# Supplementary material for: The migratory pathways of the cells that form the endocardium, dorsal aortae, and head vasculature in the mouse embryo
Source: BMC Dev Biol. 2021 Mar 22;21:8. doi: 10.1186/s12861-021-00239-3 (PMC7986287; doi:10.1186/s12861-021-00239-3)
Supplement: Supplementary file 30 — Additional file 30 Genes expressed in the clusters of the top sample Genes expressed in clusters 1–6 of the ‘top’ sample. Indicated per cluster are the mean of the UMI counts per gene, the Log2 of the fold change of the average number of reads for a given gene across cells in that cluster to that of cells not in the cluster, and the significance (p-value) of the Log2-fold change. [file 12861_2021_239_MOESM30_ESM.csv]

Gene ID	Gene Name	Cluster 1 Mean UMI Counts	Cluster 1 Log2 fold change	Cluster 1 Adjusted p value	Cluster 2 Mean UMI Counts	Cluster 2 Log2 fold change	Cluster 2 Adjusted p value	Cluster 3 Mean UMI Counts	Cluster 3 Log2 fold change	Cluster 3 Adjusted p value	Cluster 4 Mean UMI Counts	Cluster 4 Log2 fold change	Cluster 4 Adjusted p value	Cluster 5 Mean UMI Counts	Cluster 5 Log2 fold change	Cluster 5 Adjusted p value	Cluster 6 Mean UMI Counts	Cluster 6 Log2 fold change	Cluster 6 Adjusted p value
ENSMUSG00000051951	Xkr4	0.0	1.1616204874157443	1.0	0.0	0.35047911125503362	1.0	0.0054032304694985331	4.3978892416144193	0.50944777114607365	0.0	2.0280445509130649	1.0	0.0	2.0332294506614961	1.0	0.0	0.72066221873130765	1.0
ENSMUSG00000025902	Sox17	2.668155139627971	1.4706634560964242	3.0312392174458194e-06	0.052987891210099891	-5.0033360308533634	8.0892041855110794e-36	0.070241996103480919	-4.2030855770953686	8.3531978147289576e-08	0.17986375404144647	-2.9385447342577105	4.1749148019666108e-07	0.10311033632030137	-3.7253935317787428	1.501664860072184e-09	3.1570808854031864	2.167788355687005	2.1831132750156649e-14
ENSMUSG00000104328	Gm37323	0.0025557041567317727	2.1616204874157452	0.6209963792887504	0.0	-0.23448338946612246	1.0	0.0	1.8129267408932632	1.0	0.0	1.4430820501919088	1.0	0.0	1.44826694994034	1.0	0.0020044958002559915	1.7206622187313076	0.68095192847624586
ENSMUSG00000033845	Mrpl15	4.4903722033777251	0.1357974782004252	0.88922709933487776	3.4723627458618584	-0.3500663957067025	0.33835064231191275	3.8471000942829554	-0.12646426842154512	1.0	3.3360443904353998	-0.35490641069764539	0.8004111675874418	4.231820053145702	0.025386219161287915	1.0	5.1816216436617371	0.42895109831812728	0.22437510768900426
ENSMUSG00000025903	Lypla1	3.6751025773802897	0.7302586463705949	0.036915065877281848	1.0316080069966322	-1.5613353629927698	1.2255334511751831e-07	0.8699201055892638	-1.5948568132901708	0.028767342253373164	1.1391371089291609	-1.2141839820173337	0.029452481255691602	1.2330277718302705	-1.0937617547754805	0.064298895099424616	5.0974328200509857	1.5947533214374019	6.3872521376477844e-10
ENSMUSG00000104217	Gm37988	0.0	-0.42334201330541177	0.89518558080662469	0.0033117432006312432	0.93544161197619058	0.83628754961712892	0.0054032304694985331	2.0759611467270558	0.96478927067855347	0.0	0.44308205019190883	1.0	0.0	0.44826694994034	1.0	0.004008991600511983	1.3056247194524637	0.61566631231936642
ENSMUSG00000033813	Tcea1	2.330802190939377	-0.44892330846845629	0.34969557158415393	2.8547226389441316	-0.11509794005618579	0.85360479132408162	3.0150026019801812	-0.0092226749757573501	1.0	3.918460355902941	0.42300990093190372	0.49691250940891718	4.0427844365584829	0.47532069014892731	0.4229560988760076	2.8804604649678596	-0.091843147260597169	0.97319057712784429
ENSMUSG00000002459	Rgs20	0.0	1.1616204874157443	1.0	0.0016558716003156216	2.3504791112550336	0.50309301637686599	0.0	2.3978892416144193	1.0	0.0	2.0280445509130649	1.0	0.0	2.0332294506614961	1.0	0.0	0.72066221873130765	1.0
ENSMUSG00000033793	Atp6v1h	1.0325044793196363	0.30671363587812189	0.49862742812286226	0.74679809174234535	-0.29898374356929419	0.49233392096127876	0.53491981648035469	-0.74778821358121639	0.62687971983287227	0.60811078747346192	-0.56613647983746951	0.52034411725431817	0.49407036153477735	-0.88522258665566467	0.18025743802955088	1.3169537407681862	0.83943200899359816	0.0038616032405297982
ENSMUSG00000025905	Oprk1	0.0	-0.64573443464185942	0.92074869103423373	0.008279358001578108	2.9354416119761906	0.062433216361945647	0.0054032304694985331	1.8129267408932632	0.99202672300083694	0.0	0.22068962885546117	1.0	0.0	0.22587452860389234	1.0	0.0	-1.086692703326297	0.68872614308690561
ENSMUSG00000033774	Npbwr1	0.0	0.57665798669458823	1.0	0.0	-0.23448338946612246	1.0	0.0	1.8129267408932632	1.0	0.0085649406686403081	4.613007051634221	0.14061300690788439	0.0	1.44826694994034	1.0	0.0	0.13569971801015157	1.0
ENSMUSG00000025907	Rb1cc1	0.38079991935303414	0.11897615000725104	0.91165377055178554	0.38416221127322425	0.15127017462080539	0.7492108686564094	0.25395183206643102	-0.50900135399410007	0.94417125253876033	0.38113985975449372	0.11475618410639576	0.9909474902338784	0.22770199270733218	-0.69166331120413527	0.42095593469911435	0.39288117685017426	0.18536710282484115	0.73555670428648201
ENSMUSG00000090031	4732440D04Rik	0.015334224940390637	0.44541345341633587	0.92697504782454665	0.016558716003156216	0.56198321644874571	0.67738132173045162	0.010806460938997066	0.22796424017210626	1.0	0.017129881337280616	0.70611645602570317	0.92890955773543871	0.0042962640133458905	-0.77412547139610766	0.80995180205469108	0.010022479001279956	-0.27933778126869235	0.92187642486688637
ENSMUSG00000087247	Fam150a	0.0	1.1616204874157443	1.0	0.0	0.35047911125503362	1.0	0.0	2.3978892416144193	1.0	0.0042824703343201541	4.0280445509130649	0.3597287778104018	0.0	2.0332294506614961	1.0	0.0	0.72066221873130765	1.0
ENSMUSG00000051285	Pcmtd1	0.25045900735971377	-0.079387612088050119	1.0	0.26990707085144633	0.053395087345150305	0.97199787940126503	0.162096914084956	-0.71400363845647852	0.78370997100461914	0.42396456309769526	0.80462200097812797	0.10205494116882941	0.24918331277406164	-0.0728121867488285	1.0	0.23452600862995099	-0.20726636664799836	0.82173209226336619
ENSMUSG00000097797	Gm26901	0.13289661615005219	0.91226101847902763	0.057861378771706003	0.071202478813571737	-0.26690486715849948	0.71282675232724058	0.059435535164483862	-0.40085255013847787	1.0	0.055672114346162004	-0.53092274127514605	0.77022295343326652	0.034370112106767124	-1.2062364840338935	0.21543500728957704	0.10022479001279956	0.39308756070280326	0.51776710879344989
ENSMUSG00000103067	Gm30414	0.01788992909712241	1.3542655653581415	0.32844111534579079	0.0	-3.0418383115237271	0.029271202100046467	0.0	-0.9944281811643414	1.0	0.0085649406686403081	0.36507953819063577	1.0	0.0	-1.3590879721172637	0.72842539064787937	0.022049453802815904	1.9836966245651011	0.036330530329753162
ENSMUSG00000025909	Sntg1	0.0	1.1616204874157443	1.0	0.0016558716003156216	2.3504791112550336	0.50309301637686599	0.0	2.3978892416144193	1.0	0.0	2.0280445509130649	1.0	0.0	2.0332294506614961	1.0	0.0	0.72066221873130765	1.0
ENSMUSG00000061024	Rrs1	2.353803528349963	-0.97790866984545843	0.010320653946013815	5.2921656346087271	0.47876123067742515	0.1165019082271167	4.3441972974768204	0.041955466335898528	1.0	5.0190552318232209	0.28115085178253274	0.74364014613653662	6.0534359948043592	0.59591858956644073	0.24973558851096975	3.0929370197949946	-0.56013258690273804	0.12930134365168258
ENSMUSG00000025911	Adhfe1	0.0	0.57665798669458823	1.0	0.0016558716003156216	1.3504791112550336	0.71282675232724058	0.0	1.8129267408932632	1.0	0.0	1.4430820501919088	1.0	0.0	1.44826694994034	1.0	0.0020044958002559915	1.7206622187313076	0.68872614308690561
ENSMUSG00000025912	Mybl1	0.0051114083134635455	-1.8080058635407363	0.10130454142972725	0.038085046807259298	1.2350018938350988	0.047180374518939659	0.037822613286489726	1.0055718188356586	0.71948111805355974	0.034259762674561232	0.84041754773729416	0.56053420439430746	0.017185056053383562	-0.13669555078081608	1.0	0.0080179832010239659	-1.4492627827110045	0.1308007182457685
ENSMUSG00000045210	Vcpip1	0.4651381565251827	-0.15873002935828229	0.95470315960743823	0.78985075335055155	0.97755032002151809	0.00035591759637594589	0.55112950788885029	0.12728772723535076	1.0	0.30833786407105107	-0.7821308902069174	0.28558576592882584	0.32221980100094177	-0.71461018677272015	0.38080706272247405	0.37484071464787039	-0.55288541378516221	0.19661774780123131
ENSMUSG00000097893	1700034P13Rik	0.02555704156731773	0.0063422619378341594	1.0	0.034773303606628052	0.56198321644874571	0.4782000637042258	0.037822613286489726	0.69744952347332667	1.0	0.0085649406686403081	-1.2198829625305203	0.41348235853957682	0.0042962640133458905	-1.8247515444660758	0.19007429708886728	0.034076428604351852	0.4982697973948591	0.62308076812510527
ENSMUSG00000025915	Sgk3	1.9116667092353661	0.90147822095523467	0.0055415330256386166	0.64578992412309244	-1.1099584539942378	0.00034305869687395257	0.50790366413286203	-1.2896429927472854	0.13714668223090545	0.38970480042313399	-1.7075482618967615	0.0015095778814917594	0.14177671244041437	-3.1722044634973372	1.7228376346022622e-08	2.3753275233033495	1.5263455078584571	1.1272351618425525e-08
ENSMUSG00000046101	Mcmdc2	0.056225491448099005	-0.096177270051902131	1.0	0.041396790007890545	-0.6905481570050207	0.22938105176906928	0.064838765633982387	0.19143836414699189	1.0	0.038542233008881384	-0.59254185953881233	0.71136769145731438	0.051555168160150683	-0.17322142680593045	1.0	0.10222928581305556	1.0812519339877746	0.01526596755674595
ENSMUSG00000098234	Snhg6	0.68748441816084693	-0.78946991210330864	0.072185915758458341	1.374373428261966	0.4726994312285272	0.12767499645332761	1.6479852931970524	0.65246206870001655	0.38324141713860388	1.3661080366481291	0.35703430963461386	0.55658756169345203	1.4779148205909862	0.48855054540568776	0.38080706272247405	0.57929928627398153	-1.1134491615686926	0.0010646627508279609
ENSMUSG00000099032	Tcf24	0.020445633253854182	0.87211387022076003	0.54185319660503439	0.013246972802524973	0.060972494060049343	1.0	0.0054032304694985331	-0.46009175351315346	1.0	0.0	-1.8788460446954538	0.32931154053307682	0.008592528026691781	-0.18916297067495158	1.0	0.020044958002559912	0.85816574248124233	0.47685811977563197
ENSMUSG00000025917	Cops5	1.8784425551978532	-0.35681886280637565	0.54788578405492794	2.3546494156488138	0.039746589622973838	1.0	2.4530666331523339	0.092544030922660392	1.0	3.0448364077016294	0.45358921428302823	0.37989675645264331	2.4746480716872328	0.11025993651442212	0.99539112009128283	2.1107340776695587	-0.16656706902911389	0.82100013045302334
ENSMUSG00000056763	Cspp1	0.84338237172148511	-0.043231352611567825	1.0	0.95874965658274491	0.21184539156724491	0.57698374385618445	0.60516181258383561	-0.55011612074731997	0.89380864507146718	0.97212076589067498	0.19116367655228914	0.84546655906436097	0.70029103417538008	-0.33458480261606205	0.87645158731280803	0.88999613531366017	0.054799371313887291	0.98691997879499471
ENSMUSG00000067851	Arfgef1	0.76415554286280007	0.72332763583659798	0.044563374914738128	0.48020276409153029	-0.14764012951836503	0.8248846403323129	0.30258090629191781	-0.81361486357929325	0.57781678110753065	0.35544503774857278	-0.58666529320214322	0.52281280898197557	0.24488704876071574	-1.1518168378054794	0.068421532458532414	0.65346563088345311	0.45542354197078394	0.21811674868032338
ENSMUSG00000042501	Cpa6	0.0	0.57665798669458823	1.0	0.0	-0.23448338946612246	1.0	0.0054032304694985331	3.3978892416144193	0.69563418300232571	0.0042824703343201541	3.0280445509130649	0.52999378997467295	0.0	1.44826694994034	1.0	0.0	0.13569971801015157	1.0
ENSMUSG00000048960	Prex2	0.020445633253854182	-1.7018775126793928	0.0129549497794246	0.15896367363029967	2.524127198740064	5.1286318874056481e-12	0.070241996103480919	0.22796424017210626	1.0	0.042824703343201542	-0.52375108587289176	0.79280361584180581	0.012888792040037671	-2.054233390588843	0.03931048953045771	0.016035966402047932	-2.1428357813638303	0.0002491247556950728
ENSMUSG00000057715	A830018L16Rik	0.0025557041567317727	-0.16030760747161743	1.0	0.0016558716003156216	-0.97144898363232901	0.60189031989277053	0.0054032304694985331	1.0759611467270558	1.0	0.017129881337280616	2.5426177237428238	0.16128005453156635	0.0042962640133458905	0.71130135577413434	1.0	0.004008991600511983	0.13569971801015157	1.0
ENSMUSG00000016918	Sulf1	0.10222816626927092	0.87531630225910417	0.11610273213846573	0.0033117432006312432	-4.1730828448019786	1.7278372137021509e-10	0.0	-3.7313937753305479	0.010785350374629082	0.24410080905624879	2.5109861146937127	9.7935350498068018e-09	0.017185056053383562	-1.7323052957014804	0.08372097156263987	0.072161848809215681	0.22967586621916558	0.82408013748919573
ENSMUSG00000025938	Slco5a1	0.0	-0.42334201330541177	1.0	0.0	-1.2344833894661225	0.64185033848692219	0.0	0.81292674089326322	1.0	0.017129881337280616	4.3499726458004275	0.026963678117211017	0.0	0.44826694994034	1.0	0.0020044958002559915	0.39873412384394591	1.0
ENSMUSG00000042414	Prdm14	0.0	0.57665798669458823	1.0	0.0	-0.23448338946612246	1.0	0.0	1.8129267408932632	1.0	0.0085649406686403081	4.613007051634221	0.12027855362257463	0.0	1.44826694994034	1.0	0.0	0.13569971801015157	1.0
ENSMUSG00000005886	Ncoa2	0.39868984845015659	1.2664166774273546	0.00021186706634466728	0.13246972802524973	-0.83323284191735425	0.028878615145061598	0.037822613286489726	-2.3867456039431021	0.0072965211712981669	0.22697092771896815	0.15722321001206829	0.9724082536014218	0.11599912836033903	-0.87709205034729587	0.29832715231855778	0.24855747923174293	0.34659650050876989	0.4717766941200664
ENSMUSG00000025935	Tram1	3.938340105523662	0.52971448508431318	0.16551351774598524	1.8943171107610712	-0.8260109077531671	0.0060238600105689179	1.7614531330565217	-0.79826730140107338	0.52378910663101153	2.3810535058820057	-0.34327655192165052	0.82031034590831697	1.7700607734985068	-0.80522668868384784	0.22947672801087068	4.6905201725990198	0.95501872241230923	0.00060165946769389972
ENSMUSG00000025937	Lactb2	0.66703878490699275	0.12626521096778265	0.88501234022255748	0.51663193929847395	-0.35809247155767621	0.38750610900432725	0.4430648984988797	-0.51824202636051697	0.92932338635947764	0.48820161811249757	-0.38031288312996292	0.78842069332501219	0.48977409752143147	-0.37512798338153175	0.82229502015231892	0.90402760591545206	0.75293862175506365	0.014073081105920839
ENSMUSG00000067813	Xkr9	0.012778520783658865	2.1616204874157452	0.11709774627660501	0.0	-2.1089525073822637	0.21323712122568944	0.0	-0.061542377022878902	1.0	0.0	-0.43138706772423241	0.97347736334590562	0.0	-0.42620216797580124	1.0	0.010022479001279956	1.7206622187313076	0.20483010655568706
ENSMUSG00000025932	Eya1	0.012778520783658865	2.7465829881369013	0.049772697454620221	0.0016558716003156216	-0.64952088874496638	0.70524126070414939	0.0	0.22796424017210626	1.0	0.0	-0.14188045052924725	1.0	0.0	-0.13669555078081608	1.0	0.004008991600511983	0.4982697973948591	1.0
ENSMUSG00000025930	Msc	0.0	-0.64573443464185942	0.90890592060956021	0.0049676148009468648	1.3504791112550336	0.62604295600866122	0.016209691408495597	3.3978892416144193	0.20276114882498111	0.0	0.22068962885546117	1.0	0.0	0.22587452860389234	1.0	0.0	-1.086692703326297	0.66538787673530797
ENSMUSG00000032769	Trpa1	0.015334224940390637	3.3840129087521928	0.019214993307156033	0.0	-1.8194458901872785	0.34492004439299001	0.0	0.22796424017210626	1.0	0.0042824703343201541	1.0280445509130649	0.93213380173075688	0.0	-0.13669555078081608	1.0	0.0020044958002559915	-0.27933778126869235	1.0
ENSMUSG00000025925	Terf1	2.7192692227626063	0.46587755597605163	0.25183410798167671	1.7320416939301402	-0.37736334503599267	0.30484244141841943	1.7290337502395305	-0.30979241735987084	1.0	1.0577701725770781	-1.0767655339011708	0.060206641801423877	0.79910510648233557	-1.4993608732776829	0.0048407909296750602	3.3074180704223854	0.92597084638030902	0.0010877091367736734
ENSMUSG00000032719	Sbspon	0.0	0.16162048741574431	1.0	0.0	-0.64952088874496638	0.79132995348846946	0.0	1.3978892416144193	1.0	0.0	1.0280445509130649	1.0	0.0	1.0332294506614961	1.0	0.006013487400767974	3.7206622187313076	0.060103179772456279
ENSMUSG00000067795	4930444P10Rik	0.0025557041567317727	0.83969239252838346	1.0	0.0033117432006312432	0.93544161197619058	0.8404580185952315	0.0	0.81292674089326322	1.0	0.0042824703343201541	1.7061164560257032	0.807518534295813	0.0042962640133458905	1.7113013557741343	0.83616399463057189	0.0	-0.86430028198984843	0.86712710025796502
ENSMUSG00000043716	Rpl7	39.807647945254097	-0.3225289829096214	0.55500413501130852	52.595449640825095	0.19072339158407914	0.62983074571801256	55.064321714659549	0.21526491546383486	1.0	48.563213591190546	0.017556094817480883	1.0	50.145993563773231	0.069619064487920213	1.0	44.473748320279675	-0.13931736030594788	0.86322594780916173
ENSMUSG00000025921	Rdh10	0.99161321281192794	1.1671943322403369	0.00030550160876969076	0.13578147122588097	-2.3526322651326912	2.5558082600524126e-12	0.10806460938997066	-2.3684030238212994	0.0019672108865353912	0.12847411002960463	-2.1636912845205747	0.00019696816141198388	0.1761468245471815	-1.7063100871685366	0.0043438766916073642	1.2047019759538506	1.8198555752700836	2.0558645677802532e-11
ENSMUSG00000025920	Stau2	0.086893941328880286	0.033515661668059415	1.0	0.077825965214834217	-0.19384140496877622	0.81532037874591701	0.081048457042477998	-0.028375513087679494	1.0	0.077084466017762768	-0.12490737192553336	1.0	0.051555168160150683	-0.71754194302974117	0.55738217306812232	0.12026974801535947	0.66271486952202796	0.15984453269882884
ENSMUSG00000025939	Ube2w	0.8280481467810944	-0.36136234437810022	0.5526998002871798	1.1740129646237758	0.28785144319244799	0.41807324442093535	1.2913720822101493	0.37330360333614543	0.82937771041332931	1.0192279395681967	-0.0033033930745714583	1.0	1.095547323403202	0.11362121205824249	1.0	0.85391521090905231	-0.32751514929666797	0.51679083775142931
ENSMUSG00000079658	Tceb1	7.9789083773165954	-0.21923455712255002	0.7639360554798682	9.9849057499031986	0.20324423223236288	0.59924011101822805	11.60073581801335	0.39311168504326588	0.83958967046116373	9.3186554474806549	0.045043118152962247	1.0	9.0951909162532498	0.0056523270161399353	1.0	7.607061561971487	-0.31768440443998536	0.48739980969163621
ENSMUSG00000097744	D030040B21Rik	0.0025557041567317727	0.83969239252838346	1.0	0.0016558716003156216	0.028551016367671878	1.0	0.0	0.81292674089326322	1.0	0.0085649406686403081	2.613007051634221	0.34989864965063466	0.0	0.44826694994034	1.0	0.0020044958002559915	0.39873412384394591	1.0
ENSMUSG00000025940	Tmem70	1.157733982999493	-0.2460497035318108	0.76854424262855769	1.0630695674026291	-0.43718992265448681	0.22978782718497126	0.98338794544873298	-0.47442820544667375	0.95410144773277272	1.3746729773167694	0.047780768974327315	1.0	1.4650260285509484	0.1513015626888542	0.93302225224095148	1.8481451278360239	0.64900811930259183	0.039534059644112503
ENSMUSG00000025779	Ly96	0.01788992909712241	0.51776429764102083	0.83675381387798176	0.0099352296018937296	-0.54260568482845351	0.70929536810976901	0.032419382816991194	1.5048044455309313	0.45886432961560397	0.012847411002960461	0.17006355578549304	1.0	0.017185056053383562	0.54780262349125497	0.98538477705510741	0.010022479001279956	-0.4492627827110045	0.83860239813298787
ENSMUSG00000042686	Jph1	0.02555704156731773	-1.6827286421240606	0.0067969303541163305	0.13412559962556536	1.2650876200243899	0.00063792256073273614	0.091854917981475062	0.32940950373165157	1.0	0.14560399136688523	1.0912383774002592	0.064490835987039252	0.0859252802669178	0.21609350781130665	1.0	0.010022479001279956	-3.0431034347786139	2.7740054210401167e-07
ENSMUSG00000025777	Gdap1	0.0	0.57665798669458823	1.0	0.0033117432006312432	2.9354416119761906	0.213749858946615	0.0	1.8129267408932632	1.0	0.0	1.4430820501919088	1.0	0.0	1.44826694994034	1.0	0.0	0.13569971801015157	1.0
ENSMUSG00000067780	Pi15	0.0025557041567317727	2.1616204874157452	0.63315670591212492	0.0	-0.23448338946612246	1.0	0.0	1.8129267408932632	1.0	0.0	1.4430820501919088	1.0	0.0	1.44826694994034	1.0	0.0020044958002559915	1.7206622187313076	0.68872614308690561
ENSMUSG00000100053	Gm28154	0.0	1.1616204874157443	1.0	0.0	0.35047911125503362	1.0	0.0	2.3978892416144193	1.0	0.0042824703343201541	4.0280445509130649	0.3597287778104018	0.0	2.0332294506614961	1.0	0.0	0.72066221873130765	1.0
ENSMUSG00000085125	Gm16070	0.0	-0.42334201330541177	1.0	0.0	-1.2344833894661225	0.61951985487290051	0.0	0.81292674089326322	1.0	0.021412351671600771	5.613007051634221	0.0016766585505581834	0.0	0.44826694994034	1.0	0.0	-0.86430028198984843	0.8843156531914248
ENSMUSG00000025776	Crispld1	0.0051114083134635455	-2.3408798531134378	0.0212461695226469	0.0016558716003156216	-3.7580453455231355	1.7509122566590755e-05	0.0	-2.7313937753305479	0.25312606281896521	0.27407810139648986	6.4654498632203641	2.5004455317468796e-27	0.0	-3.0960535662834703	0.040418127797352599	0.004008991600511983	-2.7818381217978754	0.0018635082078791
ENSMUSG00000043760	Pkhd1	0.0051114083134635455	2.1616204874157452	0.40369333897475518	0.0	-0.97144898363232812	0.80456385357966353	0.0	1.0759611467270558	1.0	0.0	0.70611645602570317	1.0	0.0	0.71130135577413434	1.0	0.004008991600511983	1.7206622187313076	0.48777107819501919
ENSMUSG00000099906	Gm28653	0.0	1.1616204874157443	1.0	0.0	0.35047911125503362	1.0	0.0054032304694985331	4.3978892416144193	0.50944777114607365	0.0	2.0280445509130649	1.0	0.0	2.0332294506614961	1.0	0.0	0.72066221873130765	1.0
ENSMUSG00000041872	Il17f	0.0	1.1616204874157443	1.0	0.0	0.35047911125503362	1.0	0.0	2.3978892416144193	1.0	0.0	2.0280445509130649	1.0	0.0	2.0332294506614961	1.0	0.0020044958002559915	2.7206622187313076	0.48739980969163621
ENSMUSG00000041859	Mcm3	1.2676292617389593	-0.77230166117146615	0.071948493457368701	2.5185807040800605	0.48499985371910104	0.11567466567030636	1.9019371252634836	-0.08329844615788673	1.0	2.6380017259412147	0.45246546565054568	0.38598885110082998	2.7539052325547155	0.52479289942178109	0.30711624455940117	1.3369986987707463	-0.72019451876491969	0.046399060945113903
ENSMUSG00000097934	6720483E21Rik	0.0	1.1616204874157443	1.0	0.0	0.35047911125503362	1.0	0.0	2.3978892416144193	1.0	0.0042824703343201541	4.0280445509130649	0.3597287778104018	0.0	2.0332294506614961	1.0	0.0	0.72066221873130765	1.0
ENSMUSG00000025931	Paqr8	0.0	-0.64573443464185942	0.89638005602663562	0.0049676148009468648	1.3504791112550336	0.60189031989277053	0.0	0.59053431955681379	1.0	0.0085649406686403081	2.2910789567468592	0.41513833232596703	0.0042962640133458905	1.44826694994034	0.8978705147025271	0.0	-1.086692703326297	0.64010240868955293
ENSMUSG00000041809	Efhc1	0.0025557041567317727	0.57665798669458912	1.0	0.0033117432006312432	0.61351351708882884	0.87787594434561234	0.0054032304694985331	1.8129267408932632	1.0	0.0085649406686403081	2.2910789567468592	0.41800569271760057	0.0	0.22587452860389234	1.0	0.0	-1.086692703326297	0.64591488413828102
ENSMUSG00000041779	Tram2	0.38079991935303414	1.5638906906207106	4.357349496231615e-06	0.11259926882146228	-0.8077829726616983	0.045787824296792741	0.12967753126796477	-0.41768618724815409	1.0	0.089931877020723236	-0.98419904484168219	0.23183020100213053	0.034370112106767124	-2.3204075039532044	0.0011138002754821493	0.21047205902687907	0.36643363194063516	0.46665704330081514
ENSMUSG00000025933	Tmem14a	0.13800802446351573	0.87689101048263218	0.079033893164997954	0.028149817205365569	-1.8974484021885512	5.5793807522436193e-05	0.048629074225486797	-0.76399844076247536	0.89143420521255445	0.064237055014802313	-0.40658367672365925	0.88562497940223539	0.02148132006672945	-1.8975078869013902	0.032954945843675532	0.17439113462227124	1.5218823546168103	4.2165926737847487e-05
ENSMUSG00000025934	Gsta3	0.0	-0.83837951258425569	0.68242735757884754	0.0033117432006312432	0.3504791112550345	1.0	0.0	0.39788924161441841	1.0	0.0	0.028044550913064903	1.0	0.0	0.033229450661496074	1.0	0.010022479001279956	2.7206622187313076	0.050782821235187778
ENSMUSG00000067750	Khdc1a	0.0	1.1616204874157443	1.0	0.0	0.35047911125503362	1.0	0.0	2.3978892416144193	1.0	0.0	2.0280445509130649	1.0	0.0	2.0332294506614961	1.0	0.0020044958002559915	2.7206622187313076	0.48739980969163621
ENSMUSG00000028033	Kcnq5	0.0	-1.8383795125842557	0.30520407433120877	0.0016558716003156216	-1.5564114843534851	0.24194236030292196	0.0	-0.60211075838558159	1.0	0.0085649406686403081	0.80565212957661725	1.0	0.051555168160150683	4.7336691688025878	3.0400861096271141e-07	0.0	-2.2793377812686924	0.13288600771595047
ENSMUSG00000041670	Rims1	0.0	1.1616204874157443	1.0	0.0	0.35047911125503362	1.0	0.0	2.3978892416144193	1.0	0.0042824703343201541	4.0280445509130649	0.3597287778104018	0.0	2.0332294506614961	1.0	0.0	0.72066221873130765	1.0
ENSMUSG00000100775	Gm29107	0.0	-0.42334201330541177	0.89518558080662469	0.0016558716003156216	0.028551016367671878	1.0	0.0054032304694985331	2.0759611467270558	0.96478927067855347	0.0042824703343201541	1.7061164560257032	0.81126186908481956	0.0	0.44826694994034	1.0	0.004008991600511983	1.3056247194524637	0.61566631231936642
ENSMUSG00000026158	Ogfrl1	0.13545232030678397	-0.61876738704158996	0.31297150192203493	0.2516924832479745	0.52040411269734665	0.16435775178916637	0.19991952737144572	0.049626998913594011	1.0	0.21840598705032785	0.18545244879891909	0.94096488305040604	0.39955255324116778	1.2171308955319158	0.0062588465302211736	0.074166344609471677	-1.6276000239695172	9.1518675570757376e-05
ENSMUSG00000026156	B3gat2	0.0051114083134635455	-0.50134452530668394	0.88492990974301966	0.008279358001578108	-0.064558388023809421	1.0	0.0054032304694985331	0.075961146727055784	1.0	0.0085649406686403081	0.36507953819063577	1.0	0.0042962640133458905	-0.28869864422586566	1.0	0.01804046220230392	1.4576278128975142	0.14243724389529067
ENSMUSG00000026155	Smap1	2.668155139627971	0.17863236952786976	0.79555893311697889	1.9622078463740116	-0.39980562530867025	0.26079916791994778	1.8100822072820084	-0.45058466776877804	0.97472117678513992	2.5395049082518515	0.080601928409156143	1.0	2.0106515582458764	-0.29391857451238113	0.9290043049111768	3.1049639945965306	0.49455150914874935	0.14425741322290567
ENSMUSG00000026154	Sdhaf4	1.4618627776505742	0.046724416042293215	1.0	1.4422641638749065	0.026567021041169481	1.0	1.6209691408495599	0.20419607423915659	1.0	1.3960853289883701	-0.032436552613024638	1.0	1.1771763396567738	-0.30435190853735172	0.91417563577128857	1.4231920181817539	-0.00038888607152487431	1.0
ENSMUSG00000026153	Fam135a	0.42680259417420607	0.43499683747099782	0.33673219291698864	0.39906505567606482	0.35645301229966697	0.34119184917558792	0.28096798441392368	-0.26435926002256571	1.0	0.3169028047396914	-0.085211426590192429	1.0	0.15466550448045205	-1.1814834725276544	0.076482964977952345	0.30468336163891069	-0.17929687393888338	0.85606077937366676
ENSMUSG00000026147	Col9a1	0.0025557041567317727	-1.008304514026567	0.72385740752741323	0.0	-2.8974484021885516	0.039088842919373701	0.0	-0.8500382718291668	1.0	0.059954584680482155	4.6130070516342219	1.5191188882091109e-06	0.0	-1.2146980627820891	0.7135199776445873	0.006013487400767974	-0.27933778126869235	1.0
ENSMUSG00000073725	Lmbrd1	0.34502006115878936	-0.020043350483333278	1.0	0.29308927325586503	-0.34120560361030572	0.44832119859683167	0.16750014455445453	-1.0959662076264038	0.31664832408534616	0.33831515641129217	-0.04449004880988916	1.0	0.24488704876071574	-0.54965872182180164	0.59400905318300679	0.54522285766962963	0.90652876404264149	0.0031732321771227867
ENSMUSG00000033569	Adgrb3	0.0	0.57665798669458823	1.0	0.0	-0.23448338946612246	1.0	0.0	1.8129267408932632	1.0	0.0042824703343201541	3.0280445509130649	0.53716920196580886	0.0	1.44826694994034	1.0	0.0020044958002559915	1.7206622187313076	0.68872614308690561
ENSMUSG00000048874	Phf3	0.70793005141470111	-0.61122214307905787	0.2014009652808405	1.7386651803314028	1.2497542650449915	1.1148674353870897e-06	0.99419440638773005	-0.031455292708327434	1.0	0.75799724917466726	-0.46200630278262417	0.65799857008982587	0.60147696186842459	-0.81944946190559842	0.23924667414321676	0.69756453848908495	-0.6690939148077566	0.079765393844520846
ENSMUSG00000026064	Ptp4a1	4.1070165798679588	-0.3351687150776641	0.53664582926233706	5.3882061874270333	0.15996862855709404	0.71282675232724058	5.5815370749919841	0.17559648488654789	1.0	5.7599225996606069	0.23360937228119338	0.81397579545364729	4.8934447112009689	-0.032330767981628039	1.0	4.6183583237898036	-0.14134910495309816	0.86161364000572493
ENSMUSG00000086727	4931428L18Rik	0.0	-0.16030760747161743	1.0	0.0049676148009468648	2.3504791112550336	0.20125709276776238	0.0054032304694985331	2.3978892416144193	0.91212976707758464	0.0	0.70611645602570317	1.0	0.0	0.71130135577413434	1.0	0.0	-0.60126587615605409	0.85129029374941512
ENSMUSG00000026058	Khdrbs2	0.0	-0.16030760747161743	1.0	0.0066234864012624864	3.6724072061423962	0.033604350499347978	0.0	1.0759611467270558	1.0	0.0	0.70611645602570317	1.0	0.0	0.71130135577413434	1.0	0.0	-0.60126587615605409	0.8561645256204139
ENSMUSG00000026134	Prim2	0.28368316139722682	-0.63093743271377867	0.21519280871867516	0.47689102089089902	0.29899260096692726	0.43335881016235828	0.39983905474289144	-0.040403609964728471	1.0	0.52674385112137889	0.4048120332641918	0.53641331911629397	0.46399651344135612	0.1959342573767533	0.8978705147025271	0.36481823564659044	-0.22511739027080613	0.75491409844870394
ENSMUSG00000004768	Rab23	0.069004012231757866	-1.9288700465321624	3.5450070196957209e-05	0.39575331247543361	1.2075211574129914	2.8619127758885483e-05	0.27556475394442514	0.27496171970927552	1.0	0.39398727075745416	0.88070283483787803	0.063155273842847151	0.22770199270733218	-0.028866670430416352	1.0	0.082184327810495644	-1.7418887417501687	9.7925821372166278e-06
ENSMUSG00000042215	Bag2	1.64331777277853	0.24579676703721853	0.61406654128456517	0.91072938017359195	-0.84453687115010856	0.0066747902998155221	0.67540380868731664	-1.1503516439807346	0.19942910639028386	0.89931877020723239	-0.73416821537910248	0.30126570947012349	1.1385099635366609	-0.366815334141875	0.82226928506817443	2.5637501285274129	1.2336261386994087	4.6001777863258181e-06
ENSMUSG00000042197	Zfp451	0.35524287778571645	-0.11848743177699039	1.0	0.48351450729216155	0.50357681404006738	0.12885215148247237	0.29177444535292074	-0.40006698244093597	1.0	0.4539418554379363	0.2917532708703241	0.71644129586948579	0.38236749718778423	0.013329893223791522	1.0	0.27662042043532681	-0.57190769655725626	0.19089083741860513
ENSMUSG00000042182	Bend6	0.0	-0.64573443464185942	1.0	0.0	-1.4568758108025701	0.67755600845676278	0.0054032304694985331	1.8129267408932632	0.97491489700463729	0.0042824703343201541	1.4430820501919088	0.82589706340605507	0.008592528026691781	2.2962638564952904	0.47520133864845915	0.004008991600511983	0.98369662456510198	0.69028111733943409
ENSMUSG00000026131	Dst	0.18145499512795588	-0.18415434942598496	0.93429067504996555	0.19539284883724337	-0.072115739201891405	1.0	0.070241996103480919	-1.5226762908911766	0.13714668223090545	0.50961396978409834	1.6220521912372285	2.2990071502869474e-05	0.060147696186842466	-1.7843938068499354	0.0080733844199343714	0.20245407582585512	0.00077013792404301284	1.0
ENSMUSG00000102336	Gm37233	0.0	1.1616204874157443	1.0	0.0	0.35047911125503362	1.0	0.0	2.3978892416144193	1.0	0.0	2.0280445509130649	1.0	0.0	2.0332294506614961	1.0	0.0020044958002559915	2.7206622187313076	0.48739980969163621
ENSMUSG00000042111	Ccdc115	1.408192990359207	0.039524011064047626	1.0	1.2170656262319819	-0.24165288488496428	0.59169681632401894	1.0590331720217123	-0.40946568044318554	1.0	1.2162215749469238	-0.19976136660974703	1.0	1.4177671244041437	0.046364852850630245	1.0	1.7178529008193846	0.43138491013426056	0.21376663214328573
ENSMUSG00000101711	Gm28306	0.0	-0.42334201330541177	0.89518558080662469	0.0016558716003156216	0.028551016367671878	1.0	0.0	0.81292674089326322	1.0	0.0042824703343201541	1.7061164560257032	0.81126186908481956	0.0042962640133458905	1.7113013557741343	0.83983285350186787	0.004008991600511983	1.3056247194524637	0.61566631231936642
ENSMUSG00000026127	Imp4	2.4049176114845983	-0.42818370393581784	0.38433584267351506	3.1842410874069405	0.065307631304255542	0.94206957435389826	3.0095993715106828	-0.041900691138085033	1.0	3.0362714670329893	-0.027512861142457101	1.0	3.5358252829836676	0.22063153661583579	0.81086998612644867	3.3234540368244336	0.14238223644080761	0.82173209226336619
ENSMUSG00000026126	Ptpn18	0.086893941328880286	-1.9475012349643677	2.6981186870648114e-05	0.38416221127322425	0.54932933872413825	0.11416447275017012	0.36201644145640172	0.32800514750191523	0.96063921720882905	0.5738510247989006	1.1275802244639794	0.0082297177071777861	0.46399651344135612	0.75156522598786091	0.155454818793133	0.12427873961587146	-1.4719828592110886	0.00017256486858072232
ENSMUSG00000026124	Cfc1	0.40380125676362011	0.3452204257551339	0.51193871868504737	0.043052661608206165	-3.3292616142182219	5.8500822792251754e-17	0.021612921877994132	-3.7599629275273188	2.8034521874279834e-05	1.1990916936096432	2.3876838115328183	4.0414952814377466e-12	0.047258904146804795	-2.8473744534267467	2.3809146433636259e-05	0.4770700004609259	0.71463843110353742	0.046529160283212113
ENSMUSG00000037529	Prss40	0.0	0.16162048741574431	1.0	0.0016558716003156216	0.76551661053387754	1.0	0.0	1.3978892416144193	1.0	0.0	1.0280445509130649	1.0	0.0	1.0332294506614961	1.0	0.004008991600511983	2.3056247194524637	0.35425302352176463
ENSMUSG00000045174	Amer3	0.0025557041567317727	1.5766579866945891	0.75801206024192802	0.0	-0.64952088874496638	0.79132995348846946	0.0	1.3978892416144193	1.0	0.0085649406686403081	3.613007051634221	0.16413911740514101	0.0	1.0332294506614961	1.0	0.0	-0.27933778126869235	1.0
ENSMUSG00000037509	Arhgef4	0.015334224940390637	0.38401290875219285	0.93544699339071258	0.008279358001578108	-0.70841457779853378	0.57406939339838081	0.043225843755988265	2.1083826244194332	0.10199649802732003	0.0042824703343201541	-0.82993644421450696	0.78710587630708606	0.0042962640133458905	-0.82475154446607579	0.81555128734787641	0.016035966402047932	0.43115560153632249	0.82408013748919573
ENSMUSG00000104002	Gm38336	0.0051114083134635455	1.1616204874157452	0.90890592060956021	0.0033117432006312432	0.3504791112550345	1.0	0.0054032304694985331	1.5905343195568138	1.0	0.0042824703343201541	1.2206896288554612	0.91623626796527158	0.0	0.033229450661496074	1.0	0.0020044958002559915	-0.086692703326296972	1.0
ENSMUSG00000037503	Fam168b	0.66192737659352918	0.40426894530079527	0.35266521814752566	0.54478175650383953	0.056805433070872158	0.95152561328331586	0.36201644145640172	-0.57939068188549792	0.85784855864012288	0.59526337647050143	0.19298670006561347	0.86360411055799191	0.44251519337462669	-0.28174588358409947	0.96402049394809297	0.48107899206143789	-0.17702007977987777	0.84959705337086722
ENSMUSG00000026123	Plekhb2	0.20956774085200539	0.17471614502742838	0.8478360430111832	0.19042523403629649	-0.0009932592463433032	1.0	0.17290337502395306	-0.12377067719821966	1.0	0.047107173677521694	-2.0308491381405038	0.0021611182279497637	0.060147696186842466	-1.6928751508729434	0.012543600970201315	0.31270134483993461	1.0209295307640769	0.0017781052234064612
ENSMUSG00000103708	Gm33222	0.010222816626927091	2.1616204874157452	0.17341201825108457	0.0033117432006312432	0.12808668991858685	1.0	0.0	0.22796424017210626	1.0	0.0042824703343201541	1.0280445509130649	0.95676415080041155	0.0	-0.13669555078081608	1.0	0.0020044958002559915	-0.27933778126869235	0.93491643811051128
ENSMUSG00000104201	4930535G08Rik	0.0025557041567317727	1.5766579866945891	0.75649422563318625	0.0	-0.64952088874496638	0.80363370077010798	0.0054032304694985331	2.8129267408932632	0.83423036547360219	0.0	1.0280445509130649	1.0	0.0	1.0332294506614961	1.0	0.0020044958002559915	1.1356997180101516	0.82023335482474968
ENSMUSG00000045216	Hs6st1	0.16867647434429703	0.62779683568638989	0.20590846439499422	0.16724303163187779	0.7100214979421744	0.057566379997137873	0.097258148450973594	-0.27304648221659011	1.0	0.055672114346162004	-1.1129677586140079	0.18810253068633051	0.025777584080075341	-2.1481003140530661	0.0052776043443654285	0.11024726901407952	-0.15146295871653415	0.93799410993567245
ENSMUSG00000102202	Gm33280	0.0	0.57665798669458823	1.0	0.0	-0.23448338946612246	1.0	0.0	1.8129267408932632	1.0	0.0042824703343201541	3.0280445509130649	0.53716920196580886	0.0042962640133458905	3.0332294506614961	0.55738217306812232	0.0	0.13569971801015157	1.0
ENSMUSG00000037470	Uggt1	0.82549244262436261	0.84504562702258923	0.012843737656329818	0.48517037889247716	-0.1589323564589451	0.80249409962135043	0.27556475394442514	-0.97715018973250611	0.40645816560650266	0.43252950376633553	-0.30655737400940786	0.89492207823606362	0.31362727297424997	-0.80307684509223709	0.27879504982778913	0.57729479047372545	0.1779114781655905	0.73385598844915723
ENSMUSG00000047180	Neurl3	0.0	1.1616204874157443	1.0	0.0	0.35047911125503362	1.0	0.0	2.3978892416144193	1.0	0.0	2.0280445509130649	1.0	0.0042962640133458905	4.0332294506614961	0.38080706272247405	0.0	0.72066221873130765	1.0
ENSMUSG00000037447	Arid5a	0.0025557041567317727	-2.7925758229711297	0.0082739055145933139	0.044708533208521785	0.98790903187032608	0.1165019082271167	0.032419382816991194	0.37235414950728174	1.0	0.038542233008881384	0.5950851436369593	0.77892139602494714	0.038666376120113012	0.60027004338539047	0.80799899290130572	0.020044958002559912	-0.54782661719459469	0.61102206188733921
ENSMUSG00000102762	4930403P22Rik	0.0025557041567317727	-0.8383795125842548	0.6874878402931156	0.0049676148009468648	-0.45687581080257011	0.82616010736447743	0.010806460938997066	1.0759611467270558	1.0	0.012847411002960461	1.2206896288554612	0.61670037519924326	0.017185056053383562	1.654717827407767	0.38080706272247405	0.006013487400767974	-0.086692703326296972	1.0
ENSMUSG00000010453	Kansl3	0.18145499512795588	0.19199413645926411	0.82816808288013488	0.21857505124166207	0.61785898736479172	0.091994143500294195	0.10806460938997066	-0.58917170267808316	0.92308718859511796	0.16273387270416584	0.014238751388034654	1.0	0.16325803250714382	0.019423651136465381	1.0	0.10623827741356753	-0.75326896960110457	0.11233978990773721
ENSMUSG00000001143	Lman2l	0.28623886555395855	-0.11623263312959398	1.0	0.30964798925902126	0.019371589593276228	1.0	0.22153244924943985	-0.48358893482108578	0.98717331243448259	0.36829244875153322	0.30608112008610533	0.71561197652763497	0.21051693665394861	-0.57794292938250846	0.55914187436052165	0.36882722724710237	0.35722591593967623	0.39951971652019058
ENSMUSG00000037408	Cnnm4	0.028112745724049502	-0.8383795125842548	0.30789388083669567	0.081137708415465457	1.136354305902187	0.0087158154107056206	0.059435535164483862	0.39788924161441841	1.0	0.064237055014802313	0.50448259485605229	0.68233571843766982	0.060147696186842466	0.40096123516198334	0.85319738966512315	0.012026974801535948	-2.1301943419628824	0.00069108294822414133
ENSMUSG00000001138	Cnnm3	0.15334224940390637	0.38499869289774846	0.52418421161010353	0.12584624162398725	0.024808614681854912	1.0	0.097258148450973594	-0.3257267988927679	1.0	0.1498864617012054	0.32760483277197316	0.79195094047539449	0.10740660033364725	-0.19706816876029798	1.0	0.10824277321382353	-0.24617091733349339	0.79923112282246611
ENSMUSG00000067653	Ankrd23	0.0051114083134635455	0.42465489324953865	1.0	0.008279358001578108	1.1280866899185868	0.45331928667851495	0.0	-0.18707325910673767	1.0	0.0085649406686403081	1.2910789567468584	0.71637815902229895	0.008592528026691781	1.2962638564952904	0.74321318304243489	0.0	-1.8643002819898484	0.42458428900896522
ENSMUSG00000079610	Ankrd39	0.27090464061356795	-0.18172091398746959	0.92308513868951969	0.33779780646438684	0.23229768490671998	0.57871432623168384	0.30258090629191781	0.0188909612331567	1.0	0.29120798273377047	-0.045825345713294219	1.0	0.29214595290752055	-0.040640445964863714	1.0	0.29265638683737472	-0.054080026237854906	1.0
ENSMUSG00000026121	Sema4c	0.063892603918294322	-0.16030760747161743	1.0	0.08279358001578109	0.30865893556040724	0.58819908403724996	0.064838765633982387	-0.061542377022878902	1.0	0.12847411002960463	1.0164565766378537	0.10710261755094568	0.073036488226880136	0.094629995325639538	1.0	0.040089916005119824	-0.96383595554076384	0.093765072280277126
ENSMUSG00000046337	Fam178b	0.01788992909712241	1.5766579866945891	0.15824772119082131	0.0066234864012624864	-0.23448338946612246	0.97452070900927124	0.0054032304694985331	0.22796424017210626	1.0	0.017129881337280616	1.4430820501919088	0.41393168409396019	0.0	-1.2146980627820891	0.66518686784088699	0.004008991600511983	-0.78183812179787537	0.69864980374069785
ENSMUSG00000061518	Cox5b	21.424467945882451	0.60013576588986162	0.092621188010163141	11.637465607018189	-0.54223461011845453	0.091271125527422906	14.367189818396598	-0.12000210757087748	1.0	13.678210247818573	-0.19990088304274245	0.97166162108585497	14.624482701429411	-0.092720655959451115	1.0	16.958034470165686	0.17686307372135257	0.72992083119808371
ENSMUSG00000037351	Actr1b	1.4158601028294022	-0.087264400598331404	1.0	1.5548634326963688	0.089364459584606037	0.88624063378556917	1.1400816290641904	-0.41577096381355083	1.0	1.3661080366481291	-0.1383696317320961	1.0	1.3576194282173013	-0.14827947963839438	1.0	1.7078304218181046	0.26477133557883081	0.51016267764956047
ENSMUSG00000102416	4933424G06Rik	0.0	1.1616204874157443	1.0	0.0	0.35047911125503362	1.0	0.0054032304694985331	4.3978892416144193	0.50944777114607365	0.0	2.0280445509130649	1.0	0.0	2.0332294506614961	1.0	0.0	0.72066221873130765	1.0
ENSMUSG00000026117	Zap70	0.0	-1.7452701081927744	0.30818604427159468	0.013246972802524973	1.7130491906397429	0.12563896448552253	0.027016152347492665	2.6609236474482119	0.11961020035651519	0.0	-0.8788460446954538	0.79337755149771394	0.0	-0.87366114494702263	0.82185070543856553	0.0020044958002559915	-1.086692703326297	0.48777107819501919
ENSMUSG00000026116	Tmem131	0.23256907826259135	0.077852129723147367	1.0	0.24506899684671202	0.19026926464593341	0.70520272694004815	0.17290337502395306	-0.36828827376827489	1.0	0.17986375404144647	-0.32376782392019532	0.90019838807265873	0.28784968889417462	0.42720533441251018	0.55738217306812232	0.20044958002559912	-0.19477348601021971	0.83721726661872908
ENSMUSG00000026114	Cnga3	0.0	1.1616204874157443	1.0	0.0	0.35047911125503362	1.0	0.0054032304694985331	4.3978892416144193	0.50944777114607365	0.0	2.0280445509130649	1.0	0.0	2.0332294506614961	1.0	0.0	0.72066221873130765	1.0
ENSMUSG00000026113	Inpp4a	0.015334224940390637	-0.31642680938889978	0.99685906735057894	0.024838074004734326	0.44358851564651491	0.71282675232724058	0.016209691408495597	0.005571818835658604	1.0	0.025694822005920923	0.54999725410842082	0.90070518403763	0.030073848093421233	0.78530193721791086	0.68606764713192514	0.014031470601791938	-0.52726529471227757	0.72819706024179609
ENSMUSG00000026112	Coa5	1.2241822910745193	0.47792403310922899	0.21987015928663389	0.91404112337422316	-0.05900389906653862	1.0	0.84290395324177114	-0.17244992463655462	1.0	0.74943230850602693	-0.3627106680954118	0.8013535837466933	0.73895741029549311	-0.3846718311059753	0.80446133321541169	0.97418495892441181	0.064417240556108035	0.96369866928876591
ENSMUSG00000026111	Unc50	1.3110762324033995	-0.099541504085278343	1.0	1.3694058134610192	-0.026154875722463222	1.0	1.0968557853082022	-0.36743748873768856	1.0	1.4003677993226904	0.013819911193225121	1.0	1.0439921552430513	-0.45283073938167745	0.68903627115042165	1.7298798756209204	0.4297900595120932	0.21446395578891345
ENSMUSG00000026110	Mgat4a	0.061336899761562549	0.52007445832822086	0.55525374704179908	0.036429175206943679	-0.44788702757531595	0.52971675808729057	0.021612921877994132	-0.89489250761342731	0.86685145578620104	0.017129881337280616	-1.2647371983147808	0.29753537717858614	0.017185056053383562	-1.2595522985663496	0.31227210384255533	0.086193319411007621	1.2974507880067634	0.007268121804280831
ENSMUSG00000026090	2010300C02Rik	0.0	-0.42334201330541177	0.89518558080662469	0.0016558716003156216	0.028551016367671878	1.0	0.0	0.81292674089326322	1.0	0.0	0.44308205019190883	1.0	0.017185056053383562	4.3551575455488587	0.008679789378576188	0.0	-0.86430028198984843	0.86147747114736728
ENSMUSG00000060771	Tsga10	0.040891266507708364	0.11980031172111794	1.0	0.019870459203787459	-1.1585345362328239	0.061913914894219796	0.016209691408495597	-0.97715018973250611	0.85696170444407027	0.077084466017762768	1.1885092231063119	0.10531331981372159	0.038666376120113012	0.088371004853957658	1.0	0.054121386606911764	0.6453740914270707	0.35292205267435789
ENSMUSG00000037216	Lipt1	0.066448308075026094	-1.0083045140265674	0.071841632442700795	0.19539284883724337	1.0068921352378988	0.0028761727914504505	0.17830660549345159	0.60270903350291682	0.68724763927294208	0.10706175835800386	-0.20225306850872915	1.0	0.10311033632030137	-0.25955229856634965	1.0	0.08418882361075164	-0.67962151385750946	0.18151441260571574
ENSMUSG00000026088	Mitd1	1.3289661615005219	-0.2535900695063088	0.7568691374723362	1.7850295851402402	0.30896458319607034	0.38812863273189269	1.7614531330565217	0.21333231920485674	1.0	1.6059263753700577	0.068905806638265177	1.0	1.5036924046710616	-0.037453436095680193	1.0	1.3009177743661384	-0.30681851769079926	0.54684697588272613
ENSMUSG00000026087	Mrpl30	4.551709103139288	-0.096412768845036467	1.0	4.9891411317509684	0.075843966813724073	0.91243513614168303	5.1708915593100961	0.11132906856777369	1.0	4.5137237323734425	-0.10432177438482881	1.0	5.5249955211628148	0.22427402362402349	0.86290810826409869	4.4359492059665087	-0.14917887904542315	0.85129029374941512
ENSMUSG00000058407	Txndc9	2.6553766188443122	-0.38444289272326015	0.44575122793262784	3.7240552291098332	0.23826088391584799	0.51951284144326504	3.1230672113701519	-0.098662741079140526	1.0	3.2332651024117163	-0.044070326003838201	1.0	2.8355342488082873	-0.25401839797502923	0.98661170223953887	3.6702318102687199	0.19299742066115888	0.69434905111083034
ENSMUSG00000026083	Eif5b	13.8672507544266	-0.0070929722138242113	1.0	15.1048607380791	0.16808013074974726	0.69211490380715224	15.004771013797425	0.1143791519942714	1.0	13.883768823865939	-0.0071669866013315264	1.0	13.58908307421305	-0.041842266975960385	1.0	12.219406398360523	-0.23993922566376646	0.64798417948105458
ENSMUSG00000026082	Rev1	0.21979055747893247	-0.3261733542984131	0.68242735757884754	0.36263588046912115	0.66016361038764937	0.041405145350586717	0.19991952737144572	-0.42296152292740841	1.0	0.25266574972488909	-0.073493475548996878	1.0	0.27925716086748287	0.086101723944254305	1.0	0.21448105062739106	-0.39172901881488564	0.48104309751476859
ENSMUSG00000037138	Aff3	0.0051114083134635455	-2.2076133222499736	0.04379834592590743	0.014902844402840594	-1.1089525073822637	0.1861736395499278	0.032419382816991194	0.34726316854445116	1.0	0.064237055014802313	1.413334706797857	0.12052984692484668	0.12029539237368493	2.7212854443467558	2.7941460911656314e-05	0.006013487400767974	-2.210075118831579	0.01400380551995033
ENSMUSG00000087131	Gm16152	0.0025557041567317727	-2.2306969353630146	0.060669463861766942	0.0016558716003156216	-3.0418383115237271	0.00097956202179523512	0.0	-2.0283755130876795	0.50292696952311655	0.047107173677521694	1.613007051634221	0.068093248371173531	0.12029539237368493	3.9843198501805492	5.2948454985221903e-11	0.0020044958002559915	-2.671655204047453	0.0092603595628073659
ENSMUSG00000048814	Lonrf2	0.0	0.57665798669458823	1.0	0.0016558716003156216	1.3504791112550336	0.71282675232724058	0.0	1.8129267408932632	1.0	0.0042824703343201541	3.0280445509130649	0.53716920196580886	0.0	1.44826694994034	1.0	0.0	0.13569971801015157	1.0
ENSMUSG00000026080	Chst10	0.0076671124701953187	0.46118076927465346	1.0	0.0066234864012624864	0.087444705421240165	1.0	0.0	-0.60211075838558159	1.0	0.021412351671600771	2.1535754329969237	0.11846069135054012	0.0	-0.96677054933850393	0.82226928506817443	0.006013487400767974	0.02022250059021502	1.0
ENSMUSG00000026078	Pdcl3	2.0317848046017595	0.049632931222412413	1.0	1.8049000443440277	-0.17738845783704527	0.71282675232724058	1.7776628244650172	-0.16763408432343863	1.0	1.9228291801097492	-0.045013963754316988	1.0	1.757171981458469	-0.1892886355015535	1.0	2.331228615697718	0.32010551004662902	0.43211795704617689
ENSMUSG00000026077	Npas2	0.0025557041567317727	-1.1603076074716174	0.54981939249405876	0.024838074004734326	2.7655166105338775	0.00041061373353801765	0.0054032304694985331	0.075961146727055784	1.0	0.0	-1.3642728718656958	0.6546666196513462	0.0	-1.3590879721172637	0.68412322206701137	0.006013487400767974	-0.4492627827110045	0.87002577936427428
ENSMUSG00000073702	Rpl31	58.387617164694085	-0.11424112538216846	0.97833504508040503	69.059780962763313	0.21251025373029542	0.57152656403516466	77.098695569274568	0.33529600109050239	0.92041128300379527	66.099929610231584	0.0929440390098355	1.0	69.376071287509433	0.17201440532148649	0.94721944406729119	46.275790044709815	-0.53699066944485718	0.14253414646137288
ENSMUSG00000003134	Tbc1d8	0.020445633253854182	0.083617975414472134	1.0	0.036429175206943679	1.2890785665908906	0.041388420186208696	0.010806460938997066	-0.47657987630172283	1.0	0.012847411002960461	-0.398220203789033	0.99502547649060946	0.02148132006672945	0.26063994676456836	1.0	0.010022479001279956	-1.0519272851656201	0.29838948998595488
ENSMUSG00000003135	Cnot11	0.70537434725796933	-0.68753335187232723	0.12938046052794988	1.3511912258575474	0.51687673920202148	0.086430983109125406	1.0428234806132168	-0.023871959056823683	1.0	1.1348546385948408	0.11250208505163783	0.9724082536014218	1.1943613957101575	0.19590106809248783	0.85954428844734432	0.8879916395134041	-0.32176127466730287	0.52504668351935935
ENSMUSG00000048234	Rnf149	0.92516490473690183	-0.35830812788792149	0.55556284079733342	1.3793410430629129	0.40064190599312915	0.21231887797065871	1.0536299415522139	-0.12246886004819002	1.0	1.1391371089291609	-4.7756116287739347e-05	1.0	1.0783622673498183	-0.088180722512180953	1.0	1.0744097489372113	-0.10840495928879107	0.97512445182536878
ENSMUSG00000050967	Creg2	0.0025557041567317727	0.57665798669458912	1.0	0.0033117432006312432	0.61351351708882884	0.87705612075640993	0.0054032304694985331	1.8129267408932632	1.0	0.0042824703343201541	1.4430820501919088	0.86829602005293394	0.0042962640133458905	1.44826694994034	0.8978705147025271	0.0	-1.086692703326297	0.64010240868955293
ENSMUSG00000097083	D930019O06Rik	0.0	-0.16030760747161743	1.0	0.0033117432006312432	1.3504791112550345	0.54631279983404091	0.0054032304694985331	2.3978892416144193	0.91212976707758464	0.0042824703343201541	2.0280445509130649	0.74805725246900445	0.0	0.71130135577413434	1.0	0.0	-0.60126587615605409	0.85129029374941512
ENSMUSG00000057173	Rfx8	0.0051114083134635455	-1.2534170118630987	0.37362439436269873	0.028149817205365569	1.4329412714470076	0.04367356041676522	0.010806460938997066	-0.017148257664425515	1.0	0.012847411002960461	0.07384824052618999	1.0	0.008592528026691781	-0.38180804861734785	0.99313263131101437	0.014031470601791938	-0.03422528343216058	1.0
ENSMUSG00000026074	Map4k4	0.51880794381654993	0.13707830315295311	0.87926162088914306	0.58286680331109886	0.40249249651414332	0.24766308165207546	0.35661321098690318	-0.45339364740465027	1.0	0.69804266449418506	0.62072496479505845	0.23120881924127454	0.35658991310770888	-0.4662368297780537	0.71806424346070963	0.33074180704223854	-0.6658495823662467	0.10601384543274421
ENSMUSG00000026073	Il1r2	0.0	-3.5662999671474545	0.0068291700889161694	0.038085046807259298	1.0285510163676719	0.15222381015984829	0.070241996103480919	1.88331606878466	0.098958359196964621	0.0	-2.6998759036501339	0.14256138837370122	0.060147696186842466	1.6547178274077656	0.066615351008020227	0.004008991600511983	-2.3668006225190314	0.019923132285991348
ENSMUSG00000097899	Gm16894	0.0051114083134635455	1.7465829881369013	0.52045517340040315	0.0	-1.2344833894661225	0.64245849529951804	0.0054032304694985331	2.0759611467270558	0.9421750182974663	0.0	0.44308205019190883	1.0	0.0042962640133458905	1.7113013557741343	0.81458205807284445	0.0020044958002559915	0.39873412384394591	1.0
ENSMUSG00000026072	Il1r1	0.0	0.16162048741574431	1.0	0.0033117432006312432	1.9354416119761906	0.40608743715133133	0.0	1.3978892416144193	1.0	0.0042824703343201541	2.4430820501919088	0.6546666196513462	0.0	1.0332294506614961	1.0	0.0	-0.27933778126869235	1.0
ENSMUSG00000026069	Il1rl1	0.0	1.1616204874157443	1.0	0.0	0.35047911125503362	1.0	0.0	2.3978892416144193	1.0	0.0	2.0280445509130649	1.0	0.0042962640133458905	4.0332294506614961	0.38080706272247405	0.0	0.72066221873130765	1.0
ENSMUSG00000041945	Mfsd9	0.015334224940390637	-0.075418709885104462	1.0	0.024838074004734326	0.76551661053387754	0.39302788325821197	0.010806460938997066	-0.22660162329337563	1.0	0.0085649406686403081	-0.59644631399472914	0.8466717476133343	0.0042962640133458905	-1.2146980627820891	0.58481997424241783	0.024053949603071896	0.66621443470893116	0.56082036279520342
ENSMUSG00000053640	Gm9915	0.0	1.1616204874157443	1.0	0.0	0.35047911125503362	1.0	0.0	2.3978892416144193	1.0	0.0042824703343201541	4.0280445509130649	0.3597287778104018	0.0	2.0332294506614961	1.0	0.0	0.72066221873130765	1.0
ENSMUSG00000060424	Pantr1	0.0	1.1616204874157443	1.0	0.0	0.35047911125503362	1.0	0.0	2.3978892416144193	1.0	0.0042824703343201541	4.0280445509130649	0.3597287778104018	0.0	2.0332294506614961	1.0	0.0	0.72066221873130765	1.0
ENSMUSG00000045515	Pou3f3	0.0051114083134635455	3.7465829881369013	0.14203178134259642	0.0	-0.23448338946612246	1.0	0.0	1.8129267408932632	1.0	0.0	1.4430820501919088	1.0	0.0	1.44826694994034	1.0	0.0	0.13569971801015157	1.0
ENSMUSG00000060679	Mrps9	1.035060183476368	-0.26249407651498563	0.73974631759994669	1.2104421398307195	0.010531783511810944	1.0	1.0374202501437182	-0.23365539531560608	1.0	1.4774522653404532	0.33403396569719235	0.59381498438149061	1.4993961406577156	0.35838144642314496	0.57134239731881564	1.1245221439436111	-0.12719206560604918	0.93385060347060278
ENSMUSG00000041907	Gpr45	0.0	-0.83837951258425569	0.91269813794251986	0.0016558716003156216	-0.45687581080257011	0.88788545390830265	0.0054032304694985331	1.5905343195568138	1.0	0.0085649406686403081	2.0280445509130649	0.5025476008448061	0.008592528026691781	2.0332294506614961	0.5195523227146096	0.0020044958002559915	-0.086692703326296972	1.0
ENSMUSG00000070939	Tgfbrap1	0.36035428609917997	1.4471814622661467	4.5603220126165455e-05	0.077825965214834217	-1.4177052135218924	0.00024388367626779884	0.037822613286489726	-2.1217470112287944	0.032117578105420826	0.059954584680482155	-1.5569179498080907	0.032633761892770327	0.073036488226880136	-1.2766258119252916	0.10674940648142286	0.29466088263763074	1.1035670970693425	0.0012235698633615165
ENSMUSG00000041878	8430432A02Rik	0.0	-0.16030760747161743	1.0	0.0049676148009468648	2.3504791112550336	0.20125709276776238	0.0	1.0759611467270558	1.0	0.0	0.70611645602570317	1.0	0.0042962640133458905	2.0332294506614961	0.77639001614179215	0.0	-0.60126587615605409	0.85129029374941512
ENSMUSG00000010290	AI597479	0.16867647434429703	-0.78909860981303659	0.12205694738078463	0.40734441367764296	0.89796690655752753	0.0029471185351836876	0.31879059770041346	0.26860622466945205	1.0	0.27836057173081002	0.052847941913637841	1.0	0.1761468245471815	-0.65926151436410518	0.49831232439716838	0.21247655482713507	-0.43873760284829411	0.40290670775214843
ENSMUSG00000008136	Fhl2	0.22490196579239602	-0.61531151406810558	0.25875095922844144	0.43383835928269288	0.62121377577040993	0.057322362883443875	0.33500028910890906	0.062286209829979677	1.0	0.60811078747346192	1.0689748149679472	0.010980790953840316	0.068740224213534248	-2.2929356371123371	0.00023005988986341696	0.25457096663251089	-0.4366847166315353	0.39674852828194607
ENSMUSG00000099576	Gm29040	0.0025557041567317727	0.57665798669458912	1.0	0.008279358001578108	2.9354416119761906	0.03939271496531338	0.0	0.59053431955681379	1.0	0.0	0.22068962885546117	1.0	0.0	0.22587452860389234	1.0	0.0	-1.086692703326297	0.64010240868955293
ENSMUSG00000066877	Nck2	0.11756239120966155	0.97474235269223541	0.049586077465149432	0.059611377611362378	-0.3104322426994206	0.66879825920300795	0.037822613286489726	-0.79193531726559874	0.83737116282314361	0.081366936352082919	0.28388345534265502	0.92781941354814912	0.060147696186842466	-0.17882102645349285	1.0	0.060134874007679737	-0.2676559762210573	0.80820464547487258
ENSMUSG00000026051	1500015O10Rik	0.0	1.1616204874157443	1.0	0.0016558716003156216	2.3504791112550336	0.50309301637686599	0.0	2.3978892416144193	1.0	0.0	2.0280445509130649	1.0	0.0	2.0332294506614961	1.0	0.0	0.72066221873130765	1.0
ENSMUSG00000100764	Gm29155	0.0	0.16162048741574431	1.0	0.0016558716003156216	0.76551661053387754	1.0	0.0	1.3978892416144193	1.0	0.0	1.0280445509130649	1.0	0.0	1.0332294506614961	1.0	0.004008991600511983	2.3056247194524637	0.35425302352176463
ENSMUSG00000100480	Gm29156	0.0025557041567317727	2.1616204874157452	0.63315670591212492	0.0	-0.23448338946612246	1.0	0.0	1.8129267408932632	1.0	0.0	1.4430820501919088	1.0	0.0	1.44826694994034	1.0	0.0020044958002559915	1.7206622187313076	0.68872614308690561
ENSMUSG00000057363	Uxs1	0.43702541080113316	-0.21301465780246187	0.85930228163076305	0.46033230488774285	-0.14194842069476765	0.83839682885851186	0.4430648984988797	-0.16518065325789522	1.0	0.70660760516282539	0.59251234751884296	0.25245429228158639	0.52844047364154445	0.11090881448337164	1.0	0.48709247946220591	-0.028080543211252307	1.0
ENSMUSG00000041763	Tpp2	0.61336899761562547	-0.75124400923740642	0.090322265383865633	1.1707012214231445	0.42147988015617316	0.1869046429325672	0.83750072277227261	-0.20849224274164335	1.0	1.1005948759202795	0.22709450082187194	0.78585150898853195	1.1213249074832774	0.25768827727968513	0.76709388746323326	0.86995117731110017	-0.17713456605014327	0.83547106296470763
ENSMUSG00000047343	Mettl21c	0.0	-0.16030760747161743	1.0	0.0033117432006312432	1.3504791112550345	0.55280975034291646	0.0054032304694985331	2.3978892416144193	0.89484612412259734	0.0	0.70611645602570317	1.0	0.0042962640133458905	2.0332294506614961	0.74859656374169981	0.0	-0.60126587615605409	1.0
ENSMUSG00000091844	Gm8251	0.0	-0.16030760747161743	1.0	0.0016558716003156216	0.35047911125503362	1.0	0.0	1.0759611467270558	1.0	0.0042824703343201541	2.0280445509130649	0.74805725246900445	0.0	0.71130135577413434	1.0	0.004008991600511983	1.7206622187313076	0.48777107819501919
ENSMUSG00000026049	Tex30	1.6407620686217983	-0.71060319029475194	0.10525615446626499	2.7884877749315069	0.22902091678436909	0.54753065745673801	2.6313732386457853	0.080995702938607028	1.0	2.3425112728731241	-0.10364345936382136	1.0	3.7119721075308489	0.65857186809931068	0.14656904547491856	2.2550577752879901	-0.1870822952453719	0.77079181923502549
ENSMUSG00000026047	Kdelc1	0.24279189488951844	-0.13911338520249439	1.0	0.11922275522272476	-1.4138926402518239	4.1389835484824871e-05	0.11346783985946919	-1.2380761625408407	0.24496930382126403	0.44965938510361619	0.90109662221602771	0.051181441924139842	0.54132926568158213	1.2340115780422307	0.0025156344263230009	0.29666537843788671	0.22558522152734661	0.67048715596361397
ENSMUSG00000041684	Bivm	0.22234626163566423	0.40188358559088089	0.43827204613007958	0.14571670082777471	-0.38810657857933384	0.42247964918024583	0.12427430079846626	-0.51699414474763072	0.97347911719887326	0.24410080905624879	0.52847354142255343	0.43204793423741467	0.16325803250714382	-0.12016018305451626	1.0	0.18240911782329522	0.044551829951956279	1.0
ENSMUSG00000026048	Ercc5	0.056225491448099005	-1.364666105977804	0.010320653946013815	0.14902844402840595	0.23622193199735397	0.64457500302495796	0.14588722267646037	0.18287635064356822	1.0	0.20555857604736738	0.74188758704752455	0.21926987581149371	0.10311033632030137	-0.36183334885608121	0.90545533568287528	0.15033718501919935	0.2406692776116941	0.70246746778065705
ENSMUSG00000056870	Gulp1	0.0025557041567317727	-3.8936619480854446	1.7041320863663372e-05	0.046364404808837405	-0.51946034818059283	0.44152487986045158	0.032419382816991194	-0.79475583632797697	0.92829869480666172	0.26551316072784953	2.8353994729706695	1.1003163541135202e-09	0.14607297645376027	1.5186562778317381	0.011826736919119854	0.004008991600511983	-3.7387693999059897	6.4270646176388506e-07
ENSMUSG00000026043	Col3a1	0.0025557041567317727	1.5766579866945891	0.75801206024192802	0.0	-0.64952088874496638	0.79132995348846946	0.0	1.3978892416144193	1.0	0.0085649406686403081	3.613007051634221	0.16413911740514101	0.0	1.0332294506614961	1.0	0.0	-0.27933778126869235	1.0
ENSMUSG00000026042	Col5a2	0.0	-3.2306969353630155	0.029501916008999356	0.0016558716003156216	-3.0070728933630502	0.0050222011741369215	0.0	-1.9944281811643414	0.69959352654427476	0.10277928802368369	3.5019757392454776	1.4129102844962189e-06	0.055851432173496571	1.9826033775915279	0.034568010902817366	0.006013487400767974	-1.5647400001309411	0.17645088100788253
ENSMUSG00000025995	Wdr75	0.79993540105704497	-0.76413709138785613	0.080761386968688106	1.5631427906979469	0.45739431517154611	0.1523437177580311	1.4588722267646039	0.23389150833242517	1.0	1.2847411002960463	0.033446785379332877	1.0	1.722801869351702	0.51811805919431153	0.32840670996485477	0.94211302612031589	-0.52193543291566158	0.20205937153902348
ENSMUSG00000098549	Gm5269	0.0	1.1616204874157443	1.0	0.0	0.35047911125503362	1.0	0.0	2.3978892416144193	1.0	0.0	2.0280445509130649	1.0	0.0042962640133458905	4.0332294506614961	0.38080706272247405	0.0	0.72066221873130765	1.0
ENSMUSG00000025993	Slc40a1	0.64659315165313858	0.56722240668497736	0.15322876385696568	0.53650239850226145	0.25183152332212266	0.51928352007092615	0.41604874615138704	-0.19782250019842973	1.0	0.012847411002960461	-4.9620594129444351	8.8097549155732346e-12	0.0429626401334589	-3.4874785083403634	3.398827795858512e-08	0.70558252169010893	0.80048229952843575	0.010673194355986822
ENSMUSG00000041144	Dnah7b	0.020445633253854182	-0.16030760747161743	1.0	0.021526330804103083	-0.16409406157472439	0.95941135794011856	0.021612921877994132	0.10510749238657269	1.0	0.0085649406686403081	-1.0594182903372742	0.56595041764692411	0.0042962640133458905	-1.6672102674795957	0.28769347803688361	0.048107899206143792	1.5065374133784601	0.010673194355986822
ENSMUSG00000101337	Dnah7c	0.0	0.16162048741574431	1.0	0.0016558716003156216	0.76551661053387754	0.78504452397606628	0.0054032304694985331	2.8129267408932632	0.78197897714421027	0.0	1.0280445509130649	1.0	0.0	1.0332294506614961	1.0	0.0020044958002559915	1.1356997180101516	0.75878977263675595
ENSMUSG00000025986	Slc39a10	0.33735294868859406	-1.243552973392702	0.0024784883653861975	1.0398873649982103	0.81292426815010121	0.0036229155929814222	0.75104903526029609	0.073901624548761868	1.0	1.2633287486244453	0.9544095635180132	0.01762360434240124	0.91510423484267456	0.39965700571571827	0.53556927635326934	0.26659794143404686	-1.6726802094482172	1.2287566059641452e-06
ENSMUSG00000100213	Gm28151	0.0025557041567317727	1.5766579866945891	0.75801206024192802	0.0016558716003156216	0.76551661053387754	1.0	0.0	1.3978892416144193	1.0	0.0042824703343201541	2.4430820501919088	0.6546666196513462	0.0	1.0332294506614961	1.0	0.0	-0.27933778126869235	1.0
ENSMUSG00000101447	Gm28826	0.0	1.1616204874157443	1.0	0.0016558716003156216	2.3504791112550336	0.50309301637686599	0.0	2.3978892416144193	1.0	0.0	2.0280445509130649	1.0	0.0	2.0332294506614961	1.0	0.0	0.72066221873130765	1.0
ENSMUSG00000099608	4933411E06Rik	0.0025557041567317727	3.1616204874157452	0.43456440020341708	0.0	0.35047911125503362	1.0	0.0	2.3978892416144193	1.0	0.0	2.0280445509130649	1.0	0.0	2.0332294506614961	1.0	0.0	0.72066221873130765	1.0
ENSMUSG00000100816	Gm28321	0.0	1.1616204874157443	1.0	0.0	0.35047911125503362	1.0	0.0054032304694985331	4.3978892416144193	0.50944777114607365	0.0	2.0280445509130649	1.0	0.0	2.0332294506614961	1.0	0.0	0.72066221873130765	1.0
ENSMUSG00000026109	Tmeff2	0.0	-0.16030760747161743	1.0	0.0016558716003156216	0.35047911125503362	1.0	0.0	1.0759611467270558	1.0	0.0085649406686403081	3.0280445509130649	0.25714573683202135	0.0	0.71130135577413434	1.0	0.0020044958002559915	0.72066221873130765	1.0
ENSMUSG00000045954	Sdpr	0.0	-2.2306969353630155	0.17805621283385209	0.0016558716003156216	-1.971448983632329	0.10051787262814037	0.0	-0.9944281811643414	1.0	0.081366936352082919	6.3499726458004275	2.120697988075407e-13	0.0	-1.3590879721172637	0.68412322206701137	0.0	-2.671655204047453	0.049046408262225755
ENSMUSG00000026107	Nabp1	0.9967246211253914	0.079158327223771946	0.9632137341709951	1.1988510386285101	0.48380983464963934	0.11583840404592648	0.90774271887575353	-0.076212669757171655	1.0	0.80510442285218897	-0.26924781124851499	0.94306423115322013	0.38236749718778423	-1.4093454936356329	0.011283689883171012	0.97418495892441181	0.041109867064039081	1.0
ENSMUSG00000099413	Gm17767	0.0051114083134635455	0.74658298813690127	0.94722178867630669	0.0033117432006312432	-0.064558388023809421	1.0	0.0	0.075961146727055784	1.0	0.0085649406686403081	1.613007051634221	0.61584325704890142	0.0	-0.28869864422586566	1.0	0.006013487400767974	0.91330729667370303	0.73015506053723067
ENSMUSG00000018417	Myo1b	0.21467914916546893	-0.43741719851713423	0.49887418057041433	0.33614193486407118	0.39354783314692021	0.29604315413473503	0.25395183206643102	-0.12567271444259465	1.0	0.54387373245865955	1.1454015015512242	0.0055492797264133703	0.1761468245471815	-0.69857443838893118	0.43921205011520192	0.19243159682457517	-0.65383952888709151	0.14072933359862913
ENSMUSG00000062939	Stat4	0.0051114083134635455	3.7465829881369013	0.20917681442428609	0.0	-0.23448338946612246	1.0	0.0	1.8129267408932632	1.0	0.0	1.4430820501919088	1.0	0.0	1.44826694994034	1.0	0.0	0.13569971801015157	1.0
ENSMUSG00000026104	Stat1	0.099672462112539148	0.57665798669458912	0.37652826279126322	0.064578992412309244	-0.23448338946612202	0.7945799907542529	0.037822613286489726	-0.85003827182916725	0.8134780383437743	0.025694822005920923	-1.4219883697219822	0.16154320727547555	0.034370112106767124	-1.0352502872212708	0.36290482437009808	0.11826525221510349	0.98369662456510198	0.02935405841821739
ENSMUSG00000026103	Gls	0.37313280688283884	-0.18367160053712794	0.92308513868951969	0.52987891210099891	0.51451726962043243	0.12367469036628635	0.33500028910890906	-0.32353550165600953	1.0	0.51817891045273867	0.36632485120787117	0.59880543086422278	0.67880971410865065	0.82451196622212475	0.080020532253178719	0.17038214302175925	-1.5112845093183893	4.1994935981205388e-05
ENSMUSG00000002881	Nab1	0.020445633253854182	-2.2534170118630987	0.00026113585025036768	0.13412559962556536	0.81321335256517457	0.038835491069569739	0.12427430079846626	0.51524619225257684	0.85505233686250115	0.19271116504440694	1.2754821016958404	0.012428992465958254	0.15036924046710615	0.83683223785799266	0.22020285931748679	0.014031470601791938	-2.871794818536773	2.3278401847906462e-07
ENSMUSG00000043015	Tmem194b	0.028112745724049502	-0.060771933920702459	1.0	0.028149817205365569	-0.12345207707737771	0.98949173808110291	0.032419382816991194	0.27450682610913724	1.0	0.047107173677521694	0.80565212957661725	0.51474577034883473	0.030073848093421233	0.12633885505297737	1.0	0.028062941203583876	-0.1003676402233733	1.0
ENSMUSG00000041439	Mfsd6	0.010222816626927091	0.091231159524347127	1.0	0.0099352296018937296	-0.090093480130946979	1.0	0.010806460938997066	0.45928978627856143	1.0	0.0042824703343201541	-0.55691794980809117	0.90564712727338825	0.0042962640133458905	-0.55173305005966	0.933227984088148	0.020044958002559912	1.2732032417600863	0.20178510452791404
ENSMUSG00000026102	Inpp1	0.05111408313463546	-2.588169147108045	3.2264444756371516e-07	0.69712194373287673	2.7140262953441354	3.7815737992117519e-22	0.47008105084637236	0.8973189281836349	0.22298867701519434	0.085649406686403085	-1.7217450836107244	0.010654871398905487	0.068740224213534248	-2.0315925503947465	0.0029478814180316387	0.040089916005119824	-3.029127415792483	1.615177906272952e-11
ENSMUSG00000041426	Hibch	0.25557041567317729	-1.2080740264023446	0.0041060440784625521	0.89913827897138254	1.2067207717941879	4.6104682982999133e-06	0.74024257432129903	0.53056573038580312	0.6012475419165233	0.26551316072784953	-1.0741603094138332	0.084540815186106899	0.39525628922782191	-0.4665307275227748	0.69908538488564953	0.41893962225350218	-0.43391481837756884	0.36078651563096636
ENSMUSG00000043629	1700019D03Rik	0.58014484357811247	1.1396421183202503	0.00072422958276939563	0.15896367363029967	-1.2639271673586039	0.00023714092600361309	0.14588722267646037	-1.167620896440565	0.31201582706448455	0.047107173677521694	-2.7942607126105106	1.1707047008510181e-05	0.030073848093421233	-3.3825123176285943	5.8183940994127235e-07	0.64344315188217316	1.5241020907855285	1.1460116997643928e-07
ENSMUSG00000026098	Pms1	0.05111408313463546	-1.9419171166926659	9.9424926362380063e-05	0.27818642885302441	1.0166489273113801	0.0012623946372287691	0.27556475394442514	0.73200674550969502	0.44763016785542037	0.20127610571304724	0.22930275916016951	0.87600871167359962	0.18044308856052738	0.054352742227250062	1.0	0.10423378161331155	-0.91336110044073449	0.038452275387899311
ENSMUSG00000100763	Gm28777	0.0051114083134635455	0.1616204874157452	1.0	0.013246972802524973	1.9354416119761906	0.059058181258595951	0.0054032304694985331	0.69744952347332667	1.0	0.0042824703343201541	0.32760483277197316	1.0	0.0042962640133458905	0.33278973252040434	1.0	0.0	-2.086692703326297	0.18447160171159555
ENSMUSG00000026097	Ormdl1	0.66448308075026097	0.078390813750922383	0.97105950470839775	0.6043931341152019	-0.10104730929691697	0.92682435159925758	0.42145197662088557	-0.62924688832309561	0.79818284532093908	0.55243867312729988	-0.22221742103484987	1.0	0.52414420962819863	-0.30502681412986643	0.92779785060561648	0.82384777390521247	0.50780582299141486	0.13881794493658867
ENSMUSG00000026096	Osgepl1	0.19678922006834651	-0.74032936692250351	0.1349884000820355	0.34938890766659619	0.26782793107708613	0.50309301637686599	0.32419382816991199	0.099807888681423762	1.0	0.35972750808289294	0.2675104856084547	0.76690523017181278	0.31362727297424997	0.045466123180393669	1.0	0.30869235323942268	0.013793049311234817	1.0
ENSMUSG00000099913	Gm28551	0.0	-1.297811131221553	0.51779921625392633	0.011591101202209351	2.3504791112550336	0.038201267380923082	0.0054032304694985331	1.0759611467270558	1.0	0.0042824703343201541	0.70611645602570228	1.0	0.0042962640133458905	0.71130135577413434	1.0	0.0	-1.7387693999059897	0.35669707437410753
ENSMUSG00000026095	Asnsd1	0.73093138882528708	-1.1852252396759468	0.0024781788467681358	2.0963334459995768	0.73583898332135345	0.0082664692559893064	1.6750014455445452	0.17881412466181568	1.0	1.7686602480742235	0.27393165013244059	0.69597842868413784	1.5208774607244451	0.027146398609652511	1.0	1.1545895809474509	-0.46775735680287456	0.26928665798333407
ENSMUSG00000096141	Dnah7a	0.0	-1.5388192307253474	0.59558281237220945	0.0016558716003156216	-1.2344833894661225	0.47853013770283948	0.010806460938997066	1.5234201236982772	0.89463757920286613	0.038542233008881384	4.3499726458004275	0.00017016253352791113	0.0	-0.66721026747959566	1.0	0.0	-1.979777499409785	0.31243987492564224
ENSMUSG00000026094	Stk17b	0.13545232030678397	-0.44104401503887036	0.5293209286088888	0.16724303163187779	-0.10637856371843668	0.94627794439858448	0.10806460938997066	-0.70564836249399221	0.80866304678451983	0.23553586838760848	0.48667131873959146	0.5017044242301103	0.27496089685413699	0.74725823355054333	0.18689269978672299	0.17439113462227124	-0.019578507467759465	1.0
ENSMUSG00000042807	Hecw2	0.0025557041567317727	-1.7925758229711297	0.18575203293357062	0.0066234864012624864	-1.1349477159152075	0.24681994246423478	0.010806460938997066	0.075961146727055784	1.0	0.0085649406686403081	-0.29388354397429772	1.0	0.090221544280263688	4.0332294506614961	3.5636920456965072e-09	0.0020044958002559915	-2.2335340916555673	0.046156066871503157
ENSMUSG00000025983	Ccdc150	0.0025557041567317727	-0.0083045140265669559	1.0	0.0049676148009468648	0.54312418919742989	0.9229042858666	0.0	0.075961146727055784	1.0	0.0085649406686403081	1.613007051634221	0.61858161546466872	0.0042962640133458905	0.86330444921918392	0.99688183149730492	0.004008991600511983	0.30562471945246372	1.0
ENSMUSG00000041303	Gtf3c3	0.39868984845015659	-0.64442110269782671	0.18233574141268699	0.76335680774550163	0.5710510969671132	0.061160780070973281	0.58354889070584148	0.0036822376344400887	1.0	0.71517254583146572	0.33422574866451638	0.621997028196283	0.6530321300285753	0.18470878478299035	0.8978705147025271	0.41893962225350218	-0.59437949057081485	0.14547383412278503
ENSMUSG00000073678	Pgap1	1.070840041670613	1.1650595713825163	0.0002506070074317815	0.67062799812782681	0.28110540821437213	0.46772562154074782	0.38903259380389438	-0.62295754329118547	0.83522624170901516	0.098496817689363539	-2.6561196275151966	4.5585650961940344e-06	0.0429626401334589	-3.7915846805308764	2.9199548913910594e-09	0.65547012668370919	0.2171273173539976	0.66177316512118844
ENSMUSG00000052331	Ankrd44	0.012778520783658865	1.1616204874157452	0.49087797502451869	0.0066234864012624864	-0.028032511998695497	1.0	0.0	-0.68957359963592069	1.0	0.012847411002960461	1.2206896288554612	0.61535170495449987	0.0042962640133458905	0.033229450661496074	1.0	0.006013487400767974	-0.086692703326296972	1.0
ENSMUSG00000025982	Sf3b1	2.4918115528134788	-0.79752634532419764	0.045044940366413093	4.8036835125156188	0.38570536523878096	0.23253115168184169	3.8903259380389437	-0.045813041000218879	1.0	4.2225157496396717	0.087159034027874061	1.0	5.2199607762152569	0.43762842949399228	0.48813875893673564	3.5419440790523367	-0.22232986841893276	0.68872614308690561
ENSMUSG00000025981	Coq10b	1.3034091199332043	0.413125644351232	0.31289610480043989	0.72030414613729543	-0.68869148602564356	0.036390782477095152	0.7348393438518005	-0.53405602201463387	0.90413076064522513	0.76227971950898743	-0.48884394083392491	0.61743923661272926	0.8549565386558321	-0.30875629656711978	0.91417563577128857	1.5394527745966013	0.79673783877524307	0.0065426857233617502
ENSMUSG00000025980	Hspd1	20.46863459126477	-0.34592474573921628	0.51203867176440121	25.642827602487717	0.052806457146932217	0.96955053909501787	22.774616428936316	-0.1510094188703599	1.0	24.504295252979922	-0.035208694904571125	1.0	30.331623934221984	0.31400520905265594	0.696591890052911	26.188737630344527	0.088807231835820843	0.92984557667245127
ENSMUSG00000073676	Hspe1	52.064805080939678	0.21369454944219779	0.70473703613808691	36.64775025818534	-0.44523571923501937	0.18795114000019456	43.863424951389092	-0.086334478556014282	1.0	48.233463375447897	0.066989556724586841	1.0	60.457027195803363	0.44034382582817866	0.46983049108265468	46.137479834492154	-0.0017772153287136661	1.0
ENSMUSG00000025979	Mob4	2.1161230417739079	-0.29828567594625932	0.66482093184258317	1.7916530715415027	-0.64117096937849727	0.041961057280752723	1.6750014455445452	-0.63166874687177677	0.75846183604149919	3.1561806363939535	0.37188617550024294	0.5245598554655746	3.4885663788368628	0.54015441613586201	0.2805395206079444	3.2452787006144499	0.5020915083472679	0.13579566572167484
ENSMUSG00000025978	Rftn2	0.0	0.16162048741574431	1.0	0.0016558716003156216	0.76551661053387754	1.0	0.0	1.3978892416144193	1.0	0.0085649406686403081	3.613007051634221	0.19204448222416098	0.0	1.0332294506614961	1.0	0.0	-0.27933778126869235	1.0
ENSMUSG00000097649	Gm10561	0.0	-1.297811131221553	0.76150818964908296	0.0016558716003156216	-0.97144898363232901	0.60487542497862057	0.0054032304694985331	1.0759611467270558	1.0	0.017129881337280616	2.5426177237428238	0.16413911740514101	0.008592528026691781	1.44826694994034	0.69255768862495726	0.004008991600511983	0.13569971801015157	1.0
ENSMUSG00000046994	Mars2	0.29646168218088564	0.36310022273290232	0.47068270366533904	0.23016615244387142	-0.10520037252115566	0.92722491321706402	0.13508076173746331	-0.86167297231257023	0.58350722951231404	0.11990916936096431	-1.0652591689263347	0.12719219251125854	0.19762814461391096	-0.31002715366637812	0.95080022395964214	0.33675529444300656	0.64986644062144761	0.070548394257235955
ENSMUSG00000025977	Boll	0.0	-0.83837951258425569	0.68242735757884754	0.0049676148009468648	1.0285510163676719	0.65608891198689245	0.0	0.39788924161441841	1.0	0.0085649406686403081	2.0280445509130649	0.49770207024414248	0.0	0.033229450661496074	1.0	0.004008991600511983	0.72066221873130765	0.91241598465350338
ENSMUSG00000038349	Plcl1	0.0	1.1616204874157443	1.0	0.0	0.35047911125503362	1.0	0.0	2.3978892416144193	1.0	0.0042824703343201541	4.0280445509130649	0.3597287778104018	0.0	2.0332294506614961	1.0	0.0	0.72066221873130765	1.0
ENSMUSG00000038331	Satb2	0.066448308075026094	-1.9100404977117014	9.9424926362380063e-05	0.58286680331109886	2.8140034845262143	2.2136859173279361e-23	0.36201644145640172	0.79535411144531265	0.3539216074963063	0.059954584680482155	-1.9292509981326962	0.0043501491363049823	0.030073848093421233	-2.8524669226778987	5.8309528629564195e-05	0.026058445403327888	-3.3392615989207499	1.5755299027072799e-12
ENSMUSG00000097519	4930558J18Rik	0.035779858194244819	-0.69967324175266299	0.37749418736504603	0.072858350413887357	0.53855145940760574	0.31026518470560321	0.075645226572979452	0.53659551244601111	0.91543532500487068	0.047107173677521694	-0.19434787042338275	1.0	0.030073848093421233	-0.82475154446607579	0.55738217306812232	0.064143865608191727	0.25726169789106468	0.78367291103541603
ENSMUSG00000038323	1700066M21Rik	0.1226737995231251	0.18387329426287291	0.88128315306283678	0.097696424418621683	-0.2504249333351436	0.71102848740816882	0.064838765633982387	-0.74087482834143303	0.80426493379727781	0.085649406686403085	-0.36754058569960613	0.90301739689969363	0.10740660033364725	-0.021218333360880415	1.0	0.15234168081945534	0.62112654518039312	0.15795331892530395
ENSMUSG00000048495	Tyw5	0.28623886555395855	-0.83037785568351463	0.068786997759276783	0.5613404725069957	0.36755262461397553	0.29203696891169495	0.4430648984988797	-0.086606113421309416	1.0	0.62524066881074247	0.47116057322534255	0.40716550290002801	0.49407036153477735	0.08385552373146421	1.0	0.43297109285529412	-0.15259759899593095	0.89263567151064138
ENSMUSG00000025971	9430016H08Rik	0.73093138882528708	-0.17331847299177261	0.91758945570407602	0.78985075335055155	-0.044423015184725079	1.0	0.7024199610348093	-0.21614618330305146	1.0	0.77940960084626798	-0.056168452990019935	1.0	0.74325367430883904	-0.13208187546768441	1.0	0.97218046312415574	0.35891696072913132	0.35011384338652918
ENSMUSG00000038305	Spats2l	0.081782533015416728	-1.0034387588547515	0.08727160216859664	0.044708533208521785	-2.0757856434470638	8.0465326459492278e-07	0.054032304694985329	-1.4555620950326396	0.26810015995367537	0.69804266449418506	3.0192743412853336	1.2514528730278636e-16	0.15896176849379792	0.096281621196797396	1.0	0.1162607564148475	-0.47351032895768252	0.46236666711098634
ENSMUSG00000054770	Kctd18	0.069004012231757866	-0.47396808637537902	0.56466461792630995	0.11591101202209352	0.46680322922226614	0.31453353301360026	0.097258148450973594	0.13011691677396175	1.0	0.1584514023698457	0.91842005973856722	0.12341130364080038	0.0859252802669178	-0.074299013642948886	1.0	0.056125882407167753	-0.85598501377784508	0.09964533349925965
ENSMUSG00000026039	Sgol2a	0.25045900735971377	-1.0560802385959811	0.014295535778903518	0.67228386972814236	0.75962083183049978	0.0087739860523947735	0.5025004336633635	0.09760971003181973	1.0	0.67234784248826418	0.58028124000107018	0.26391046880995933	0.50695915357481502	0.11266391815590093	1.0	0.29265638683737472	-0.84950328006176812	0.024069360028458293
ENSMUSG00000063558	Aox1	0.0025557041567317727	3.1616204874157452	0.43456440020341708	0.0	0.35047911125503362	1.0	0.0	2.3978892416144193	1.0	0.0	2.0280445509130649	1.0	0.0	2.0332294506614961	1.0	0.0	0.72066221873130765	1.0
ENSMUSG00000064294	Aox3	0.0	1.1616204874157443	1.0	0.0016558716003156216	2.3504791112550336	0.50309301637686599	0.0	2.3978892416144193	1.0	0.0	2.0280445509130649	1.0	0.0	2.0332294506614961	1.0	0.0	0.72066221873130765	1.0
ENSMUSG00000038242	Aox4	0.02555704156731773	3.2991240111656808	0.001812540774940067	0.0016558716003156216	-1.4568758108025701	0.37337507628791378	0.010806460938997066	1.2824120241944827	0.94842026409365154	0.0	-0.8788460446954538	0.81269666750204572	0.0	-0.87366114494702263	0.84170744961066724	0.0020044958002559915	-1.086692703326297	0.52418424416461185
ENSMUSG00000079554	Aox2	0.0025557041567317727	0.35426556535814147	1.0	0.0033117432006312432	0.3504791112550345	1.0	0.016209691408495597	3.0759611467270558	0.25261246101730334	0.0	0.028044550913064903	1.0	0.0	0.033229450661496074	1.0	0.0020044958002559915	-0.086692703326296972	1.0
ENSMUSG00000051223	Bzw1	7.9482399274358135	-0.5096677890132244	0.25818310769489894	13.506944643774526	0.49409669739540574	0.09802952864547558	12.870494978345505	0.28995276774967094	0.97874728428131585	9.0317299350812039	-0.27447201960241019	0.84970594419170631	8.9319328837461054	-0.29202410487818398	0.85139160130800196	10.20087912750274	-0.088554088934435615	0.9791291581456828
ENSMUSG00000026034	Clk1	1.114287012335053	0.13950664763693649	0.84769288774075147	0.97199662938526987	-0.11518446109377772	0.88490160915637206	0.89693625793675646	-0.21629159374064039	1.0	1.1519845199321215	0.18153266254470382	0.86051582029663687	0.94088181892274991	-0.14541276788192506	1.0	1.0683962615364433	0.068831149979038303	0.95446006755918478
ENSMUSG00000026035	Ppil3	0.82038103431089915	-0.55731118392019974	0.25398807103757515	1.3097944358496567	0.2915854222014656	0.40729191822281202	1.307581773618645	0.22006985636523166	1.0	1.4603223840031725	0.4097234532454781	0.47164173646571717	1.1900651316968116	0.072685739558188189	1.0	0.93810403451980395	-0.35206890947687447	0.47933842164363488
ENSMUSG00000026036	Nif3l1	0.48302808562230509	-0.69897645591883872	0.12938046052794988	0.95709378498242936	0.57515740205778265	0.054183892130265102	0.78346841807728729	0.11198036952803819	1.0	0.76227971950898743	0.069953623635082507	1.0	0.84206774661579442	0.23216535997077176	0.81458205807284445	0.56526781567218953	-0.46447587665751183	0.28963880748630577
ENSMUSG00000026037	Orc2	0.66192737659352918	-0.87738289221561161	0.037951533577344279	1.5068431562872158	0.64456795451848858	0.027420028289781215	1.1454848595336888	0.039841720920404416	1.0	1.2847411002960463	0.22824122613531697	0.78366506498850785	1.4650260285509484	0.44615928697834861	0.43345263122089378	0.7476769334954847	-0.71472392593933864	0.053876055529326852
ENSMUSG00000085054	Gm15834	0.0	-0.42334201330541177	0.89518558080662469	0.0049676148009468648	1.7655166105338775	0.32344333409242759	0.0	0.81292674089326322	1.0	0.0042824703343201541	1.7061164560257032	0.81126186908481956	0.0042962640133458905	1.7113013557741343	0.83983285350186787	0.0	-0.86430028198984843	0.86147747114736728
ENSMUSG00000038174	Fam126b	0.29901738633761743	0.39321184559865752	0.43340595282225736	0.22851028084355579	-0.10422700351478031	0.94297496721215945	0.14048399220696184	-0.7926670926000241	0.68564829931381033	0.18414622437576661	-0.40734159375758106	0.80014897910653315	0.27925716086748287	0.25107508272903445	0.84540131809931895	0.25857995823302288	0.13569971801015113	0.85771401196068231
ENSMUSG00000026032	Ndufb3	5.3874243623905773	0.36929530951857581	0.39734165072038768	3.8035370659249832	-0.28020860136601233	0.48197761595328076	4.5657297467262605	0.057660329984112302	1.0	4.0554994066011858	-0.13067697350709562	1.0	3.9525628922782188	-0.1717717378740713	1.0	4.6003178615874996	0.088312927897209903	0.93457857865167837
ENSMUSG00000047528	Als2cr12	0.01788992909712241	1.4611807692746535	0.25475467106974009	0.0049676148009468648	-0.73698372999530548	0.56648401857789732	0.010806460938997066	0.81292674089326233	1.0	0.0	-1.2938835439742977	0.64402155282416218	0.0042962640133458905	-0.21469806278208914	1.0	0.012026974801535948	0.72066221873130765	0.71412820943527411
ENSMUSG00000026031	Cflar	0.472805268995378	0.48646017772301042	0.27297858406609465	0.31295973245965247	-0.28423642466322163	0.5713813271128545	0.25395183206643102	-0.53284809594846783	0.95304684688295804	0.26123069039352942	-0.50559917252311082	0.66140842327820371	0.352293649094363	-0.036745963860002284	1.0	0.42896210125478212	0.32674801101821771	0.48104309751476859
ENSMUSG00000026029	Casp8	0.19167781175488297	1.0345085695124059	0.014954861957851872	0.024838074004734326	-2.4696998511601542	4.9402946795648261e-08	0.027016152347492665	-1.8997913070262666	0.10677963024480419	0.072801995683442616	-0.60938536970222623	0.64403895549306678	0.11599912836033903	0.09911738631795286	1.0	0.20245407582585512	1.2638045437578369	0.00045976584858090032
ENSMUSG00000026028	Trak2	0.40891266507708368	1.0873959023940178	0.0020212612081095	0.17386651803314027	-0.54365225363814318	0.19519424829138141	0.10266137892047213	-1.1870732591067372	0.31970878669729169	0.14560399136688523	-0.70375933813736191	0.42734530615854932	0.098814072306955478	-1.2766258119252911	0.067871137177540439	0.31470584064019064	0.60659045202251272	0.10454765627225222
ENSMUSG00000026027	Stradb	0.14056372862024752	0.08023216057508975	1.0	0.15234018722903719	0.24578173258834068	0.63180075812349756	0.13508076173746331	0.037633028067956875	1.0	0.10706175835800386	-0.33221166263339663	0.9191373407600486	0.0429626401334589	-1.6468902830999999	0.028833985304460293	0.16837764722150328	0.42961343672791719	0.37699942714438628
ENSMUSG00000038079	Tmem237	0.14311943277697928	-1.7950231433898733	2.0118471385688102e-05	0.60936074891614878	0.71556478855852546	0.0160425879437892	0.44846812896837823	0.045372826893633311	1.0	0.66806537215394401	0.70611645602570294	0.14114471567403464	0.45110772140131844	0.053790773143812531	1.0	0.34477327764403048	-0.4315493415937941	0.37164503163948132
ENSMUSG00000097573	G730003C15Rik	0.0076671124701953187	-2.2646442672863527	0.0071508283657665253	0.041396790007890545	0.050918829396126242	1.0	0.037822613286489726	0.040337236996334624	1.0	0.072801995683442616	1.0280445509130658	0.20159953335842748	0.073036488226880136	1.0332294506614961	0.21209941007350772	0.038085420204863836	-0.086692703326296083	1.0
ENSMUSG00000079550	Mpp4	0.0	0.57665798669458823	1.0	0.0	-0.23448338946612246	1.0	0.0	1.8129267408932632	1.0	0.0	1.4430820501919088	1.0	0.0042962640133458905	3.0332294506614961	0.55738217306812232	0.0020044958002559915	1.7206622187313076	0.68872614308690561
ENSMUSG00000026024	Als2	0.058781195604830777	0.074157646165406099	1.0	0.061267249211678004	0.1389750060613224	0.89129519703937488	0.059435535164483862	0.1499617281708332	1.0	0.047107173677521694	-0.21988296253052031	1.0	0.025777584080075341	-1.0542333905888439	0.38142440608174966	0.072161848809215681	0.45438215339386012	0.50180603153091929
ENSMUSG00000026023	Cdk15	0.0	0.16162048741574431	1.0	0.0016558716003156216	0.76551661053387754	1.0	0.0	1.3978892416144193	1.0	0.0	1.0280445509130649	1.0	0.0042962640133458905	2.44826694994034	0.68412322206701137	0.0020044958002559915	1.1356997180101516	0.82173209226336619
ENSMUSG00000041075	Fzd7	0.21467914916546893	0.41619331450134256	0.42971516181569369	0.18214587603471838	0.1280866899185864	0.84660640474490156	0.11346783985946919	-0.58562263559701222	0.94107802675152086	0.14560399136688523	-0.23068971748710299	1.0	0.21910946468064041	0.42078621351823298	0.61963567514617646	0.13630571441740741	-0.4044330012502253	0.4977522017233329
ENSMUSG00000097819	Gm26813	0.0	1.1616204874157443	1.0	0.0	0.35047911125503362	1.0	0.0	2.3978892416144193	1.0	0.0	2.0280445509130649	1.0	0.0	2.0332294506614961	1.0	0.0020044958002559915	2.7206622187313076	0.48739980969163621
ENSMUSG00000047361	Gm973	0.0	-1.8383795125842557	0.35523661139341306	0.013246972802524973	1.5204041126973467	0.18696297633401301	0.010806460938997066	1.1754968202779708	0.96940051513610648	0.012847411002960461	1.3276048327719732	0.57676204830707367	0.0042962640133458905	0.12633885505297737	1.0	0.0020044958002559915	-1.1862283768772111	0.53522500543606832
ENSMUSG00000026021	Sumo1	8.4287123089013871	-0.80066455280858628	0.04211742624452941	15.293630100515081	0.25244360815541889	0.49781978285089706	15.815255584222205	0.24282219889921919	1.0	17.76368694676	0.44499578522679606	0.44428615380735409	16.068027409913629	0.27735674972633628	0.77221285948480278	11.343441733648655	-0.32388637303383394	0.48104309751476859
ENSMUSG00000026020	Nop58	4.8047238146557332	-0.72814180929294103	0.072824275638752531	8.5608561736317643	0.308005432774201	0.37430324170625828	8.4398459933567089	0.20840611759059069	1.0	7.4343685003797875	0.0085546463611652079	1.0	10.908214329885215	0.64665744909650824	0.18224952669627353	5.8791861821508222	-0.41442540430187158	0.31076268096527726
ENSMUSG00000067336	Bmpr2	0.40891266507708368	1.2446098520867765	0.00037090272725237648	0.11259926882146228	-1.1703530520464063	0.0015325831364782934	0.064838765633982387	-1.7218500026596772	0.073782202266343397	0.20984104638168755	-0.025066785546497439	1.0	0.15036924046710615	-0.54167938539573735	0.6799091205563832	0.27862491623558278	0.50564932776045723	0.22154345873652403
ENSMUSG00000041040	Fam117b	0.35524287778571645	1.0008846574280932	0.007140795377902456	0.12419037002367163	-0.96001408857004433	0.01110108306336563	0.08645168751197653	-1.282832241912168	0.26456533212181016	0.14560399136688523	-0.55003156422285082	0.63224667665732537	0.11170286434699314	-0.946592667400874	0.24390886893536376	0.32272382384121462	0.8756368787076485	0.011194080659054636
ENSMUSG00000026018	Ica1l	0.0	1.1616204874157443	1.0	0.0	0.35047911125503362	1.0	0.0	2.3978892416144193	1.0	0.0042824703343201541	4.0280445509130649	0.3597287778104018	0.0	2.0332294506614961	1.0	0.0	0.72066221873130765	1.0
ENSMUSG00000026019	Wdr12	1.9244452300190251	-0.8035207553726037	0.054981430197087129	3.6180794466896335	0.32302327958690724	0.34789324283949796	3.582341801277527	0.22748149128324902	1.0	2.5994594929323336	-0.28292691679005144	0.91610149294558707	5.2199607762152569	0.87548363182321531	0.036292375475110279	2.4394713889115414	-0.43418082649870371	0.28376396449022218
ENSMUSG00000026017	Carf	0.058781195604830777	0.046143269995809533	1.0	0.054643762810415518	-0.11664689917226401	0.99085931579033992	0.032419382816991194	-0.7136190736025716	0.94390015557704621	0.055672114346162004	0.002509458805928233	1.0	0.090221544280263688	0.76474061473559463	0.4215714666398323	0.060134874007679737	0.074945686931054745	1.0
ENSMUSG00000073664	Nbeal1	0.96094476293114661	1.0925073162116177	0.00071360284294165075	0.22685440924324016	-1.5494250540373775	1.3212647755613423e-06	0.12427430079846626	-2.177019594442815	0.0039065147317495913	0.71089007549714556	0.44452258455112381	0.46360105468038376	0.32651606501428765	-0.79141939496720981	0.3123617295155362	0.77774437049932466	0.71880904565583037	0.025476166224103619
ENSMUSG00000049439	Cyp20a1	0.35268717362898466	-0.42161112522629529	0.47687156219537219	0.34938890766659619	-0.49145604251271457	0.19960191759630924	0.31879059770041346	-0.5281101769418044	0.92206435608514148	0.68091278315690451	0.68463672861525171	0.15708081753062828	0.45970024942801024	0.033229450661496074	1.0	0.59333075687577341	0.53623764759387993	0.12506028878862346
ENSMUSG00000026782	Abi2	1.2062923619773969	1.1374237769850983	0.00026627716681427245	0.24672486844702762	-1.7482548423303255	2.3713029830487162e-08	0.17830660549345159	-1.9668891575660601	0.007546470000348718	0.65521796115098352	-0.028223668733679763	1.0	0.42533013732124314	-0.70553838613869546	0.38080706272247405	1.0563692867349075	0.94009759756123856	0.0013038172291282239
ENSMUSG00000026014	Raph1	0.54436498538386768	0.10218757389658717	0.92661515532993755	0.4056885420773273	-0.45519923299518605	0.24569739245706076	0.23774214065793545	-1.1614666029706715	0.25235989393852937	1.0492052319084377	1.2223662066628447	0.0012827217050977145	0.30073848093421229	-0.83243848222050965	0.26785143650635646	0.57529029467346948	0.21463018723187122	0.66758790281984559
ENSMUSG00000026009	Icos	0.0	1.1616204874157443	1.0	0.0	0.35047911125503362	1.0	0.0	2.3978892416144193	1.0	0.0042824703343201541	4.0280445509130649	0.3597287778104018	0.0	2.0332294506614961	1.0	0.0	0.72066221873130765	1.0
ENSMUSG00000052062	Pard3b	0.0	-1.6457344346418594	0.40533700842420506	0.0	-2.4568758108025701	0.10404947031625603	0.0	-0.40946568044318532	1.0	0.029977292340241078	3.2206896288554612	0.0033964743459295511	0.0042962640133458905	0.33278973252040434	1.0	0.010022479001279956	1.1356997180101516	0.46623584804602808
ENSMUSG00000025969	Nrp2	0.19423351591161475	-0.44195769147275832	0.5437582069002318	0.24175725364608078	-0.086473164452250506	0.98949173808110291	0.14588722267646037	-0.80877630664291189	0.72593760666104079	0.44109444443497586	0.94384942349663681	0.057955916628406094	0.37807123317443836	0.67607286746315198	0.27405193626940627	0.20646306742636711	-0.36353290868512089	0.57741988468210637
ENSMUSG00000100426	Gm4208	0.0	0.57665798669458823	1.0	0.0016558716003156216	1.3504791112550336	0.71282675232724058	0.0	1.8129267408932632	1.0	0.0	1.4430820501919088	1.0	0.0042962640133458905	3.0332294506614961	0.55738217306812232	0.0	0.13569971801015157	1.0
ENSMUSG00000040865	Ino80d	0.4651381565251827	0.6329262063413339	0.10778090016457027	0.27818642885302441	-0.33079049381665326	0.46868104026400836	0.19991952737144572	-0.74864593955231284	0.68502962458348848	0.27407810139648986	-0.28497799075240504	0.93880717877004694	0.3437011210676712	0.073871435158841869	1.0	0.35680025244556646	0.14919556049437421	0.82146764075067547
ENSMUSG00000084799	Ino80dos	0.015334224940390637	1.1616204874157452	0.41287539384735406	0.0049676148009468648	-0.73698372999530548	0.58038881799467257	0.0054032304694985331	0.1499617281708332	1.0	0.0085649406686403081	0.44308205019190883	1.0	0.012888792040037671	0.94576660941115698	0.88078054534771311	0.0080179832010239659	0.042590313618670272	1.0
ENSMUSG00000101599	Gm20342	0.020445633253854182	-0.52643550626951452	0.73360032854497192	0.034773303606628052	0.31805763356265615	0.7253214712464352	0.010806460938997066	-1.0171482576644255	0.86845629746485009	0.047107173677521694	0.83164733810956104	0.50280436123298111	0.025777584080075341	-0.066306222889418898	1.0	0.034076428604351852	0.27587737605841145	0.87947810565394802
ENSMUSG00000025968	Ndufs1	0.92005349642343826	-0.22134177031131225	0.82691121103818965	0.94715855538053562	-0.19362557804924899	0.71057795170818649	0.90774271887575353	-0.2201269432250467	1.0	0.94642594388475398	-0.15910686463984361	1.0	1.1385099635366609	0.13868517540357506	0.95754966261183661	1.3149492449679303	0.44832536621845531	0.19626996389788118
ENSMUSG00000025967	Eef1b2	16.228721395246758	-0.13962476541651636	0.92580977010305554	19.188240104457424	0.18112133472474667	0.65608891198689245	16.296143096007576	-0.12323813672159822	1.0	17.947833171135766	0.031231496088721222	1.0	17.855273239465518	0.02281221052210114	1.0	16.739544427937783	-0.09014330301212059	0.97475542529994874
ENSMUSG00000046856	Gpr1	0.0025557041567317727	0.35426556535814147	1.0	0.0	-1.6495208887449664	0.42631317816061343	0.0	0.39788924161441841	1.0	0.0085649406686403081	2.0280445509130649	0.49770207024414248	0.0	0.033229450661496074	1.0	0.0080179832010239659	2.0425903136186703	0.19268902813575267
ENSMUSG00000027520	Zdbf2	0.063892603918294322	-0.78179598421788787	0.25525429496581981	0.033117432006312432	-1.9366835654716517	1.4227964663240796e-05	0.021612921877994132	-2.0680852228896507	0.095827346694456292	0.32975021574265184	2.1039934041463639	4.6415613259420679e-07	0.30073848093421229	1.9068521648919403	1.4684722794459281e-05	0.056125882407167753	-1.0434086055974969	0.045848545270274814
ENSMUSG00000025964	Adam23	0.0076671124701953187	-1.2306969353630146	0.35039428030487307	0.0016558716003156216	-3.1089525073822637	0.0011926075801104799	0.0	-2.0939638547152564	0.52893721561536722	0.047107173677521694	1.5255442103838819	0.10170930160308952	0.12459165638703082	3.9401200462700143	2.9070455531436432e-10	0.0	-3.7711908775983671	0.0010223220966853375
ENSMUSG00000025963	Mdh1b	0.0	0.57665798669458823	1.0	0.0016558716003156216	1.3504791112550336	0.71282675232724058	0.0	1.8129267408932632	1.0	0.0	1.4430820501919088	1.0	0.0	1.44826694994034	1.0	0.0020044958002559915	1.7206622187313076	0.68872614308690561
ENSMUSG00000025962	Fastkd2	0.58270054773484425	-0.56237199670404825	0.25578971189167921	0.89913827897138254	0.21152975971658788	0.57993680786178015	0.85371041418076821	0.082326656761593009	1.0	0.61239325780778198	-0.44408214057259898	0.68669629756520401	0.87643785872256164	0.12680810047617092	0.98046287358220485	0.93008605131877997	0.26320631502397762	0.53285105822785206
ENSMUSG00000025959	Klf7	0.26834893645683616	-0.11608360721493383	1.0	0.32786257686249309	0.26942730873228715	0.50309301637686599	0.19991952737144572	-0.53905858785027982	0.93347661107125213	0.24838327939056892	-0.22116936033388646	1.0	0.27066463284079106	-0.085711622062011328	1.0	0.31470584064019064	0.17269392549235274	0.78265472187536667
ENSMUSG00000025958	Creb1	0.51114083134635457	-0.057692540988731111	1.0	0.56630808730794258	0.13954868028488854	0.76621006856626672	0.43225843755988264	-0.30665487485941023	1.0	0.66378290181962385	0.3753374435560749	0.56211662391735961	0.62295828193515412	0.27031276235502488	0.76352410298595907	0.42695760545452616	-0.38805763251331982	0.44293261383859278
ENSMUSG00000025956	Mettl21a	0.29135027386742213	-0.083001881304168412	1.0	0.38085046807259298	0.45739431517154627	0.18739782847480235	0.31338736723091487	0.049311110265074731	1.0	0.2869255123994503	-0.093945973465545007	1.0	0.19762814461391096	-0.67192496135164825	0.44721991326581267	0.28664289943660676	-0.12064003524963418	0.97033135997232611
ENSMUSG00000070871	Ccnyl1	0.17634358681449233	-0.053392403555105883	1.0	0.26493945605049946	0.81103126978624673	0.014491543441472418	0.1512904531459589	-0.25982960154205159	1.0	0.098496817689363539	-0.92226832498658151	0.26340643476850406	0.073036488226880136	-1.3552662611648558	0.066208969505645449	0.19243159682457517	0.10140654045627384	0.94671654662335125
ENSMUSG00000045005	Fzd5	0.097116757955807376	1.5162853687151063	0.0017397726936680708	0.039740918407574918	-0.23448338946612246	0.80456385357966353	0.016209691408495597	-1.1870732591067377	0.65276890029696544	0.0042824703343201541	-2.5866652932021434	0.022865481199500444	0.008592528026691781	-1.9817208908044757	0.072763280933993493	0.060134874007679737	0.56633407234001343	0.41104163726979454
ENSMUSG00000051344	Plekhm3	0.0051114083134635455	-1.712848630500396	0.19588090706397457	0.031461560405996812	0.91751970397892801	0.25580250188331088	0.021612921877994132	0.32749991372302123	1.0	0.038542233008881384	1.1405192801714774	0.3597287778104018	0.025777584080075341	0.51865627783173807	0.94383694047879674	0.010022479001279956	-1.0519272851656201	0.3689737489864986
ENSMUSG00000025955	Akr1cl	0.0	0.57665798669458823	1.0	0.0016558716003156216	1.3504791112550336	0.71282675232724058	0.0	1.8129267408932632	1.0	0.0	1.4430820501919088	1.0	0.0	1.44826694994034	1.0	0.0020044958002559915	1.7206622187313076	0.68872614308690561
ENSMUSG00000070870	Cryge	0.0	0.16162048741574431	1.0	0.0033117432006312432	1.9354416119761906	0.40608743715133133	0.0	1.3978892416144193	1.0	0.0	1.0280445509130649	1.0	0.0	1.0332294506614961	1.0	0.0020044958002559915	1.1356997180101516	0.82173209226336619
ENSMUSG00000025952	Crygc	0.0025557041567317727	1.5766579866945891	0.75801206024192802	0.0033117432006312432	1.9354416119761906	0.40608743715133133	0.0	1.3978892416144193	1.0	0.0	1.0280445509130649	1.0	0.0	1.0332294506614961	1.0	0.0	-0.27933778126869235	1.0
ENSMUSG00000044429	Cryga	0.0025557041567317727	-0.74527010819277351	0.82419896269474224	0.019870459203787459	3.0509188293961262	0.00071498842063103885	0.0	-0.60211075838558159	1.0	0.0	-0.9719554490869351	0.7948717715388196	0.0	-0.96677054933850393	0.82226928506817443	0.004008991600511983	-0.5017302026051409	0.83359673216610675
ENSMUSG00000044816	D630023F18Rik	0.023001337410585958	-1.1014139184180491	0.17904220815684513	0.074514222014202977	0.96715047170352841	0.044596357270516342	0.097258148450973594	1.2028732592092761	0.26699173095000589	0.0085649406686403081	-2.0734934755489975	0.058823370201620297	0.008592528026691781	-2.0683085758005664	0.080703112868196744	0.056125882407167753	0.31185667316397758	0.75406965990052655
ENSMUSG00000025950	Idh1	0.55458780201079472	0.041061563294412129	1.0	0.61101662051646444	0.24523595122769737	0.51602439170165648	0.42145197662088557	-0.38446623523578771	1.0	0.38542233008881388	-0.53428175336506145	0.56274482254653002	0.43392266534793489	-0.34962764286819792	0.85843976209266148	0.61938920227910133	0.25531963760439824	0.56082036279520342
ENSMUSG00000025949	Pikfyve	0.39868984845015659	0.62019088124930222	0.13097134045714345	0.25997184124955258	-0.1786301547326048	0.789344935001562	0.21612921877994132	-0.40695008252440257	1.0	0.1413215210325651	-1.0644016978515296	0.12501378004067723	0.14607297645376027	-1.0149070703827741	0.16130592095455781	0.38486319364915034	0.59544283293299194	0.10124994720050161
ENSMUSG00000025946	Pth2r	0.0	1.1616204874157443	1.0	0.0	0.35047911125503362	1.0	0.0	2.3978892416144193	1.0	0.0	2.0280445509130649	1.0	0.0	2.0332294506614961	1.0	0.0020044958002559915	2.7206622187313076	0.48739980969163621
ENSMUSG00000015222	Map2	0.0	-1.8383795125842557	0.30520407433120877	0.0066234864012624864	0.087444705421240165	1.0	0.0054032304694985331	0.49099864600589971	1.0	0.025694822005920923	2.5134713780833069	0.036614726362052999	0.008592528026691781	0.81083702932504842	1.0	0.004008991600511983	-0.5017302026051409	0.83359673216610675
ENSMUSG00000055567	Unc80	0.0	1.1616204874157443	1.0	0.0016558716003156216	2.3504791112550336	0.50309301637686599	0.0	2.3978892416144193	1.0	0.0	2.0280445509130649	1.0	0.0	2.0332294506614961	1.0	0.0	0.72066221873130765	1.0
ENSMUSG00000026005	Rpe	1.2088480661341285	0.44766487129603916	0.26156990591029311	0.96040552818306058	0.033027577576357721	1.0	0.76725872666879169	-0.32335338228228871	1.0	0.53530879179001922	-0.88873537186104001	0.16850735063326816	0.53703300166823631	-0.88355047211260951	0.18249136905781035	1.1666165557489869	0.41016245498068615	0.2582402254763122
ENSMUSG00000026004	Kansl1l	0.1610093618741017	1.4473749697496223	0.00045109629095169568	0.029805688805681189	-1.6304120657972612	0.00046413489537666349	0.021612921877994132	-1.6377346681163023	0.2570941943103966	0.034259762674561232	-1.1239585425319847	0.26646220643746427	0.02148132006672945	-1.7305362028484255	0.055106209054840163	0.1383102102176634	1.2205886155966645	0.0020602215603270284
ENSMUSG00000026003	Acadl	0.79737969690031318	0.35360725138783661	0.4299328882632224	0.48682625049279277	-0.56648326183579389	0.11145732878515979	0.44846812896837823	-0.58156997994474502	0.8540423922621122	0.65521796115098352	0.0013594427698325751	1.0	0.33081232902763352	-1.0596631863881472	0.092346889834345983	0.97819395052492375	0.80886282273916621	0.0071336033280260365
ENSMUSG00000061816	Myl1	0.0	-0.83837951258425569	0.92754192917928358	0.0	-1.6495208887449664	0.48226501066744076	0.0	0.39788924161441841	1.0	0.017129881337280616	3.3499726458004275	0.061199398596086106	0.012888792040037671	2.7113013557741343	0.22460037032983557	0.0	-1.2793377812686924	0.69148032479944443
ENSMUSG00000026000	Lancl1	0.31690731543473982	0.053263309325326302	1.0	0.27984230045334008	-0.18849718419194184	0.75832684452993593	0.23233891018843691	-0.41880354502252182	1.0	0.37685738942017355	0.33635983604772535	0.66029544569065002	0.26207210481409932	-0.24619391571133065	1.0	0.35479575664531043	0.27158314609192447	0.56811288303794771
ENSMUSG00000025991	Cps1	0.0	1.1616204874157443	1.0	0.0	0.35047911125503362	1.0	0.0	2.3978892416144193	1.0	0.0	2.0280445509130649	1.0	0.0042962640133458905	4.0332294506614961	0.38080706272247405	0.0	0.72066221873130765	1.0
ENSMUSG00000062209	Erbb4	0.0	1.1616204874157443	1.0	0.0	0.35047911125503362	1.0	0.0	2.3978892416144193	1.0	0.0	2.0280445509130649	1.0	0.0042962640133458905	4.0332294506614961	0.38080706272247405	0.0	0.72066221873130765	1.0
ENSMUSG00000025997	Ikzf2	0.0051114083134635455	-3.7452701081927735	4.0166797132633506e-06	0.0099352296018937296	-3.3015975853246591	1.5425769927907919e-08	0.0	-4.1099053985842779	0.0067764980833412754	0.098496817689363539	0.30012409634986614	0.8612848367143402	0.63155080996184587	5.1133997993454798	2.3896118575252619e-34	0.006013487400767974	-3.7631535585329488	4.6965337884608257e-08
ENSMUSG00000053153	Spag16	0.0	-0.64573443464185942	0.89638005602663562	0.0016558716003156216	-0.23448338946612246	1.0	0.0	0.59053431955681379	1.0	0.0085649406686403081	2.2910789567468592	0.41513833232596703	0.0042962640133458905	1.44826694994034	0.8978705147025271	0.004008991600511983	0.98369662456510198	0.88434207327747494
ENSMUSG00000026196	Bard1	0.1993449242250783	-0.74648705895315559	0.13642802661844666	0.42555900128111479	0.66821940917896305	0.035671777857289685	0.43766166802938117	0.55087010198329889	0.62151756736579555	0.35544503774857278	0.22068962885546095	0.84116065323028	0.33510859304097945	0.12512190429259551	1.0	0.18641810942380718	-0.89967461209173427	0.023336113128034228
ENSMUSG00000026192	Atic	2.4023619073278666	-0.72685750845458297	0.07548241546397616	4.4741650640528094	0.40486531138561666	0.206840489112362	3.6039547231555211	-0.040379701392653011	1.0	4.029804584595265	0.14130595257188738	0.97349228568433255	5.3316636405622493	0.60885689710494861	0.23103770473457766	2.8383660531624835	-0.47516102289864537	0.22373102672993642
ENSMUSG00000026193	Fn1	1.6100936187410169	0.38563332553878665	0.37548649381273919	0.16889890323219342	-3.3558744014346207	2.1560696565340736e-23	0.12427430079846626	-3.4517764853011501	1.2909313678933588e-06	2.5694822005920925	1.1618919626340283	0.0020844574610637337	3.3768635144898695	1.6840627548266998	8.8083696974523669e-07	1.3009177743661384	0.00021536189686871543	1.0
ENSMUSG00000073652	Apol7d	0.023001337410585958	0.6761936602455032	0.64959538301373076	0.0049676148009468648	-1.7369837299953055	0.058032220739533402	0.010806460938997066	-0.14643127460939187	1.0	0.038542233008881384	1.5426177237428238	0.14197005664002324	0.017185056053383562	0.31076342619040531	1.0	0.01804046220230392	0.23523539156106565	0.9637068116239581
ENSMUSG00000099707	Gm8883	0.0025557041567317727	1.5766579866945891	0.75801206024192802	0.0	-0.64952088874496638	0.79132995348846946	0.0	1.3978892416144193	1.0	0.0	1.0280445509130649	1.0	0.0	1.0332294506614961	1.0	0.004008991600511983	2.3056247194524637	0.35425302352176463
ENSMUSG00000101211	Gm28818	0.0	1.1616204874157443	1.0	0.0	0.35047911125503362	1.0	0.0054032304694985331	4.3978892416144193	0.50944777114607365	0.0	2.0280445509130649	1.0	0.0	2.0332294506614961	1.0	0.0	0.72066221873130765	1.0
ENSMUSG00000101848	4933417E11Rik	0.0	1.1616204874157443	1.0	0.0	0.35047911125503362	1.0	0.0	2.3978892416144193	1.0	0.0042824703343201541	4.0280445509130649	0.3597287778104018	0.0	2.0332294506614961	1.0	0.0	0.72066221873130765	1.0
ENSMUSG00000039395	Mreg	0.73348709298201886	1.0907541566961003	0.0010166336708006202	0.28977753005523377	-0.6759185788095734	0.066192460702733533	0.15669368361545744	-1.4484369119560179	0.11519905623042317	0.047107173677521694	-3.1699911572861925	4.4822975108806319e-07	0.047258904146804795	-3.1648062575377613	6.1256179846642281e-07	0.75769941249676476	1.2810917077085213	8.8447224407379193e-06
ENSMUSG00000097131	D230017M19Rik	0.035779858194244819	1.4835485823031069	0.054880823842104798	0.0099352296018937296	-0.84216596668736177	0.38336466611910541	0.0054032304694985331	-0.81156412401453171	1.0	0.0085649406686403081	-0.55691794980809117	0.84411545306953295	0.012888792040037671	-0.096053566283470282	1.0	0.022049453802815904	0.5507372172889955	0.65919813207607159
ENSMUSG00000026189	Pecr	1.0759514499840763	0.23526124966800976	0.64555997999235937	0.78488313854960468	-0.35672015656274642	0.37795212198030492	1.1022590157777006	0.24685413414302637	0.99928053226768632	0.41539962242905493	-1.2701349412016885	0.023680739078944777	0.62725454594849994	-0.64284755592219511	0.42834593670590154	1.3670661357745861	0.7451603975939558	0.013151158951868544
ENSMUSG00000026188	Tmem169	0.012778520783658865	0.74658298813690127	0.74262596473234721	0.0033117432006312432	-1.3124859014673946	0.28569029602515561	0.010806460938997066	0.73492422889198927	1.0	0.0042824703343201541	-0.29388354397429772	1.0	0.0	-1.3590879721172637	0.71228187557191303	0.020044958002559912	1.7206622187313076	0.10148962090600258
ENSMUSG00000026187	Xrcc5	0.6261475183992844	0.091510453889925403	0.94722178867630669	0.57458744530952077	-0.069214750455031226	1.0	0.48088751178536943	-0.32579066180156258	1.0	0.49248408844681774	-0.29760983543258113	0.90564712727338825	0.34799738508101713	-0.83442598166392212	0.23714781607201135	0.80179832010239649	0.59004351565086988	0.07119420589216055
ENSMUSG00000039354	Smarcal1	0.13545232030678397	0.19540880087202828	0.84283182826714875	0.16227541683093091	0.604796299987719	0.11730779249260148	0.091854917981475062	-0.38055298852794683	1.0	0.11990916936096431	0.0033824966787960875	1.0	0.081629016253571912	-0.58148039345371227	0.66280342549705373	0.096215798412287584	-0.41951543931695268	0.49069339808537882
ENSMUSG00000039342	Ankar	0.0	1.1616204874157443	1.0	0.0	0.35047911125503362	1.0	0.0	2.3978892416144193	1.0	0.0042824703343201541	4.0280445509130649	0.3597287778104018	0.0	2.0332294506614961	1.0	0.0	0.72066221873130765	1.0
ENSMUSG00000046330	Rpl37a	133.01417854126186	0.048454332783581577	1.0	128.98246243498502	-0.0050626401350735151	1.0	149.71811307933484	0.22725287345903933	1.0	141.68553101098229	0.14464638238076599	0.96763016635083443	148.91710323059525	0.22635621886997725	0.85139160130800196	103.88299484826675	-0.40005814085456048	0.32963472794901716
ENSMUSG00000039323	Igfbp2	0.086893941328880286	-2.8664434310021316	1.8117298210246281e-06	0.43218248768237727	-0.45372582037892029	0.45168423539138991	0.28637121488342221	-0.98036546862271401	0.75974645606170388	3.1818754583998743	3.8089801472943714	2.1169154292991728e-23	0.19333188060056505	-1.5865918072713119	0.082521039742232946	0.078175336209983654	-3.1084262252735777	1.772273355601451e-09
ENSMUSG00000026185	Igfbp5	0.69515153063104229	1.7465829881369008	1.393330954666264e-07	0.011591101202209351	-4.9464370956242556	6.5148955958697792e-24	0.0054032304694985331	-4.9127235400451097	2.7117346963362317e-06	0.025694822005920923	-3.4638085454166094	1.9226565092688067e-06	0.10740660033364725	-1.5213594010161411	0.032860566917035115	0.64945663928294117	1.7795559077848764	3.8142823125302718e-09
ENSMUSG00000101812	D530049I02Rik	0.0	1.1616204874157443	1.0	0.0016558716003156216	2.3504791112550336	0.50309301637686599	0.0	2.3978892416144193	1.0	0.0	2.0280445509130649	1.0	0.0	2.0332294506614961	1.0	0.0	0.72066221873130765	1.0
ENSMUSG00000100301	6030407O03Rik	0.0025557041567317727	0.83969239252838346	1.0	0.0	-1.2344833894661225	0.56807427475609107	0.0	0.81292674089326322	1.0	0.0	0.44308205019190883	1.0	0.0	0.44826694994034	1.0	0.0080179832010239659	3.0425903136186703	0.059346726254973857
ENSMUSG00000055322	Tns1	0.015334224940390637	1.3840129087521928	0.34491081473508473	0.0016558716003156216	-1.7369837299953055	0.19307687132771892	0.0054032304694985331	0.31042640036407931	1.0	0.012847411002960461	1.1211539553045462	0.81636730197048657	0.0	-1.1366955507808161	0.66709458696546486	0.012026974801535948	0.94305464006775619	0.53982915485566418
ENSMUSG00000061815	Rufy4	0.0	0.57665798669458823	1.0	0.0	-0.23448338946612246	1.0	0.010806460938997066	4.9828517423355754	0.15337285788960267	0.0	1.4430820501919088	1.0	0.0	1.44826694994034	1.0	0.0	0.13569971801015157	1.0
ENSMUSG00000026180	Cxcr2	0.012778520783658865	-1.1603076074716174	0.23280271042258574	0.033117432006312432	0.25094343770411953	0.8409393643645684	0.021612921877994132	-0.21092000106110476	1.0	0.029977292340241078	0.17006355578549304	1.0	0.068740224213534248	1.5059824477966268	0.053075966537873297	0.024053949603071896	-0.30681851769080026	0.86876712219851593
ENSMUSG00000048480	Cxcr1	0.0	1.1616204874157443	1.0	0.0	0.35047911125503362	1.0	0.0	2.3978892416144193	1.0	0.0	2.0280445509130649	1.0	0.0	2.0332294506614961	1.0	0.0020044958002559915	2.7206622187313076	0.48739980969163621
ENSMUSG00000006304	Arpc2	6.4863771497852394	-0.23806486948037886	0.73176460792951514	7.6484709218578564	0.057952300186694394	0.9577485624216433	6.9593608447141104	-0.1084902858212673	1.0	6.8862122975868072	-0.12655646034944956	1.0	5.3144785845088665	-0.53640533887720743	0.47207473766590691	9.3108829921890788	0.43955001232686852	0.20588703896615598
ENSMUSG00000064272	Gpbar1	0.0	0.57665798669458823	1.0	0.0016558716003156216	1.3504791112550336	0.71154522188207459	0.0	1.8129267408932632	1.0	0.0042824703343201541	3.0280445509130649	0.53716920196580886	0.0	1.44826694994034	1.0	0.0	0.13569971801015157	1.0
ENSMUSG00000006299	Aamp	4.8021681104990011	0.25493454391635595	0.62387642992162462	3.8118164239265613	-0.17414468103313463	0.71282675232724058	3.9065356294474394	-0.10455248970345088	1.0	3.6229699028348503	-0.22623392593819558	0.98896428622749355	2.590647200047572	-0.75160036685941178	0.27585783280321963	5.1595721898589213	0.41756956097575793	0.24347569079866344
ENSMUSG00000101503	Gm28364	0.0	0.57665798669458823	1.0	0.0016558716003156216	1.3504791112550336	0.69600293107068689	0.0054032304694985331	3.3978892416144193	0.69055261570134752	0.0	1.4430820501919088	1.0	0.0	1.44826694994034	1.0	0.0	0.13569971801015157	1.0
ENSMUSG00000026179	Pnkd	3.5754301152677503	0.61529925172170796	0.089617328562491036	2.1691917964134646	-0.32166569559031966	0.40508906250841303	2.6205667777067885	0.034124008227496727	1.0	1.8585921250949469	-0.51029380729561924	0.56313565588242342	1.5079886686844075	-0.83404928904816589	0.20170565667327614	3.0227796667860347	0.32148659382697975	0.42730113334287773
ENSMUSG00000006301	Tmbim1	0.32201872374820339	0.24341457857939219	0.68514875085637239	0.30302450285775878	0.14952721419209736	0.76663434832857336	0.28096798441392368	0.012067530128429649	1.0	0.1413215210325651	-1.0468839365934999	0.1285477857500413	0.16755429652048973	-0.79204737939337044	0.33461512414867745	0.34477327764403048	0.39373921392355316	0.35133257485083591
ENSMUSG00000073650	Catip	0.0025557041567317727	-1.008304514026567	0.73418555286685871	0.014902844402840594	1.3504791112550336	0.264101874408324	0.010806460938997066	0.89538890108523539	1.0	0.012847411002960461	1.0280445509130649	0.68749227154853187	0.0042962640133458905	-0.13669555078081608	1.0	0.004008991600511983	-0.78183812179787537	0.75162180224908792
ENSMUSG00000026177	Slc11a1	0.0076671124701953187	0.1616204874157452	1.0	0.014902844402840594	1.3504791112550336	0.213749858946615	0.021612921877994132	1.8129267408932623	0.49981994080394276	0.0	-1.2198829625305203	0.64827116021217301	0.0	-1.2146980627820891	0.6793546613866972	0.004008991600511983	-0.78183812179787537	0.70975682641880933
ENSMUSG00000026176	Ctdsp1	0.43702541080113316	0.33521980966759424	0.49242092240706364	0.31792734726059935	-0.25918767530734588	0.59712332983486871	0.17830660549345159	-1.0615423770228787	0.36211145038045123	0.38970480042313399	0.12115395530454665	0.97611510114545497	0.26636836882744519	-0.47933858627788517	0.70375080464330653	0.46303852985913396	0.47535540544685762	0.21000622522836906
ENSMUSG00000026175	Vil1	1.4567513693371106	1.5425343903338544	4.5919538900667302e-07	0.056299634410731138	-3.9847836221339383	9.7468806924953437e-26	0.043225843755988265	-3.9230366336835671	8.8388138910658931e-07	0.034259762674561232	-4.2928813243849202	1.0491311549287781e-10	0.030073848093421233	-4.4586236456681787	6.7610517040671535e-11	1.6416820604096569	2.105521569345127	4.6725378882329874e-15
ENSMUSG00000033364	Usp37	0.47024956483864622	-0.29710201592544294	0.7051866611420754	0.65738102532530185	0.33605204061975436	0.34970587346100185	0.60516181258383561	0.12927996531269947	1.0	0.62524066881074247	0.18468961215488211	0.86829602005293394	0.60147696186842459	0.12157186214552473	1.0	0.44299357185657406	-0.42155985392115691	0.3856191862577214
ENSMUSG00000026174	Rqcd1	0.88682934238592526	-0.11994986985547655	1.0	0.98193185898716362	0.066946395104682088	0.91679332192668306	0.76185549619929316	-0.34262791590200875	1.0	1.1348546385948408	0.29053669211319094	0.67645935069434848	0.79910510648233557	-0.275523255478133	0.96386200133115352	1.0142748749295316	0.12436217407587055	0.84425231652138599
ENSMUSG00000026173	Plcd4	0.0051114083134635455	1.4246548932495395	0.60289961303789164	0.0016558716003156216	-0.23448338946612246	1.0	0.0	0.59053431955681379	1.0	0.0	0.22068962885546117	1.0	0.0	0.22587452860389234	1.0	0.006013487400767974	1.7206622187313076	0.36699243132939785
ENSMUSG00000026135	Zfp142	0.05111408313463546	-0.78591209269011975	0.24222505879553263	0.13246972802524973	1.0179037721681632	0.0073273040784604003	0.081048457042477998	0.014184949140366054	1.0	0.098496817689363539	0.30012409634986614	0.86773915875337093	0.051555168160150683	-0.67572176733511391	0.59466530060292955	0.062139369807935732	-0.51774252059377135	0.43372953455112578
ENSMUSG00000026172	Bcs1l	0.27090464061356795	-0.42558745351105554	0.48432263943824633	0.46198817648805846	0.60324518163500085	0.056909839473448402	0.40524228521238997	0.24921197387614558	1.0	0.23981833872192862	-0.575776977059407	0.54157593455736264	0.26636836882744519	-0.41365691465668775	0.78930055327341875	0.34076428604351849	-0.038904804372031254	1.0
ENSMUSG00000026171	Rnf25	0.42680259417420607	0.39911980114240131	0.38633743884886823	0.24175725364608078	-0.65686286408613404	0.073857407760484509	0.25395183206643102	-0.44760080932995683	1.0	0.27407810139648986	-0.3440503306687972	0.8579821066233001	0.30503474494755822	-0.17622391496745382	1.0	0.48308348786169392	0.68532914561902714	0.04089929775880588
ENSMUSG00000033276	Stk36	0.023001337410585958	1.8985860815819509	0.067808746823923516	0.0066234864012624864	-0.41505563510794286	0.86060765668262518	0.0054032304694985331	0.075961146727055784	1.0	0.0	-1.3642728718656958	0.6845817580184147	0.0042962640133458905	-0.28869864422586566	1.0	0.010022479001279956	0.30562471945246372	1.0
ENSMUSG00000033257	Ttll4	0.21212344500873714	-0.21755155930609327	0.88115916200853828	0.31461560405996813	0.56158572504496673	0.10051787262814037	0.23233891018843691	-0.040524595753795634	1.0	0.24410080905624879	0.031157162780400594	1.0	0.28784968889417462	0.29732505186560032	0.76830365606349882	0.1583551682202233	-0.74204453193885045	0.083880562841601294
ENSMUSG00000026170	Cyp27a1	0.010222816626927091	0.024116963665809621	1.0	0.011591101202209351	0.1025515978114484	1.0	0.010806460938997066	0.39788924161441841	1.0	0.012847411002960461	0.50448259485605185	1.0	0.0	-1.6672102674795957	0.41907164547174691	0.01804046220230392	0.95512747236833118	0.41826040358737332
ENSMUSG00000006542	Prkag3	0.0	1.1616204874157443	1.0	0.0016558716003156216	2.3504791112550336	0.50309301637686599	0.0	2.3978892416144193	1.0	0.0	2.0280445509130649	1.0	0.0	2.0332294506614961	1.0	0.0	0.72066221873130765	1.0
ENSMUSG00000033227	Wnt6	0.028112745724049502	-4.6317118677749907	1.3181343875557575e-17	1.720450592727931	3.1296729408105377	6.3547847938125691e-33	1.1346783985946918	0.97433018748972144	0.10788748029372601	0.21840598705032785	-1.6057890162530335	0.0086028286973640587	0.073036488226880136	-3.1686221922341158	5.2064144162552136e-07	0.026058445403327888	-4.8481082484872626	6.4615948188331409e-24
ENSMUSG00000026167	Wnt10a	0.0	-1.8383795125842557	0.30520407433120877	0.018214587603471839	2.6135135170888288	0.0038672031224034884	0.021612921877994132	2.134854835780625	0.35157456270840259	0.0	-0.9719554490869351	0.7948717715388196	0.0	-0.96677054933850393	0.82226928506817443	0.0	-2.2793377812686924	0.13288600771595047
ENSMUSG00000090071	Cdk5r2	0.0	0.57665798669458823	1.0	0.0	-0.23448338946612246	1.0	0.0	1.8129267408932632	1.0	0.0042824703343201541	3.0280445509130649	0.53212263839438445	0.0042962640133458905	3.0332294506614961	0.55241628138095378	0.0	0.13569971801015157	1.0
ENSMUSG00000055197	Fev	0.0	-0.83837951258425569	0.91731397015821459	0.0	-1.6495208887449664	0.45174437991775784	0.0	0.39788924161441841	1.0	0.017129881337280616	3.3499726458004275	0.04547413905948542	0.012888792040037671	2.7113013557741343	0.1985560628478733	0.0	-1.2793377812686924	0.67894693539620177
ENSMUSG00000006546	Cryba2	0.0	1.1616204874157443	1.0	0.0	0.35047911125503362	1.0	0.0	2.3978892416144193	1.0	0.0042824703343201541	4.0280445509130649	0.3597287778104018	0.0	2.0332294506614961	1.0	0.0	0.72066221873130765	1.0
ENSMUSG00000006538	Ihh	0.96094476293114661	1.7399016230452524	3.4928457063595912e-08	0.033117432006312432	-4.0070728933630493	3.287713372336899e-22	0.037822613286489726	-3.3736002278861799	7.2028572679924148e-05	0.021412351671600771	-4.1617800079669518	8.2804615251525278e-09	0.02148132006672945	-4.1565951082185215	1.2657416260217881e-08	0.93609953871954787	1.897539980815387	3.1876651556104863e-11
ENSMUSG00000026162	Nhej1	0.13289661615005219	-0.029322295295650225	1.0	0.15896367363029967	0.32103533336255241	0.48293363830175984	0.10806460938997066	-0.30782541856734813	1.0	0.14560399136688523	0.13495975482957689	1.0	0.10740660033364725	-0.33779319375403594	0.94601636979031367	0.13229672281689542	-0.046138604975661579	1.0
ENSMUSG00000026205	Slc23a3	0.086893941328880286	1.6184781623892159	0.0012839823083649134	0.0049676148009468648	-3.0070728933630502	7.1607164881185969e-06	0.0	-3.0115016945232833	0.081245339376210257	0.0042824703343201541	-2.3642728718656958	0.046766398589708894	0.0042962640133458905	-2.3590879721172637	0.050526963732863889	0.090202311011519612	1.9222960799009581	1.559556205340415e-05
ENSMUSG00000033159	Cnppd1	0.51369653550308636	1.0124770481099357	0.0034778512357515057	0.19704872043755897	-0.79247884258700863	0.028479259121040244	0.20532275784094425	-0.57173710934206268	0.91212976707758464	0.17129881337280617	-0.86470186237518321	0.25381012363888911	0.352293649094363	0.2610639570661919	0.81383137597667365	0.33675529444300656	0.21164857124344993	0.69434905111083034
ENSMUSG00000049339	Fam134a	0.38079991935303414	0.37084844955374496	0.43456440020341708	0.22354266604260892	-0.62004977025380237	0.098134929883698763	0.14048399220696184	-1.1736527433444159	0.2701464637305846	0.23553586838760848	-0.42434379072011241	0.75431301547636531	0.28355342488082874	-0.1343010356404335	1.0	0.47306100886041397	0.85451796546609837	0.00707271591541215
ENSMUSG00000026197	Zfand2b	0.3884670318232295	0.10385876785209613	0.92940040947497926	0.32123909046123061	-0.25893643319066095	0.59820356718786338	0.33500028910890906	-0.13064238880525925	1.0	0.21412351671600771	-0.82896066126159029	0.26482983781818403	0.39096002521447598	0.10970818050885689	1.0	0.47907449626118193	0.52426500592780401	0.14743277907234448
ENSMUSG00000026198	Abcb6	0.18656640344141942	0.28361101179435488	0.66713326392446404	0.09107293801735919	-1.0220750567022963	0.0082902843135777195	0.070241996103480919	-1.1697952676749019	0.38652121984114551	0.17986375404144647	0.21113532214221209	0.90454232026923087	0.18044308856052738	0.21632022189064326	0.9307690753488469	0.23853500023046295	0.80737385192463851	0.02747998637263151
ENSMUSG00000033124	Atg9a	0.20445633253854184	0.73991925785589041	0.096188401952330277	0.1142551404217779	-0.35312788596474132	0.50309301637686599	0.081048457042477998	-0.74166211078437527	0.79865475799832242	0.13703905069824493	0.022590120820957349	1.0	0.0859252802669178	-0.68819529260893209	0.51365232174382847	0.1603596640204793	0.29896098917145286	0.60210207750370148
ENSMUSG00000026199	Ankzf1	0.13289661615005219	-0.50706383920291431	0.43242594908918019	0.2136074364407152	0.35047911125503406	0.40921054366346227	0.21072598831044279	0.2686062246694525	1.0	0.22697092771896815	0.39061463029777332	0.64431672388925976	0.1718505605338356	-0.056301770930072159	1.0	0.15033718501919935	-0.32603101671673373	0.62007301575405493
ENSMUSG00000026200	Glb1l	0.010222816626927091	0.6761936602455032	0.85478580686494054	0.0049676148009468648	-0.55641148435348509	0.68904962427344385	0.0	-0.77203575982789374	1.0	0.012847411002960461	1.1211539553045462	0.8127368500124712	0.008592528026691781	0.61819195138265215	1.0	0.010022479001279956	0.6051850013113711	0.85129029374941512
ENSMUSG00000026201	Stk16	1.0171702543792456	-0.33063430599041843	0.60863199481247254	1.4108026034689096	0.28033142058736304	0.42631317816061343	1.1887107032896771	-0.056786888445496148	1.0	1.2890235706303663	0.072923929736929127	1.0	1.3490269001906094	0.14694254483790892	0.9417200401376431	1.1165041607425872	-0.18173991195927078	0.82173209226336619
ENSMUSG00000026202	Tuba4a	1.6867647434429702	0.62699827211111714	0.080761386968688106	1.0200169057944231	-0.31629589186313511	0.45668591586629542	0.82669426183327555	-0.57730736738500865	0.85388685937065478	0.19699363537872708	-2.7217179190725358	3.6547893927592742e-07	0.352293649094363	-1.87539828548308	0.00046679586212927394	2.0385722288603429	1.1067045467453338	7.5738631796942141e-05
ENSMUSG00000026203	Dnajb2	0.13800802446351573	-0.39241015375352006	0.59336066912111007	0.24010138204576514	0.68232267500747934	0.049363709708762547	0.19991952737144572	0.23642581892030234	1.0	0.1413215210325651	-0.31075736253869302	0.92634823238660235	0.073036488226880136	-1.2886986442258666	0.075444276284527031	0.18040462202303922	0.063549932254316044	1.0
ENSMUSG00000026204	Ptprn	0.0	-2.4822357023589801	0.12611445234018279	0.013246972802524973	0.43294127144700756	0.78181619827544635	0.010806460938997066	0.45928978627856143	1.0	0.021412351671600771	1.2910789567468584	0.41800569271760057	0.030073848093421233	1.8633044492191839	0.13102139930363363	0.004008991600511983	-1.2179372366045493	0.43890694075290054
ENSMUSG00000026209	Dnpep	1.6152050270544804	0.35394001079489784	0.40533700842420506	0.80972121255433904	-0.91684265298185774	0.0029696154071182585	0.7348393438518005	-0.90922013856139872	0.43227678536975811	1.2033741639439632	-0.15827167726355951	1.0	1.0611772112964348	-0.35742492289461986	0.83699852064709213	2.1287745398718627	0.9720717351411895	0.00060654931589625789
ENSMUSG00000026208	Des	0.0076671124701953187	-2.8607473256127092	0.00017836794011160539	0.048020276409153032	-0.44307001127753987	0.50309301637686599	0.027016152347492665	-1.0171482576644255	0.69806999621187671	0.15416893203552554	1.6375850743548872	0.0018709750500323326	0.24918331277406164	2.6870538095274568	1.8686364427984262e-09	0.0020044958002559915	-4.3237319006271457	2.129145588834928e-08
ENSMUSG00000026207	Speg	0.028112745724049502	-1.6371213043371506	0.011025821427126941	0.041396790007890545	-1.2064690132965254	0.012142829969622468	0.032419382816991194	-1.2210205910300749	0.51518603397139362	0.33403268607697201	2.6879691093154436	6.9433153423164615e-11	0.19333188060056505	1.5015089712173193	0.003792567826477473	0.024053949603071896	-1.9539374944745256	0.00031469236235269303
ENSMUSG00000033021	Gmppa	0.506029423032891	0.54794669005306118	0.17742738202611158	0.31295973245965247	-0.3511283083183927	0.42631317816061343	0.36741967192590025	-0.02301685575356327	1.0	0.24838327939056892	-0.63813430818384465	0.45493984206417909	0.1761468245471815	-1.1556537084847005	0.0747638363656591	0.50513294166450984	0.58731183218814931	0.088892794925520754
ENSMUSG00000033007	Asic4	0.0	-2.6963605077118276	0.085379799348746829	0.0	-3.5075018838725383	0.0039750410051295829	0.0	-1.4600917535131535	0.83522624170901516	0.0085649406686403081	-0.14188045052924725	1.0	0.11170286434699314	6.2031544521038082	1.3821917980559831e-13	0.0	-3.1373187763962642	0.025767135939104336
ENSMUSG00000032997	Chpf	0.34246435700205757	-0.076713477789724704	1.0	0.48185863569184589	0.63341307452653295	0.043078278066096008	0.33500028910890906	-0.094472652125180856	1.0	0.2869255123994503	-0.34392422647389265	0.8581680873895261	0.068740224213534248	-2.439640542300606	4.8761610156203878e-05	0.40089916005119824	0.21436697454739329	0.67902940589144745
ENSMUSG00000026211	Obsl1	1.0606172250436858	0.71995314825428702	0.041374035996997231	0.64082230932214557	-0.22702758454707478	0.65021784929959869	0.35661321098690318	-1.0664279050268766	0.30698200723840596	0.41539962242905493	-0.85709149205493196	0.21076406333602105	0.51555168160150677	-0.52465351600337584	0.6123122468472415	0.92006357231750002	0.48134388187132132	0.17286727445070332
ENSMUSG00000051703	Tmem198	0.010222816626927091	2.4835485823031069	0.11993543402284171	0.0016558716003156216	-0.45687581080257011	0.88309280825627212	0.0	0.39788924161441841	1.0	0.0	0.028044550913064903	1.0	0.0	0.033229450661496074	1.0	0.004008991600511983	0.72066221873130765	0.91241598465350338
ENSMUSG00000032968	Inha	0.0051114083134635455	0.28715136949960396	1.0	0.0049676148009468648	0.028551016367670989	1.0	0.0	-0.30255047652667333	1.0	0.0	-0.67239516722802684	0.98140278165235628	0.0042962640133458905	0.44826694994034	1.0	0.012026974801535948	1.7206622187313076	0.15450075824452175
ENSMUSG00000026213	Stk11ip	0.092005349642343831	0.69864851107319925	0.24326656405280975	0.057955506011046758	-0.16609641448587142	0.86608717665966994	0.059435535164483862	-0.0058329444365914362	1.0	0.042824703343201542	-0.51252383044963779	0.78128934114349757	0.051555168160150683	-0.24361075469732851	1.0	0.066148361408447709	0.093879542315524311	1.0
ENSMUSG00000006576	Slc4a3	0.0051114083134635455	-1.2076133222499736	0.36438564943633162	0.024838074004734326	1.1805541098127215	0.13256996490629569	0.027016152347492665	1.1754968202779708	0.81912622080844322	0.012847411002960461	0.1211539553045462	1.0	0.012888792040037671	0.12633885505297737	1.0	0.0080179832010239659	-0.81539068150890159	0.5011547240953298
ENSMUSG00000026235	Epha4	0.22490196579239602	0.82999899632453866	0.064817936765730944	0.013246972802524973	-3.727523400746239	3.444188850403231e-14	0.0054032304694985331	-3.882881528516184	0.00052430097939496715	0.37257491908585338	1.6736949783333253	8.7664357583141313e-05	0.077332752240226024	-0.91851538073128269	0.35304665076406688	0.21849004222790305	0.83668601507079066	0.031966357943207693
ENSMUSG00000004872	Pax3	0.010222816626927091	2.8985860815819509	0.073093288098602438	0.0	-1.4568758108025701	0.41494611437797352	0.0	0.59053431955681379	1.0	0.0	0.22068962885546117	1.0	0.0	0.22587452860389234	1.0	0.004008991600511983	0.98369662456510198	0.88434207327747494
ENSMUSG00000032908	Sgpp2	0.17378788265776057	1.5697052260528221	8.4566854701008051e-05	0.0099352296018937296	-3.2172053980342867	1.0173221344827282e-09	0.0054032304694985331	-3.0199632732714794	0.016137205222613898	0.0042824703343201541	-3.3898079639728329	0.00034672795353794496	0.012888792040037671	-2.3676499856206883	0.0078989294862355109	0.18441361362355119	1.9378929349519765	3.9557864424661059e-08
ENSMUSG00000026245	Farsb	1.8247727679064858	-0.1168842062048856	1.0	1.7866854567405557	-0.17261813388126268	0.72093276703980003	1.7884692854040143	-0.13846331488211594	1.0	1.7344004853996624	-0.1900265182901284	1.0	1.9805777101524553	0.023116152018402114	1.0	2.3893589939051414	0.39462835130718343	0.28737448384761721
ENSMUSG00000090486	BC035947	0.0076671124701953187	0.70218886877844788	0.98639372292642147	0.0	-2.4568758108025701	0.10404947031625603	0.0	-0.40946568044318532	1.0	0.0042824703343201541	0.32760483277197316	1.0	0.0042962640133458905	0.33278973252040434	1.0	0.016035966402047932	2.3056247194524637	0.026108656486505784
ENSMUSG00000012187	Mogat1	0.0076671124701953187	0.46118076927465346	1.0	0.0	-2.6495208887449664	0.048404484727299441	0.0	-0.60211075838558159	1.0	0.0	-0.9719554490869351	0.7948717715388196	0.0042962640133458905	0.12633885505297737	1.0	0.022049453802815904	2.983696624565102	0.0010560992178139663
ENSMUSG00000099364	5730419F03Rik	0.035779858194244819	1.2611561609666593	0.11380043603930656	0.0016558716003156216	-3.0070728933630502	0.0011225154359230365	0.0	-1.9944281811643414	0.47870364196864673	0.0042824703343201541	-1.3295074537050189	0.473609341063083	0.0	-2.3590879721172637	0.17406163672226505	0.050112395006399781	2.3336390956220603	5.0521935105026438e-05
ENSMUSG00000100562	Gm29611	0.0025557041567317727	3.1616204874157452	0.43456440020341708	0.0	0.35047911125503362	1.0	0.0	2.3978892416144193	1.0	0.0	2.0280445509130649	1.0	0.0	2.0332294506614961	1.0	0.0	0.72066221873130765	1.0
ENSMUSG00000032883	Acsl3	1.9423351591161475	0.62746462234813272	0.078603938444018223	1.0498225946001041	-0.52502234662708025	0.13635727013204813	0.7186296524433049	-1.0031176018335559	0.33472593981222876	0.67234784248826418	-1.1229880494223561	0.052228430650498286	0.37807123317443836	-1.9808850788114039	0.0001851441193653406	2.3873544981048855	1.1478539182947807	3.2383557932702959e-05
ENSMUSG00000079470	Utp14b	0.67981730569065157	1.3768263681589237	1.6010851531888744e-05	0.20367220683882148	-0.93133877025817524	0.0079402037439603237	0.08645168751197653	-1.9863231315272865	0.016001472492174516	0.1498864617012054	-1.2345723480328807	0.056166616475132006	0.10740660033364725	-1.7196014652080347	0.0058263692293421569	0.52116890806655769	0.88438207064691199	0.0055111732032728034
ENSMUSG00000050711	Scg2	0.0	1.1616204874157443	1.0	0.0	0.35047911125503362	1.0	0.0	2.3978892416144193	1.0	0.0	2.0280445509130649	1.0	0.0042962640133458905	4.0332294506614961	0.38080706272247405	0.0	0.72066221873130765	1.0
ENSMUSG00000054702	Ap1s3	0.49580660640596397	-0.033565563955867073	1.0	0.66731625492719548	0.59083807912093111	0.054748209421675728	0.44846812896837823	-0.18133688955759331	1.0	0.22268845738464801	-1.2594500469104228	0.034224036784346074	0.27066463284079106	-0.9667705493385037	0.15191318281868038	0.58330827787449346	0.27386215706767592	0.53092836212904948
ENSMUSG00000073643	Wdfy1	1.2548507409553005	0.59337082483709402	0.10737681420815448	0.69381020053224551	-0.51553393857863095	0.15239991992007099	0.54572627741935176	-0.78221492581828167	0.58792613244731862	0.50533149944977818	-0.91634147387593523	0.15432498133522113	0.5026628895614691	-0.92411857051654833	0.16081340346697062	1.4091605475799618	0.89584808753893463	0.0018803483186869898
ENSMUSG00000026248	Mrpl44	1.3417446822841808	-0.030681704003138188	1.0	1.6956125187231965	0.4563120232671582	0.15104811477004126	1.2319365470456654	-0.16218489479760428	1.0	1.0449227615741177	-0.42602388295713917	0.70344037518828628	0.97954819504286295	-0.52684468575052701	0.57338123558806675	1.3610526483738181	-0.0056561312353901605	1.0
ENSMUSG00000026249	Serpine2	0.17123217850102879	-0.53881923072534721	0.37582249253593136	0.23016615244387142	-0.051619332316311883	1.0	0.22153244924943985	-0.080158055190225674	1.0	0.38542233008881388	0.82503275741240945	0.10086873164262537	0.27925716086748287	0.28320770366984371	0.81077770377774505	0.21247655482713507	-0.19250682339551295	0.84642119035614982
ENSMUSG00000004364	Cul3	1.2088480661341285	0.56352871475095379	0.13164848419601521	0.94715855538053562	0.12916614753788674	0.78419249633155741	0.59435535164483855	-0.61987219754992284	0.80539514804278645	0.87790641853563156	-0.019317641582258904	1.0	0.54132926568158213	-0.77736748408825984	0.28893154645584751	0.84389273190777236	-0.096427524613925897	1.0
ENSMUSG00000038608	Dock10	0.0	0.16162048741574431	1.0	0.0	-0.64952088874496638	0.79132995348846946	0.0	1.3978892416144193	1.0	0.0042824703343201541	2.4430820501919088	0.6546666196513462	0.008592528026691781	3.6181919513826521	0.17465273478793195	0.0	-0.27933778126869235	1.0
ENSMUSG00000055980	Irs1	0.0025557041567317727	-2.8383795125842548	0.014316498564986744	0.0033117432006312432	-3.0418383115237262	0.00042347609619232531	0.0	-2.624478571414036	0.33259011973218822	0.22697092771896815	5.1979695523553779	1.337844183937018e-17	0.025777584080075341	-0.042058676642740878	1.0	0.004008991600511983	-2.671655204047453	0.0060914378940373345
ENSMUSG00000022591	Gm9747	0.0025557041567317727	3.1616204874157452	0.43456440020341708	0.0	0.35047911125503362	1.0	0.0	2.3978892416144193	1.0	0.0	2.0280445509130649	1.0	0.0	2.0332294506614961	1.0	0.0	0.72066221873130765	1.0
ENSMUSG00000026142	Rhbdd1	0.043446970664440143	-0.14418794210834029	1.0	0.041396790007890545	-0.28893117348849806	0.71573621375327112	0.043225843755988265	-0.046895601058477787	1.0	0.034259762674561232	-0.41674029175983041	0.89794173631470664	0.02148132006672945	-1.0400195313691425	0.41581973359431129	0.08418882361075164	1.1469269734334055	0.015398261772283473
ENSMUSG00000067158	Col4a4	0.0051114083134635455	1.4246548932495395	0.60503883805683933	0.0	-1.4568758108025701	0.64230742221902182	0.0054032304694985331	1.8129267408932632	0.99529487630059532	0.0042824703343201541	1.4430820501919088	0.8466717476133343	0.0042962640133458905	1.44826694994034	0.87702138492369386	0.0020044958002559915	0.13569971801015157	1.0
ENSMUSG00000079465	Col4a3	0.0	1.1616204874157443	1.0	0.0	0.35047911125503362	1.0	0.0	2.3978892416144193	1.0	0.0	2.0280445509130649	1.0	0.0042962640133458905	4.0332294506614961	0.38080706272247405	0.0	0.72066221873130765	1.0
ENSMUSG00000026150	Mff	1.2778520783658864	-0.44619706618589805	0.40244935207758292	2.0218192239853741	0.41753708908956466	0.19943705939123699	1.3886302306611229	-0.27782167463271473	1.0	1.6830108413878204	0.023931050464943038	1.0	1.5896176849379793	-0.068119793261349648	1.0	1.6276505898078648	-0.03323909497289057	1.0
ENSMUSG00000026149	Tm4sf20	0.020445633253854182	0.42465489324953865	0.8652868402443612	0.0033117432006312432	-2.2344833894661216	0.011094607862366846	0.0	-1.8500382718291668	0.54906830648873362	0.0042824703343201541	-1.1814088147158852	0.5539132254439495	0.0042962640133458905	-1.1762239149674532	0.57675609349997947	0.050112395006399781	2.7206622187313068	4.5932275043740753e-06
ENSMUSG00000026159	Agfg1	1.868219738570926	1.118899612431123	0.0002466153075555097	0.77494790894771093	-0.56642527298150358	0.10411196574777741	0.46467782037687383	-1.2312998667040869	0.16426264808888802	0.53530879179001922	-1.0404351869697013	0.085499762313153274	0.51555168160150677	-1.0970751844360791	0.069914077437185154	1.4191830265812417	0.61004546847103602	0.055560538561508055
ENSMUSG00000038496	Slc19a3	0.01788992909712241	0.11722636805729181	1.0	0.016558716003156216	-0.096979865716187774	1.0	0.010806460938997066	-0.26507577110801073	1.0	0.0085649406686403081	-0.63492046180936423	0.85014154217236049	0.0	-2.2886986442258657	0.16524837408966631	0.036080924404607841	1.5091581135375955	0.02488267668572312
ENSMUSG00000026166	Ccl20	0.0	-3.1603076074716183	0.017788931761221819	0.051332019609784271	3.1805541098127215	1.1603450054415165e-07	0.043225843755988265	1.5678142430567306	0.30263271866383673	0.0	-2.2938835439742977	0.17214126956096634	0.0	-2.2886986442258657	0.18399485612636263	0.0	-3.601265876156055	0.0018964694133997743
ENSMUSG00000045658	Pid1	0.48302808562230509	0.84883304638485146	0.021081677995410619	0.15234018722903719	-1.2626469199435162	0.00022491785139551056	0.12427430079846626	-1.3345608714292949	0.19264696697790512	0.32546774540833168	0.1025382771372001	1.0	0.025777584080075341	-3.514766723705713	3.0244467159533478e-07	0.54923184927014157	1.2277602709989193	3.8414807163591901e-05
ENSMUSG00000036766	Dner	0.0025557041567317727	-1.1603076074716174	0.54981939249405876	0.021526330804103083	2.1578340333126382	0.0069606908789547105	0.0	-0.9944281811643414	1.0	0.0085649406686403081	0.36507953819063577	1.0	0.0042962640133458905	-0.28869864422586566	1.0	0.006013487400767974	-0.4492627827110045	0.87002577936427428
ENSMUSG00000026219	Trip12	3.1997416042281799	1.0460547040458814	0.00087511521962347358	1.8512644491528649	0.002233525907576972	1.0	0.96717825404023738	-0.99747827752429175	0.34045150885065112	1.1348546385948408	-0.77076219345631936	0.26941099345263453	0.86784533069586978	-1.1798687817126183	0.041895253921124163	1.9042710102431917	0.055064768445168721	1.0
ENSMUSG00000073633	Fbxo36	0.14311943277697928	0.6816275462961312	0.16811128915346649	0.08279358001578109	-0.34341776101928634	0.55006771100590335	0.075645226572979452	-0.34627185395599147	1.0	0.094214347355043387	-0.04085053029800223	1.0	0.047258904146804795	-1.0542333905888435	0.24970145914590158	0.12227424381561547	0.40807198842328152	0.45335433504985717
ENSMUSG00000052477	C130026I21Rik	0.0	-1.0083045140265678	0.70944280414042327	0.0033117432006312432	0.12808668991858685	1.0	0.010806460938997066	2.1754968202779699	0.69489324513094053	0.017129881337280616	3.0280445509130658	0.072064388886959721	0.0	-0.13669555078081608	1.0	0.0	-1.4492627827110045	0.5011547240953298
ENSMUSG00000089844	A530032D15Rik	0.0	1.1616204874157443	1.0	0.0	0.35047911125503362	1.0	0.0	2.3978892416144193	1.0	0.0	2.0280445509130649	1.0	0.0	2.0332294506614961	1.0	0.0020044958002559915	2.7206622187313076	0.48739980969163621
ENSMUSG00000072109	A530040E14Rik	0.0	0.57665798669458823	1.0	0.0016558716003156216	1.3504791112550336	0.71282675232724058	0.0054032304694985331	3.3978892416144193	0.70459568429578023	0.0	1.4430820501919088	1.0	0.0	1.44826694994034	1.0	0.0	0.13569971801015157	1.0
ENSMUSG00000070034	Sp110	0.0	0.16162048741574431	1.0	0.0	-0.64952088874496638	0.80873729009255912	0.0	1.3978892416144193	1.0	0.0042824703343201541	2.4430820501919088	0.64914275248462661	0.0042962640133458905	2.44826694994034	0.6793546613866972	0.0020044958002559915	1.1356997180101516	0.813377278467878
ENSMUSG00000070031	Sp140	0.0025557041567317727	-0.29781113122155212	0.975322531589635	0.0049676148009468648	0.18055410981272146	1.0	0.0054032304694985331	0.9384576229771211	1.0	0.017129881337280616	2.3499726458004275	0.14256138837370122	0.0042962640133458905	0.57379783202419876	1.0	0.0020044958002559915	-0.73876939990598967	0.76944481085641747
ENSMUSG00000026222	Sp100	0.0051114083134635455	3.7465829881369013	0.14203178134259642	0.0	-0.23448338946612246	1.0	0.0	1.8129267408932632	1.0	0.0	1.4430820501919088	1.0	0.0	1.44826694994034	1.0	0.0	0.13569971801015157	1.0
ENSMUSG00000052760	A630001G21Rik	0.010222816626927091	1.3136235808607948	0.55103958338863912	0.0016558716003156216	-1.2344833894661225	0.429005422532452	0.0	-0.30255047652667333	1.0	0.0	-0.67239516722802684	0.98140278165235628	0.0	-0.66721026747959566	1.0	0.014031470601791938	2.1356997180101516	0.05454192026315146
ENSMUSG00000036707	Cab39	0.99161321281192794	0.582852478997408	0.12144686125321683	0.5613404725069957	-0.48211310230159293	0.1992596627135082	0.33500028910890906	-1.1639896459936963	0.22346720136232082	0.65521796115098352	-0.15328521380149635	1.0	0.45540398541466437	-0.72115858982452807	0.35933602819457788	1.0042523959282517	0.65740681010481206	0.038854733950059693
ENSMUSG00000026223	Itm2c	1.2114037702908604	0.58579864055105757	0.11411061497875311	0.5265671689003677	-0.9504937772387031	0.0025402578399587247	0.43766166802938117	-1.0655354463887385	0.29073867319482033	1.2162215749469238	0.53360648244785491	0.30491997682037436	0.352293649094363	-1.4119100804067668	0.012222505560742327	1.3029222701663943	0.79105154662270571	0.0082027870425497307
ENSMUSG00000026226	Spata3	0.0	1.1616204874157443	1.0	0.0	0.35047911125503362	1.0	0.0	2.3978892416144193	1.0	0.0	2.0280445509130649	1.0	0.0	2.0332294506614961	1.0	0.0020044958002559915	2.7206622187313076	0.48739980969163621
ENSMUSG00000026227	2810459M11Rik	0.80504680937050843	1.388585638542017	1.3315603094720101e-05	0.028149817205365569	-4.1904023210020052	1.8892929399495784e-24	0.021612921877994132	-4.0131979851841812	2.739427533075628e-06	0.034259762674561232	-3.5282486069768204	8.1661302293749533e-08	0.0042962640133458905	-5.7048628089589943	1.0003677094031749e-11	1.0202883623302996	2.2803874279534408	7.0311196541976757e-17
ENSMUSG00000026229	Psmd1	2.6119296481798719	-0.26736383040401712	0.67859119200721785	3.1395325541984187	0.061629451153616843	0.95157158320852453	2.5665344730118029	-0.27144248506336943	1.0	3.1604631067282738	0.057380155387409593	1.0	3.050347449475582	-0.0001161019670050667	1.0	3.3855934066323692	0.20208238590191763	0.68360436078773479
ENSMUSG00000094638	Gm21972	0.0	-0.16030760747161743	1.0	0.0016558716003156216	0.35047911125503362	1.0	0.0	1.0759611467270558	1.0	0.0042824703343201541	2.0280445509130649	0.74805725246900445	0.0	0.71130135577413434	1.0	0.004008991600511983	1.7206622187313076	0.48777107819501919
ENSMUSG00000062590	Armc9	0.084338237172148514	-0.52570373093508893	0.45642301387901762	0.14571670082777471	0.46866053760334792	0.2818911010284107	0.1512904531459589	0.44851531468438655	0.91161716341881882	0.16273387270416584	0.57197978337416666	0.42596795143625282	0.10311033632030137	-0.15580437372852085	1.0	0.080179832010239649	-0.64970623121380777	0.23381577438415699
ENSMUSG00000079445	B3gnt7	0.20445633253854184	-0.39334727300757399	0.57338341201029674	0.46529991968868967	1.3867426552418056	6.6467349681039968e-07	0.29717767582241927	0.23657737047681437	1.0	0.20127610571304724	-0.37851479444147396	0.82472753472246729	0.025777584080075341	-3.2627034356929219	2.0523531442976058e-06	0.17238663882201524	-0.71291123198496398	0.10148962090600258
ENSMUSG00000099644	Gm28626	0.0	-0.42334201330541177	0.89518558080662469	0.0049676148009468648	1.7655166105338775	0.32344333409242759	0.010806460938997066	2.9828517423355754	0.4583715667899313	0.0	0.44308205019190883	1.0	0.0	0.44826694994034	1.0	0.0	-0.86430028198984843	0.86147747114736728
ENSMUSG00000026234	Ncl	32.214650895603995	-0.86575659688257023	0.025015299260447071	68.619319117079357	0.51508532920609973	0.081409866988771451	67.534977638262163	0.3568425577760479	0.89834613842671363	60.498458412940813	0.18663780991127688	0.89758088318970353	75.618542898901012	0.55937039068794814	0.29017047909719457	34.300932133980524	-0.8010401851330462	0.015828281546145757
ENSMUSG00000026238	Ptma	100.16571301478838	-0.5291428741293398	0.23344736570992852	118.8137549374468	-0.26915529514816061	0.50309301637686599	119.07639308680866	-0.21807717355397749	1.0	211.79385285413753	0.7325524745717038	0.094626406561743301	232.14003343311848	0.89288641188869189	0.027925581622823534	111.80476225087843	-0.36325124065154757	0.39748449076973746
ENSMUSG00000026239	Pde6d	0.25557041567317729	-0.56818531517759507	0.29529191753663941	0.35766826566817428	-0.0017118223496748186	1.0	0.4430648984988797	0.34666391825924547	0.91212976707758464	0.5866984358018611	0.83050731826289315	0.068041285224527279	0.36947870514774656	0.058320431624326652	1.0	0.29666537843788671	-0.34094003093713332	0.53864247453648062
ENSMUSG00000026240	Cops7b	0.36546569441264354	-0.32666599389373752	0.64758446010821946	0.4487412036855335	0.028551016367671878	1.0	0.33500028910890906	-0.42087044371543492	1.0	0.68947772382554484	0.74218571073322481	0.1066023141195821	0.48977409752143147	0.16963568905552773	0.93108740560442105	0.39889466425094228	-0.19007044317160515	0.82408013748919573
ENSMUSG00000026241	Nppc	0.0051114083134635455	2.7465829881369013	0.33807005121703371	0.0016558716003156216	0.76551661053387754	0.79669079393043873	0.0	1.3978892416144193	1.0	0.0	1.0280445509130649	1.0	0.0	1.0332294506614961	1.0	0.0	-0.27933778126869235	1.0
ENSMUSG00000053333	Dis3l2	0.10478387042600269	0.38401290875219285	0.58218979270360882	0.069546607213256104	-0.38312747082125709	0.53319569330044037	0.043225843755988265	-0.89979130702626708	0.76497450087392116	0.12847411002960463	0.70611645602570317	0.34676847371487718	0.064443960200188347	-0.37616148547620565	0.95351831434720569	0.096215798412287584	0.23733997988598921	0.78530877500646612
ENSMUSG00000026247	Ecel1	0.0	0.57665798669458823	1.0	0.0016558716003156216	1.3504791112550336	0.71282675232724058	0.0054032304694985331	3.3978892416144193	0.70459568429578023	0.0	1.4430820501919088	1.0	0.0	1.44826694994034	1.0	0.0	0.13569971801015157	1.0
ENSMUSG00000026253	Chrng	0.0	1.1616204874157443	1.0	0.0	0.35047911125503362	1.0	0.0	2.3978892416144193	1.0	0.0042824703343201541	4.0280445509130649	0.3597287778104018	0.0	2.0332294506614961	1.0	0.0	0.72066221873130765	1.0
ENSMUSG00000026254	Eif4e2	4.3165843207199641	-0.033130539925078306	1.0	4.2804280868158822	-0.053005843618937565	1.0	4.2145197662088556	-0.070749141139505589	1.0	3.8756356525597395	-0.20539524462130787	0.96373174099659309	3.3596784584364863	-0.43138540890697064	0.70997554026150667	5.3800667278870806	0.39240767961987233	0.28174671356473935
ENSMUSG00000026255	Efhd1	0.0025557041567317727	1.5766579866945891	0.75801206024192802	0.0	-0.64952088874496638	0.79132995348846946	0.0	1.3978892416144193	1.0	0.0	1.0280445509130649	1.0	0.0	1.0332294506614961	1.0	0.004008991600511983	2.3056247194524637	0.35425302352176463
ENSMUSG00000048000	Gigyf2	1.362190315538035	0.10402418607630876	0.90890592060956021	1.3064826926490254	0.034406712040969345	0.99528588321786238	0.90774271887575353	-0.53885322409590475	0.89416651386078194	0.8136693635208293	-0.71983207614086853	0.31856084562362602	0.90651170681598281	-0.55230003573836228	0.54805181592087093	1.7318843714211765	0.59152216791599943	0.0600507349924745
ENSMUSG00000079436	Kcnj13	0.0025557041567317727	0.57665798669458912	1.0	0.0016558716003156216	-0.23448338946612246	1.0	0.0	0.59053431955681379	1.0	0.0042824703343201541	1.4430820501919088	0.86829602005293394	0.0042962640133458905	1.44826694994034	0.8978705147025271	0.004008991600511983	0.98369662456510198	0.88434207327747494
ENSMUSG00000026258	3110079O15Rik	0.0025557041567317727	2.1616204874157452	0.62203449324145532	0.0016558716003156216	1.3504791112550336	0.70524126070414939	0.0	1.8129267408932632	1.0	0.0	1.4430820501919088	1.0	0.0	1.44826694994034	1.0	0.0	0.13569971801015157	1.0
ENSMUSG00000079434	Neu2	0.0076671124701953187	4.1616204874157452	0.041714476637129273	0.0	-0.64952088874496638	0.79132995348846946	0.0	1.3978892416144193	1.0	0.0	1.0280445509130649	1.0	0.0	1.0332294506614961	1.0	0.0	-0.27933778126869235	1.0
ENSMUSG00000026288	Inpp5d	0.0	-1.0083045140265678	0.70186155955992779	0.0049676148009468648	0.76551661053387754	0.90071418581257556	0.0	0.22796424017210626	1.0	0.0	-0.14188045052924725	1.0	0.017185056053383562	3.033229450661497	0.072135159581724076	0.0020044958002559915	-0.27933778126869235	0.94320727402772286
ENSMUSG00000026289	Atg16l1	0.31946301959147161	-0.2957278167210633	0.7169150856322769	0.50007322329531778	0.58522447265740452	0.06550016008263071	0.35661321098690318	-0.088690665442080707	1.0	0.33831515641129217	-0.17750436025996819	1.0	0.37377496916109243	-0.019091584468586165	1.0	0.31470584064019064	-0.34187924733740549	0.52618559806141052
ENSMUSG00000056055	Sag	0.16356506603083346	0.36380933802901172	0.55941411901332039	0.10928752562083104	-0.39078662034479761	0.48496698686352135	0.10266137892047213	-0.36233170485209065	1.0	0.13703905069824493	0.061211414848264756	1.0	0.21051693665394861	0.76419630420625939	0.22934377692451166	0.11826525221510349	-0.22419622707623121	0.83181853379871928
ENSMUSG00000070738	Dgkd	0.18145499512795588	-0.34793461064738862	0.65334043625121685	0.33614193486407118	0.9039633805030225	0.0035508044421088077	0.19451629690194719	-0.19031891861039174	1.0	0.18414622437576661	-0.28731089005081101	0.94694966472627318	0.27496089685413699	0.35169369024528718	0.70524573631445064	0.12628323541612746	-0.98669691334957532	0.017598115168952124
ENSMUSG00000005501	Usp40	0.2453475990462502	0.38649389825594804	0.51193871868504737	0.17717826123377151	-0.22106287370380029	0.77004748091982878	0.12967753126796477	-0.61646605136265142	0.96478927067855347	0.20555857604736738	0.072898786697325413	1.0	0.20192440862725683	0.044544763889330152	1.0	0.21047205902687907	0.11319231860058165	0.91241598465350338
ENSMUSG00000090175	Ugt1a9	0.0	0.57665798669458823	1.0	0.0016558716003156216	1.3504791112550336	0.71282675232724058	0.0	1.8129267408932632	1.0	0.0	1.4430820501919088	1.0	0.0	1.44826694994034	1.0	0.0020044958002559915	1.7206622187313076	0.68872614308690561
ENSMUSG00000090124	Ugt1a7c	0.0051114083134635455	2.7465829881369013	0.31438810675743689	0.0	-0.64952088874496638	1.0	0.0	1.3978892416144193	1.0	0.0	1.0280445509130649	1.0	0.0	1.0332294506614961	1.0	0.0020044958002559915	1.1356997180101516	0.80102645540324646
ENSMUSG00000054545	Ugt1a6a	0.0025557041567317727	2.1616204874157452	0.63315670591212492	0.0	-0.23448338946612246	1.0	0.0	1.8129267408932632	1.0	0.0	1.4430820501919088	1.0	0.0	1.44826694994034	1.0	0.0020044958002559915	1.7206622187313076	0.68872614308690561
ENSMUSG00000081984	Dnajb3	0.084338237172148514	0.63437348455087594	0.32293397548767933	0.057955506011046758	-0.064558388023809421	1.0	0.037822613286489726	-0.5563070687724565	1.0	0.029977292340241078	-0.92615175947381045	0.44988403978983377	0.030073848093421233	-0.92096685972537884	0.46982284044182304	0.082184327810495644	0.62112654518039312	0.26174974597660239
ENSMUSG00000089960	Ugt1a1	0.0	1.1616204874157443	1.0	0.0	0.35047911125503362	1.0	0.0	2.3978892416144193	1.0	0.0	2.0280445509130649	1.0	0.0	2.0332294506614961	1.0	0.0020044958002559915	2.7206622187313076	0.48739980969163621
ENSMUSG00000079429	Mroh2a	0.01788992909712241	1.7021888687784479	0.12784947609840938	0.0016558716003156216	-1.7369837299953055	0.18696297633401301	0.0054032304694985331	0.31042640036407931	1.0	0.0	-1.1418804505292472	0.62892780694073058	0.0042962640133458905	-0.054233390588843022	1.0	0.014031470601791938	1.2612306000940103	0.28106764579658577
ENSMUSG00000044783	Hjurp	0.5418092812271359	0.32837403222611683	0.48935634145202445	0.42224725808048352	-0.13333666600922234	0.8581243715235447	0.25395183206643102	-0.86889729908048285	0.50944777114607365	0.45822432577225647	0.028044550913065125	1.0	0.38236749718778423	-0.25955229856634965	0.99812965689987265	0.52116890806655769	0.27486246568177675	0.5319281178087546
ENSMUSG00000026295	Spp2	0.67726160153391979	1.3312065495775394	0.00019773281318127036	0.023182202404418702	-4.2424761802196524	9.335949346458135e-21	0.021612921877994132	-3.7998189163414318	6.4421418406055827e-05	0.025694822005920923	-3.6803003653133728	7.7534753294569636e-07	0.017185056053383562	-4.1644787072943537	1.2337625398499627e-07	0.88999613531366017	2.3186513997487035	1.2182706722771579e-14
ENSMUSG00000100908	Gm28888	0.0	1.1616204874157443	1.0	0.0	0.35047911125503362	1.0	0.0	2.3978892416144193	1.0	0.0	2.0280445509130649	1.0	0.0	2.0332294506614961	1.0	0.0020044958002559915	2.7206622187313076	0.48739980969163621
ENSMUSG00000049866	Arl4c	0.27346034477029968	-1.1643095380291135	0.0095639130017686168	0.64910166732372365	0.32861967729129493	0.38920495297285329	0.43225843755988264	-0.37860471673842511	1.0	1.8500271844263065	2.2202137274686984	2.767509822771635e-11	0.09451780829360959	-2.6330331521615085	1.528847403572084e-05	0.31270134483993461	-0.99873750269200001	0.0096551430828329468
ENSMUSG00000097398	Platr5	0.02555704156731773	-0.18630281600456122	1.0	0.036429175206943679	0.41460944867474936	0.63844762711515246	0.054032304694985329	1.049965938194112	0.59819282189020762	0.017129881337280616	-0.60422366458644738	0.90483494430015932	0.060147696186842466	1.2396803281289226	0.19908086769283495	0.010022479001279956	-1.625112618110423	0.069976942610563669
ENSMUSG00000036206	Sh3bp4	0.053669787291367232	-1.5438548206226455	0.00310518805422617	0.21029569324008396	0.85063322417182885	0.013058612671894508	0.17830660549345159	0.38206427445273627	0.95018717785714257	0.38542233008881388	1.7676548663348348	7.9550484373867488e-06	0.064443960200188347	-1.1615274037607515	0.15968637635751479	0.04209441180537582	-1.984813089307083	9.1075392565706933e-06
ENSMUSG00000055013	Agap1	0.12522950367985689	-0.47064772808376798	0.48794274735276055	0.23016615244387142	0.69840241467534092	0.049526623927646056	0.12967753126796477	-0.34627185395599147	1.0	0.18842869471008677	0.22068962885546073	0.89019171215872006	0.16325803250714382	-0.0077978175985586873	1.0	0.12828773121638345	-0.46154111248944174	0.41894250293706148
ENSMUSG00000034486	Gbx2	0.0051114083134635455	-2.9813374664262975	0.00033376581827500182	0.10431991081988416	1.8586260149253593	3.8839445871989963e-06	0.081048457042477998	0.85873043050638742	0.63178341968539453	0.081366936352082919	0.87423921483402989	0.31251109238751351	0.017185056053383562	-1.345282172592233	0.27086263243652681	0.0080179832010239659	-2.6578494045224219	9.5555916229220073e-05
ENSMUSG00000026301	Iqca	0.0	1.1616204874157443	1.0	0.0016558716003156216	2.3504791112550336	0.50309301637686599	0.0	2.3978892416144193	1.0	0.0	2.0280445509130649	1.0	0.0	2.0332294506614961	1.0	0.0	0.72066221873130765	1.0
ENSMUSG00000100850	4930434B07Rik	0.0	1.1616204874157443	1.0	0.0	0.35047911125503362	1.0	0.0	2.3978892416144193	1.0	0.0042824703343201541	4.0280445509130649	0.3597287778104018	0.0	2.0332294506614961	1.0	0.0	0.72066221873130765	1.0
ENSMUSG00000044337	Ackr3	0.02555704156731773	-0.46641073519729659	0.82225185441791115	0.0049676148009468648	-2.8783395792408477	0.00021856843509278917	0.0	-2.8875129772478294	0.22478360338063091	0.20127610571304724	3.6588107412473465	7.6803206131606127e-11	0.047258904146804795	0.55210276092488009	0.81753268509698174	0.012026974801535948	-1.6419078606533999	0.053471115833095301
ENSMUSG00000101028	Gm28723	0.0	1.1616204874157443	1.0	0.0	0.35047911125503362	1.0	0.0	2.3978892416144193	1.0	0.0042824703343201541	4.0280445509130649	0.3597287778104018	0.0	2.0332294506614961	1.0	0.0	0.72066221873130765	1.0
ENSMUSG00000101997	Gm28722	0.0	1.1616204874157443	1.0	0.0016558716003156216	2.3504791112550336	0.50309301637686599	0.0	2.3978892416144193	1.0	0.0	2.0280445509130649	1.0	0.0	2.0332294506614961	1.0	0.0	0.72066221873130765	1.0
ENSMUSG00000034432	Cops8	2.3461364158797675	-0.46180927578280229	0.32999324657613965	3.5783385282820586	0.31879926471089037	0.35551482898082837	3.0312122933886769	-0.023232209811719695	1.0	3.4388236784590838	0.18274175352737854	0.84102123284354424	3.3510859304097944	0.14032228481757159	0.94383694047879674	2.7201008009473799	-0.22300919857039148	0.68872614308690561
ENSMUSG00000048126	Col6a3	0.0	0.57665798669458823	1.0	0.0016558716003156216	1.3504791112550336	0.7093947281249916	0.0	1.8129267408932632	1.0	0.0042824703343201541	3.0280445509130649	0.53589983052591816	0.0	1.44826694994034	1.0	0.0	0.13569971801015157	1.0
ENSMUSG00000026303	Mlph	0.0	-0.83837951258425569	0.68242735757884754	0.0066234864012624864	1.6724072061423962	0.264101874408324	0.010806460938997066	2.3978892416144193	0.61031479432980362	0.0	0.028044550913064903	1.0	0.0	0.033229450661496074	1.0	0.0020044958002559915	-0.086692703326296972	1.0
ENSMUSG00000026304	Rab17	0.65426026412333382	1.5270001003872771	1.6523778133671296e-06	0.011591101202209351	-4.9893708916295907	2.0449369295515634e-26	0.027016152347492665	-3.3614441655802425	8.5093027594560473e-05	0.072801995683442616	-2.1194430614094912	0.00066394283637152905	0.025777584080075341	-3.5014902952800386	4.3902258448315545e-07	0.7276319754929248	2.0386323000499869	3.5561260594623991e-13
ENSMUSG00000100791	Gm28199	0.0	1.1616204874157443	1.0	0.0	0.35047911125503362	1.0	0.0	2.3978892416144193	1.0	0.0042824703343201541	4.0280445509130649	0.3597287778104018	0.0	2.0332294506614961	1.0	0.0	0.72066221873130765	1.0
ENSMUSG00000026305	Lrrfip1	0.28368316139722682	-2.0394532125972318	4.2165095147588776e-07	1.2833004902446068	0.50330872723250952	0.10739901204133738	0.98338794544873298	-0.044238480935282889	1.0	2.4838327939056892	1.5747207839865465	3.8865912856804383e-06	1.2287315078169245	0.3177875691811573	0.67411212629037154	0.47306100886041397	-1.3087123834022059	0.00014545705165945342
ENSMUSG00000070732	Rbm44	0.0025557041567317727	0.35426556535814147	1.0	0.0066234864012624864	1.6724072061423962	0.264101874408324	0.0	0.39788924161441841	1.0	0.0	0.028044550913064903	1.0	0.0042962640133458905	1.2258745286038923	0.94383694047879674	0.0020044958002559915	-0.086692703326296972	1.0
ENSMUSG00000034353	Ramp1	0.0025557041567317727	-0.0083045140265669559	1.0	0.0	-1.971448983632329	0.24714987345106898	0.0	0.075961146727055784	1.0	0.029977292340241078	4.4430820501919088	0.00086946890675534754	0.0	-0.28869864422586566	1.0	0.0020044958002559915	-0.4492627827110045	0.95446006755918478
ENSMUSG00000034343	Ube2f	1.3673017238514986	-0.40437673496166465	0.4604124146839112	1.8595438071544432	0.14839887166570598	0.74735131360459939	1.642582062727554	-0.082884408834766221	1.0	2.0170435274647924	0.24980032997234058	0.73673772352781985	1.6583579091515137	-0.06885137088612503	1.0	1.7819967664275762	0.056844297298911717	0.9766174024002604
ENSMUSG00000097285	Gm26683	0.0	-0.16030760747161743	1.0	0.0033117432006312432	1.3504791112550345	0.54631279983404091	0.0	1.0759611467270558	1.0	0.0	0.70611645602570317	1.0	0.0	0.71130135577413434	1.0	0.004008991600511983	1.7206622187313076	0.48777107819501919
ENSMUSG00000026307	Scly	0.86382800497533929	0.69793939577708985	0.053145436239734396	0.35270065086722741	-0.95790245179438016	0.0032564974034728707	0.32419382816991199	-0.91573725594320554	0.47628236452918965	0.17558128370712631	-1.8464245670030759	0.00089985047620153415	0.1374804484270685	-2.1996638301104072	9.9008028092121617e-05	1.178643530550523	1.502825864713879	2.3733342197724762e-08
ENSMUSG00000090322	Gm17090	0.0	1.1616204874157443	1.0	0.0016558716003156216	2.3504791112550336	0.50309301637686599	0.0	2.3978892416144193	1.0	0.0	2.0280445509130649	1.0	0.0	2.0332294506614961	1.0	0.0	0.72066221873130765	1.0
ENSMUSG00000049515	Espnl	0.0051114083134635455	0.1616204874157452	1.0	0.013246972802524973	1.9354416119761906	0.059058181258595951	0.0054032304694985331	0.69744952347332667	1.0	0.0	-0.77931037114453883	0.78585150898853195	0.008592528026691781	1.0332294506614961	1.0	0.0	-2.086692703326297	0.18447160171159555
ENSMUSG00000026308	Klhl30	0.0025557041567317727	3.1616204874157452	0.43456440020341708	0.0	0.35047911125503362	1.0	0.0	2.3978892416144193	1.0	0.0	2.0280445509130649	1.0	0.0	2.0332294506614961	1.0	0.0	0.72066221873130765	1.0
ENSMUSG00000047443	Fam132b	0.0025557041567317727	-2.1959315172023386	0.063365876030967036	0.038085046807259298	1.6875140985326054	0.0060514932844386686	0.032419382816991194	1.0353191622297109	0.78770115607208424	0.0085649406686403081	-0.70892104325314165	0.87093412623104294	0.008592528026691781	-0.70373614350470959	0.90091116799958448	0.014031470601791938	-0.40862079821365871	0.79927070349065366
ENSMUSG00000026309	Ilkap	1.7608801639881915	-0.18271402051989705	0.89638005602663562	2.0582483991923177	0.10475064224907071	0.84577401417759945	1.7884692854040143	-0.14220377598930689	1.0	2.3082515101985632	0.26959922933640745	0.69574675796797836	1.8989486938988835	-0.048667208444955423	1.0	1.9002620186426797	-0.053076267134083976	1.0
ENSMUSG00000067071	Hes6	0.63892603918294322	0.20835153776073612	0.71937383884826978	0.38416221127322425	-0.73661945905765758	0.030319697309134315	0.36201644145640172	-0.68832505343866179	0.72575748684536101	0.51389644011841851	-0.159000720383498	1.0	0.79910510648233557	0.56331562286257897	0.29586108207186185	0.73364546289369281	0.49883148517337333	0.15723429040221021
ENSMUSG00000055866	Per2	0.012778520783658865	-0.20761332224997364	1.0	0.029805688805681189	1.4284816232563076	0.035740918062584552	0.0	-1.7720357598278937	0.68265528081765225	0.021412351671600771	0.65881074124734607	0.82766338628868419	0.012888792040037671	-0.011164668696957314	1.0	0.0080179832010239659	-0.95740968638132973	0.3613829644870607
ENSMUSG00000034292	Traf3ip1	0.097116757955807376	-0.97924204842410489	0.065029489473034732	0.25831596964923698	0.82492089773147326	0.013222852385192826	0.22153244924943985	0.37657873536900643	0.92633380659260312	0.23125339805328832	0.45185225981964106	0.55280489090630547	0.19333188060056505	0.16018662553665042	0.99013253170306825	0.094211302612031589	-1.082392565892671	0.011803511334398277
ENSMUSG00000026311	Asb1	0.38079991935303414	1.2819147211334565	0.00016645542217877678	0.10597578242019978	-1.1230081026036824	0.0021511937394486473	0.059435535164483862	-1.7106352151637507	0.071815416307532354	0.10706175835800386	-0.91537192072056772	0.242522037743929	0.09451780829360959	-1.0978446218094584	0.14849598867730077	0.30668785743916666	0.89998591817586959	0.0073418906856994185
ENSMUSG00000007805	Twist2	0.0076671124701953187	-1.2978111312215521	0.3231922284679643	0.0016558716003156216	-3.1730828448019794	0.0010116430608649318	0.0054032304694985331	-1.1256727144425946	0.96987552574654667	0.16273387270416584	5.1435217683330015	1.8944968939045661e-15	0.008592528026691781	-0.87366114494702263	0.83209886187354576	0.0020044958002559915	-2.8028997373257054	0.0077046378707638658
ENSMUSG00000026313	Hdac4	0.089449645485612059	-0.61682174272662049	0.33509099512131008	0.14406082922745908	0.20258041614272049	0.71282675232724058	0.10266137892047213	-0.31910165279052105	1.0	0.32975021574265184	1.6339666702698676	8.2354272717765151e-05	0.098814072306955478	-0.3986163363039017	0.87312250614257614	0.080179832010239649	-0.84064901392520319	0.083442852923626548
ENSMUSG00000096941	Gm26720	0.0	-2.0863070260278409	0.25059567470814614	0.0099352296018937296	0.45739431517154649	0.83628754961712892	0.0054032304694985331	0.22796424017210626	1.0	0.021412351671600771	1.8056521295766172	0.21666271114924915	0.008592528026691781	0.53072911013231305	1.0	0.0080179832010239659	0.13569971801015157	1.0
ENSMUSG00000026260	Ndufa10	4.2884715749959152	-0.034511111943839712	1.0	4.1876992771982069	-0.085012451196587069	0.92503587959391076	4.074035774001894	-0.11491530728352295	1.0	4.3424249190006359	-0.013633480336805004	1.0	4.1458947728787843	-0.088266528265969146	1.0	4.8729292904223147	0.20766191855504701	0.66552293708671983
ENSMUSG00000073616	Myeov2	7.2786454383720898	0.41672645138251863	0.31055256856186464	5.1149873733749551	-0.24038526135857774	0.55485506676075225	6.4298442587032536	0.16373442490467127	1.0	5.9440688240363739	0.041479627365736516	1.0	5.4906254090560473	-0.086709423471139413	1.0	5.2177025680663451	-0.19050652881182284	0.7553837303518729
ENSMUSG00000034220	Gpc1	0.030668449880781275	-1.9834298453875383	0.00043238375298234921	0.16061954523061531	0.78527986535530792	0.035244644493231558	0.14588722267646037	0.4570513140825625	0.89855835143427809	0.30833786407105107	1.8084781736553808	1.3261984144374986e-05	0.12029539237368493	0.149743459387921	1.0	0.010022479001279956	-3.5831185294457955	2.5447944536178289e-10
ENSMUSG00000101995	Gm29480	0.0	-1.297811131221553	1.0	0.0016558716003156216	-0.97144898363232901	0.98330770178807136	0.0	-0.061542377022878902	1.0	0.0042824703343201541	0.70611645602570228	0.89602744591941708	0.0042962640133458905	0.71130135577413434	0.92227582386696216	0.014031470601791938	2.7206622187313076	0.12882834934896675
ENSMUSG00000034212	Ankmy1	0.0	1.1616204874157443	1.0	0.0016558716003156216	2.3504791112550336	0.50309301637686599	0.0	2.3978892416144193	1.0	0.0	2.0280445509130649	1.0	0.0	2.0332294506614961	1.0	0.0	0.72066221873130765	1.0
ENSMUSG00000047067	Dusp28	0.058781195604830777	0.03233747047077884	1.0	0.061267249211678004	0.090611984499923359	0.98673623314208536	0.070241996103480919	0.35975411272764779	1.0	0.034259762674561232	-0.70892104325314031	0.6216495831704294	0.02148132006672945	-1.3243225539565873	0.20635693907276439	0.082184327810495644	0.67003614566133995	0.22104635331456973
ENSMUSG00000097251	5033417F24Rik	0.0051114083134635455	0.28715136949960396	1.0	0.0033117432006312432	-0.52399000666110673	0.7737895696002105	0.0054032304694985331	0.81292674089326233	1.0	0.0042824703343201541	0.44308205019190883	1.0	0.0	-0.66721026747959566	1.0	0.012026974801535948	1.7206622187313076	0.15450075824452175
ENSMUSG00000026269	Rnpepl1	0.52647505628674518	0.6578907518050181	0.086300493418453403	0.33945367806470245	-0.16269270639811184	0.80049945384628862	0.19451629690194719	-0.95680688274236347	0.46090646303487692	0.32546774540833168	-0.19099821709393794	1.0	0.20192440862725683	-0.9248398688725854	0.2008557891024266	0.44499806765683009	0.36421518328876945	0.37854168734684179
ENSMUSG00000100632	9430060I03Rik	0.0051114083134635455	-0.060771933920702459	1.0	0.011591101202209351	1.1805541098127215	0.39532438210679444	0.0054032304694985331	0.49099864600589971	1.0	0.017129881337280616	1.7650101450792715	0.33676134126741714	0.0	-0.96677054933850393	0.84606448529512812	0.0020044958002559915	-1.1862283768772111	0.52817333123169885
ENSMUSG00000026270	Capn10	0.16612077018756524	-0.52190584778900106	0.39694359708268895	0.27818642885302441	0.4249290604149154	0.25640161750468932	0.20532275784094425	-0.13369216277871399	1.0	0.29120798273377047	0.41889258462483836	0.54744476819961141	0.23629452073402396	0.079033140274620717	1.0	0.18842260522406318	-0.3351910160022098	0.58346805769137589
ENSMUSG00000026271	Gpr35	0.0025557041567317727	0.83969239252838346	1.0	0.0066234864012624864	2.6724072061423962	0.091271125527422906	0.0	0.81292674089326322	1.0	0.0	0.44308205019190883	1.0	0.0	0.44826694994034	1.0	0.0	-0.86430028198984843	0.86147747114736728
ENSMUSG00000014602	Kif1a	0.0	-0.64573443464185942	0.9079712955334529	0.0	-1.4568758108025701	0.43979019610930231	0.0	0.59053431955681379	1.0	0.017129881337280616	3.7650101450792715	0.026487062120925501	0.008592528026691781	2.2962638564952904	0.44779365453244407	0.0	-1.086692703326297	0.66177316512118844
ENSMUSG00000026272	Agxt	0.0	1.1616204874157443	1.0	0.0	0.35047911125503362	1.0	0.0	2.3978892416144193	1.0	0.0042824703343201541	4.0280445509130649	0.3597287778104018	0.0	2.0332294506614961	1.0	0.0	0.72066221873130765	1.0
ENSMUSG00000026273	Mterf4	0.25045900735971377	-0.89727320163782354	0.0486690245166672	0.68221909933003611	1.0432976017368583	0.0001398887124031584	0.55653273835834882	0.41884886025006451	0.79719855858215305	0.26551316072784953	-0.74454495298386214	0.33972211413698772	0.37377496916109243	-0.21469806278208936	1.0	0.3207193280409586	-0.52396014998860574	0.23548942140579776
ENSMUSG00000101172	Gm28535	0.020445633253854182	1.3315454888580573	0.27719100214493586	0.013246972802524973	0.52040411269734665	0.77578981288024329	0.016209691408495597	1.0055718188356586	0.93360712869095774	0.0042824703343201541	-0.49551740514394815	1.0	0.012888792040037671	0.64091202788273627	0.94555611685351659	0.0	-2.8643002819898484	0.060048374446604019
ENSMUSG00000026274	Pask	0.081782533015416728	-0.15153739784388565	1.0	0.13246972802524973	0.83234811901208694	0.035706524166572856	0.091854917981475062	0.083998465792474164	1.0	0.10706175835800386	0.31063175416825928	0.8474514520766977	0.073036488226880136	-0.28066132516044817	1.0	0.048107899206143792	-1.0617463461960659	0.041259398742428247
ENSMUSG00000026275	Ppp1r7	0.95583335461768304	-0.43165359646790424	0.4324362893863441	1.3975556306663848	0.26512686955620607	0.46243815702129226	1.4426625353561082	0.25330708828656967	0.98065961629350706	1.3532606256451687	0.15585277370799028	0.90071798607554032	1.32754558012388	0.12447851302744967	0.97820394515876685	1.0543647909346514	-0.28138949297863391	0.61253751868868966
ENSMUSG00000034107	Ano7	0.0051114083134635455	2.1616204874157452	0.40369333897475518	0.0016558716003156216	0.35047911125503362	1.0	0.0	1.0759611467270558	1.0	0.0	0.70611645602570317	1.0	0.0	0.71130135577413434	1.0	0.0020044958002559915	0.72066221873130765	1.0
ENSMUSG00000034088	Hdlbp	3.2304100541089609	0.53285150204518361	0.16310900268939757	2.2701999640327175	-0.12113686096306142	0.84095160865334684	1.5345174533375834	-0.70350133786086411	0.66237490807853927	2.2268845738464802	-0.13169122971671032	1.0	1.6798392292182431	-0.57636391459668346	0.5041504192795121	2.6960468513443083	0.21161960291774484	0.66526623338246493
ENSMUSG00000026276	Sept2	4.1019051715544954	0.0033204880741397602	1.0	3.3995043954479711	-0.35976061088279754	0.32379462769181527	3.3824222739060814	-0.30201939054943017	1.0	4.9162759437995369	0.29749681783306348	0.71230655385946295	4.261893901239123	0.062954093217014062	1.0	4.7085606348013238	0.26962652121506681	0.52361440145359273
ENSMUSG00000034066	Farp2	0.01788992909712241	-0.16030760747161743	1.0	0.033117432006312432	0.98790903187032608	0.15838646824063984	0.010806460938997066	-0.50900135399410029	1.0	0.025694822005920923	0.47784746835258574	0.89850292216399785	0.012888792040037671	-0.42620216797580124	1.0	0.016035966402047932	-0.3948149986886289	0.81126552316993938
ENSMUSG00000026277	Stk25	0.3884670318232295	0.21688450627793587	0.7250613543960559	0.30799211765870566	-0.21897039009479746	0.69094421315713961	0.23233891018843691	-0.58976236595793652	0.87957974980688181	0.44109444443497586	0.41107165528928791	0.53716920196580886	0.24488704876071574	-0.52664206909682965	0.64486547041390163	0.39889466425094228	0.28236936715216054	0.5354446561244588
ENSMUSG00000026278	Bok	0.033224154037513047	-4.1512624678686105	9.6939367310450104e-16	1.2799887470439755	2.4831444941282643	6.3983600215469953e-22	1.2859688517406509	1.5043401832450611	0.00097451390614051309	0.27836057173081002	-0.97877027064324595	0.16569004929739828	0.077332752240226024	-2.8325852019441071	4.1511655224540336e-06	0.036080924404607841	-4.1451524338742951	1.7033591532404392e-20
ENSMUSG00000026279	Thap4	0.46002674821171913	0.17765059723469379	0.78530195925951307	0.44708533208521783	0.14260930567628738	0.76426668541775034	0.27556475394442514	-0.62447857141403595	0.81898582050402702	0.41968209276337509	0.017156234770329126	1.0	0.35658991310770888	-0.24156466863477122	1.0	0.42695760545452616	0.046387436842364016	1.0
ENSMUSG00000101952	Gm10550	0.0025557041567317727	1.5766579866945891	0.75801206024192802	0.0016558716003156216	0.76551661053387754	1.0	0.0	1.3978892416144193	1.0	0.0	1.0280445509130649	1.0	0.0	1.0332294506614961	1.0	0.0020044958002559915	1.1356997180101516	0.82173209226336619
ENSMUSG00000026280	Atg4b	0.48558378977903688	-0.26937930661908704	0.74822618835893062	0.47854689249121468	-0.33224915628882501	0.43884597882983917	0.51330689460236056	-0.15285754376882454	1.0	0.70232513482850523	0.34997264580042742	0.59916444709557637	0.66592092206861297	0.26199395441054385	0.77639001614179215	0.65346563088345311	0.26967802304607258	0.53285105822785206
ENSMUSG00000026281	Dtymk	6.0621302597677653	-0.11510391091198091	0.97791646330223825	6.2343565751883157	-0.073628068748690545	0.95334280903479818	7.629361422931928	0.25753433480240639	1.0	6.7919979502317647	0.075520726498719881	1.0	8.3777148260244854	0.42200987153437586	0.51105067960639683	5.5825208037129359	-0.27180953095441396	0.57720152990149276
ENSMUSG00000026283	Ing5	0.65681596828006561	-0.29781113122155234	0.68242735757884754	1.0183610341941074	0.56605671103517041	0.05938696821654979	0.89693625793675646	0.2212606998760297	1.0	0.97640323622499514	0.36740245192680399	0.55164415807288425	0.61006948989511645	-0.38998198006304768	0.80424711300023899	0.53520037866834969	-0.67370448712055653	0.079413136140992893
ENSMUSG00000073609	D2hgdh	0.099672462112539148	0.057283827601009474	1.0	0.08776119481672795	-0.19841413475859992	0.81119223843276478	0.081048457042477998	-0.21682060250078994	1.0	0.11562669902664416	0.31183751691365602	0.81514810639074187	0.0429626401334589	-1.1583906218801352	0.20603073468807165	0.13229672281689542	0.60684231917414566	0.19713998582806419
ENSMUSG00000073608	Gm6086	0.0	1.1616204874157443	1.0	0.0	0.35047911125503362	1.0	0.0	2.3978892416144193	1.0	0.0	2.0280445509130649	1.0	0.0042962640133458905	4.0332294506614961	0.38080706272247405	0.0	0.72066221873130765	1.0
ENSMUSG00000026285	Pdcd1	0.0	1.1616204874157443	1.0	0.0016558716003156216	2.3504791112550336	0.50309301637686599	0.0	2.3978892416144193	1.0	0.0	2.0280445509130649	1.0	0.0	2.0332294506614961	1.0	0.0	0.72066221873130765	1.0
ENSMUSG00000051185	Fam174a	0.46258245236845091	-0.053392403555105439	1.0	0.33283019166343997	-0.67955971512634927	0.053091469846618382	0.34040351957840759	-0.51350274622904091	0.93898014120061801	0.59954584680482159	0.37643301475684066	0.56161312518034712	0.5026628895614691	0.087736015829230296	1.0	0.64745214348268521	0.60313134254339706	0.072404368602032976
ENSMUSG00000040710	St8sia4	0.0025557041567317727	-0.29781113122155212	0.975322531589635	0.0049676148009468648	0.18055410981272146	1.0	0.0	-0.18707325910673767	1.0	0.017129881337280616	2.3499726458004275	0.14256138837370122	0.012888792040037671	1.8633044492191839	0.39321876635167174	0.0	-1.8643002819898484	0.25618898636702164
ENSMUSG00000040693	Slco4c1	0.62359181424255261	1.5170578444933582	2.2214811639555618e-06	0.011591101202209351	-4.9256452940192039	1.0579639890870078e-25	0.010806460938997066	-4.3048606372138751	3.6638613583633183e-06	0.025694822005920923	-3.4430499852498118	5.6803984256836483e-07	0.008592528026691781	-4.6695204281667966	3.6197935684849508e-09	0.73164096709343684	2.2029390554778998	3.951004016152554e-15
ENSMUSG00000097814	Panct2	0.030668449880781275	0.90786389516996202	0.37980209743242793	0.0016558716003156216	-3.0418383115237271	0.00077747844531000075	0.0	-2.0283755130876795	0.48545527675195194	0.0	-2.398220203789033	0.11896645451919297	0.0	-2.3930353040406018	0.12898804940598502	0.058130378207423748	2.8201978922822217	4.9664659220525129e-07
ENSMUSG00000100454	Gm28901	0.010222816626927091	-0.56084553705534645	0.73951205147356713	0.019870459203787459	0.40706263962140188	0.73005654411325327	0.037822613286489726	1.4909986460058997	0.37639538300990105	0.021412351671600771	0.61300705163422098	0.83934298770036975	0.0042962640133458905	-1.1366955507808161	0.57162141545566414	0.014031470601791938	-0.18622837687721105	0.95275878751007903
ENSMUSG00000044768	D1Ertd622e	0.099672462112539148	-0.97588303633418993	0.058793806715793033	0.18214587603471838	0.010468657384214097	1.0	0.14588722267646037	-0.30255047652667377	1.0	0.24410080905624879	0.5023212535665853	0.46574359019082417	0.352293649094363	1.136805854104046	0.01131322267097885	0.15033718501919935	-0.3351910160022098	0.60226786191604231
ENSMUSG00000040648	Ppip5k2	0.64403744749640679	0.46337565033225014	0.26462970062758073	0.42224725808048352	-0.32547792168671474	0.45866829040073626	0.32419382816991199	-0.65579187962383334	0.77327815189167526	0.53102632145569906	0.1035645585540429	0.99279884419817055	0.37377496916109243	-0.45278276707911835	0.71520430949395253	0.58932176527526148	0.31975384491884207	0.44544695974802812
ENSMUSG00000026333	Gin1	0.12011809536639333	-0.84587404913117936	0.10288479252976547	0.22188679444229331	0.20329303410776012	0.6814217221991995	0.17290337502395306	-0.20517506548204834	1.0	0.18842869471008677	-0.083728697743452152	1.0	0.24918331277406164	0.36512571464009413	0.69255768862495726	0.23452600862995099	0.29952451991604567	0.55043641849922453
ENSMUSG00000026335	Pam	0.22745766994912781	0.5037264642407373	0.34962940240184243	0.079481836815149837	-1.3791069525455746	0.00065936322401709778	0.08645168751197653	-0.99442818116434184	0.59877107338106261	0.25266574972488909	0.64031439762995679	0.33786328501824348	0.18044308856052738	0.088806798556376521	1.0	0.23653050443020698	0.62112654518039312	0.14951628489594915
ENSMUSG00000100009	Gm7967	0.0	1.1616204874157443	1.0	0.0	0.35047911125503362	1.0	0.0	2.3978892416144193	1.0	0.0	2.0280445509130649	1.0	0.0	2.0332294506614961	1.0	0.0020044958002559915	2.7206622187313076	0.48739980969163621
ENSMUSG00000050840	Cdh20	0.0	0.57665798669458823	1.0	0.0	-0.23448338946612246	1.0	0.0	1.8129267408932632	1.0	0.0085649406686403081	4.613007051634221	0.074604163394376227	0.0	1.44826694994034	1.0	0.0	0.13569971801015157	1.0
ENSMUSG00000047496	Rnf152	0.0025557041567317727	0.83969239252838346	1.0	0.0049676148009468648	1.7655166105338775	0.33274308667613295	0.0	0.81292674089326322	1.0	0.0042824703343201541	1.7061164560257032	0.80699695454501175	0.0	0.44826694994034	1.0	0.0	-0.86430028198984843	0.86860886207541899
ENSMUSG00000097482	Gm17634	0.0	-0.16030760747161743	1.0	0.0016558716003156216	0.35047911125503362	1.0	0.0054032304694985331	2.3978892416144193	0.91212976707758464	0.0	0.70611645602570317	1.0	0.0	0.71130135577413434	1.0	0.004008991600511983	1.7206622187313076	0.48777107819501919
ENSMUSG00000056536	Pign	0.24023619073278665	0.74279140897452711	0.083886984047735202	0.13246972802524973	-0.3757600763181137	0.45370273245146125	0.08645168751197653	-0.88968734848216657	0.61206054237082119	0.17558128370712631	0.15826712832164613	0.98246487577151176	0.090221544280263688	-0.86048575619928913	0.34312289006242058	0.19042710102431917	0.32263114475815335	0.5229749679031207
ENSMUSG00000026319	2310035C23Rik	0.51114083134635457	0.61791532417242556	0.11347492675247935	0.37422698167133051	0.047744581600982716	0.97665948492731469	0.24314537112743398	-0.61187853463440245	0.84310531043954262	0.26979563106216969	-0.46980728603805244	0.67203356468853925	0.19762814461391096	-0.94356315817717884	0.18593683894473673	0.41092163905247819	0.22476839250999703	0.65618258576846866
ENSMUSG00000026321	Tnfrsf11a	0.0076671124701953187	-0.36194146864126786	0.91100303577673092	0.023182202404418702	1.6724072061423962	0.027613590323301143	0.027016152347492665	1.5905343195568147	0.48199376107926162	0.0	-1.6723951672280268	0.3989492679506188	0.0	-1.6672102674795957	0.42095593469911435	0.006013487400767974	-0.80289973732570541	0.53486840158001292
ENSMUSG00000099843	Gm7160	0.0076671124701953187	-1.6712695267489961	0.088996348257510113	0.056299634410731138	1.7793224100589091	0.00044507859672299226	0.064838765633982387	1.5133664590343545	0.16877638991514549	0.0042824703343201541	-1.8545984984487767	0.19002130142216384	0.012888792040037671	-0.79966056350324521	0.76669421418773553	0.012026974801535948	-1.226870361374556	0.15203652691526187
ENSMUSG00000038866	Zcchc2	0.092005349642343831	-0.32241310445463078	0.75278646383343806	0.14240495762714347	0.49880185821213541	0.24762751195593605	0.11346783985946919	0.062904993901609974	1.0	0.077084466017762768	-0.53780912686038596	0.71490514665608484	0.077332752240226024	-0.53262422711195567	0.74242026372261893	0.12628323541612746	0.22880912240163287	0.73311693151530621
ENSMUSG00000044340	Phlpp1	0.17378788265776057	1.1102736074155248	0.0086222049915126425	0.067890735612940484	-0.66659440210390741	0.16655265016042858	0.059435535164483862	-0.66100444743914988	0.91251462262739247	0.059954584680482155	-0.68711667293479239	0.5539132254439495	0.025777584080075341	-1.8388957267863462	0.026906011577213628	0.1403147060179194	0.73085798583719619	0.094983443986082605
ENSMUSG00000057329	Bcl2	0.01788992909712241	-0.36194146864126786	0.83530210590262965	0.018214587603471839	-0.45687581080257011	0.6516591545077306	0.0054032304694985331	-1.3025504765266733	0.73514053226039433	0.10277928802368369	2.8139197455602178	1.3012255088029046e-06	0.025777584080075341	0.2859955210414622	1.0	0.006013487400767974	-1.9231939710434167	0.025854206655349529
ENSMUSG00000009905	Kdsr	0.70793005141470111	0.32927684517228029	0.46732764603559868	0.52325542569973649	-0.23448338946612213	0.63438399730204931	0.52951658601085616	-0.1638133528376281	1.0	0.34259762674561234	-0.84520966584421664	0.21926987581149371	0.42103387330789721	-0.52847314379055055	0.60239309464330471	0.79578483270162859	0.59241524853886585	0.07040706046032752
ENSMUSG00000009907	Vps4b	1.3187433448735948	-0.19559117063894255	0.87988122864381191	1.6972683903235122	0.28989904557357882	0.42741686721583722	1.572340066624073	0.098869454037099569	1.0	1.4003677993226904	-0.085062318529402492	1.0	1.134213699523315	-0.4192565800859398	0.74134387936666135	1.4853313879896894	0.012763611879159975	1.0
ENSMUSG00000067006	Serpinb5	0.0	0.57665798669458823	1.0	0.0016558716003156216	1.3504791112550336	0.70219090417449614	0.0054032304694985331	3.3978892416144193	0.69530160304139066	0.0	1.4430820501919088	1.0	0.0	1.44826694994034	1.0	0.0	0.13569971801015157	1.0
ENSMUSG00000026315	Serpinb8	0.0	-0.42334201330541177	0.89518558080662469	0.0049676148009468648	1.7655166105338775	0.32344333409242759	0.010806460938997066	2.9828517423355754	0.4583715667899313	0.0	0.44308205019190883	1.0	0.0	0.44826694994034	1.0	0.0	-0.86430028198984843	0.86147747114736728
ENSMUSG00000086161	Gm15389	0.0	-2.1603076074716183	0.18655214371388562	0.016558716003156216	1.4879826350049683	0.15634524241895414	0.021612921877994132	1.719817336501781	0.5222676422147976	0.0042824703343201541	-0.21988296253052031	1.0	0.0	-1.2886986442258657	0.68412322206701137	0.0080179832010239659	0.042590313618670272	1.0
ENSMUSG00000026312	Cdh7	0.0	1.1616204874157443	1.0	0.0016558716003156216	2.3504791112550336	0.50309301637686599	0.0	2.3978892416144193	1.0	0.0	2.0280445509130649	1.0	0.0	2.0332294506614961	1.0	0.0	0.72066221873130765	1.0
ENSMUSG00000038702	Dsel	0.023001337410585958	-0.76437893114047828	0.41152893873805207	0.039740918407574918	0.063597963466873075	1.0	0.021612921877994132	-0.62003266638284327	1.0	0.089931877020723236	1.4874761695503622	0.022497941130860476	0.047258904146804795	0.40873858575370292	0.87544522037860084	0.030067437003839868	-0.40862079821365871	0.68246380973326604
ENSMUSG00000070695	Cntnap5a	0.0	1.1616204874157443	1.0	0.0	0.35047911125503362	1.0	0.0	2.3978892416144193	1.0	0.0042824703343201541	4.0280445509130649	0.3597287778104018	0.0	2.0332294506614961	1.0	0.0	0.72066221873130765	1.0
ENSMUSG00000026374	Tsn	3.8897817265457584	-0.3297483664824723	0.54655234120939011	4.7887806681127776	0.036251275049254073	1.0	4.2631488404343427	-0.15895145562848834	1.0	5.2674385112137898	0.18122009061597044	0.90923499614806502	4.9578886714011574	0.082139051142442465	1.0	5.0072305090394664	0.11829344140653575	0.86650839966605764
ENSMUSG00000026377	Nifk	2.3768048657605489	-0.51635456327499152	0.25448388063267507	3.6015207306864769	0.23551198649002103	0.52613242415244243	3.1068575199616562	-0.056295792706257286	1.0	3.2546774540833172	0.018596612491653675	1.0	4.0943396047186331	0.39604259213773862	0.55738217306812232	2.9947167255824509	-0.13054781841882845	0.88453777024057678
ENSMUSG00000064302	Clasp1	0.24023619073278665	-0.13271004890758742	1.0	0.2732188140520776	0.099809699537493746	0.87222933143105308	0.14588722267646037	-0.85274755908715294	0.59970518104002635	0.38542233008881388	0.65932224454676147	0.22735429111662167	0.25777584080075339	-0.0018174964377046798	1.0	0.24655298343148693	-0.096630940382415487	1.0
ENSMUSG00000107722	2900060B14Rik	0.10733957458273446	0.080090601919146298	1.0	0.11922275522272476	0.29237615669146555	0.57005820747601688	0.043225843755988265	-1.1870732591067381	0.44077791538620531	0.11134422869232401	0.15357543299692411	1.0	0.09451780829360959	-0.10142007603328596	1.0	0.10623827741356753	0.05769720600887851	1.0
ENSMUSG00000026380	Tfcp2l1	0.47536097315210979	0.81369718399543811	0.030433050377322416	0.37919459647227738	0.4377459474726848	0.22920089517607323	0.22153244924943985	-0.48824279382730262	0.99928053226768632	0.012847411002960461	-4.3360901040949864	5.3780540291821761e-09	0.025777584080075341	-3.516967631898984	3.2542756380777617e-07	0.39288117685017426	0.47852789353340386	0.22417886583972724
ENSMUSG00000048402	Gli2	0.0	-4.2306969353630155	0.00033501278673953825	0.0049676148009468648	-2.9893708916295907	9.5064805315237913e-05	0.032419382816991194	-0.080158055190224786	1.0	0.27407810139648986	4.7284842690541566	2.0646752680425235e-18	0.034370112106767124	-0.044773061339776987	1.0	0.004008991600511983	-3.0519272851656201	0.00047769882252437449
ENSMUSG00000097408	Gm26831	0.0	1.1616204874157443	1.0	0.0	0.35047911125503362	1.0	0.0	2.3978892416144193	1.0	0.0042824703343201541	4.0280445509130649	0.3597287778104018	0.0	2.0332294506614961	1.0	0.0	0.72066221873130765	1.0
ENSMUSG00000101179	Gm29455	0.0025557041567317727	3.1616204874157452	0.43456440020341708	0.0	0.35047911125503362	1.0	0.0	2.3978892416144193	1.0	0.0	2.0280445509130649	1.0	0.0	2.0332294506614961	1.0	0.0	0.72066221873130765	1.0
ENSMUSG00000004451	Ralb	1.3161876407168631	0.42969634872649909	0.28318893696654851	0.77494790894771093	-0.55825597006079763	0.10539369583360303	0.66459734774831958	-0.68820416902442316	0.69755989205138436	0.8136693635208293	-0.38817268106778269	0.76867390619054865	1.0740660033364726	0.054217107564756124	1.0	1.3670661357745861	0.54114650557236232	0.09739904496601938
ENSMUSG00000098447	Gm27184	0.0025557041567317727	1.1616204874157452	0.85583139503714289	0.0016558716003156216	0.35047911125503362	1.0	0.0	1.0759611467270558	1.0	0.0	0.70611645602570317	1.0	0.0042962640133458905	2.0332294506614961	0.77639001614179215	0.0020044958002559915	0.72066221873130765	1.0
ENSMUSG00000098923	Tmem185b	0.30157309049434922	0.45281190573749663	0.32787839474403085	0.18876936243598086	-0.42241634005919715	0.32864726949848927	0.14048399220696184	-0.75711633999215477	0.70459568429578023	0.21412351671600771	-0.13558046217350928	1.0	0.18473935257387328	-0.36531992582877848	0.87837814689689608	0.31069684903967865	0.54663281895625859	0.15111576736224105
ENSMUSG00000026383	Epb41l5	0.29901738633761743	-0.22486314237183147	0.85102878196151555	0.32786257686249309	-0.078985458659089458	0.98983837283330234	0.23233891018843691	-0.57522104013654296	0.89227076361006996	0.68519525349122468	1.1940545023519942	0.0022019649427818442	0.29214595290752055	-0.23762445963159706	1.0	0.29466088263763074	-0.26710110874979454	0.68012528652829307
ENSMUSG00000026384	Ptpn4	0.097116757955807376	-0.0528231808052122	1.0	0.1142551404217779	0.25094343770411953	0.65464225832036149	0.091854917981475062	-0.09039723969506408	1.0	0.10277928802368369	0.064570426938179271	1.0	0.10311033632030137	0.069755326686610442	1.0	0.092206806811775593	-0.15937715722777979	0.93955108705845081
ENSMUSG00000036975	Tmem177	0.14823084109044282	-0.1989104466953644	0.91096700929801544	0.18545761923534962	0.21065614160214086	0.68837076844517497	0.22693567971893838	0.50674138255164713	0.77013475502928108	0.1498864617012054	-0.15075860187569967	1.0	0.15466550448045205	-0.1016130916253708	1.0	0.15434617661971134	-0.14368268191112632	0.94697548501854156
ENSMUSG00000036962	Cfap221	0.0	1.1616204874157443	1.0	0.0	0.35047911125503362	1.0	0.0	2.3978892416144193	1.0	0.0	2.0280445509130649	1.0	0.0042962640133458905	4.0332294506614961	0.38080706272247405	0.0	0.72066221873130765	1.0
ENSMUSG00000050777	Tmem37	7.4882131792240951	1.4090866189625046	2.2487311845209907e-06	0.857741488963492	-2.4734586949981745	1.0634896768896975e-15	1.0482267110827153	-1.900543494238764	0.007207687628826248	0.33403268607697201	-3.5955823138588636	7.7197022259232719e-11	0.30073848093421229	-3.7459118692314579	2.9151778592232493e-11	8.1723293776436758	1.82594553757726	1.5755299027072799e-12
ENSMUSG00000026385	Dbi	28.038630303504281	1.3148367096359959	5.611641155332602e-06	6.9116080597174046	-1.317297461612247	4.2120449946054829e-06	9.6231534661768876	-0.62275871810229333	0.67844716407596084	6.4836600861607128	-1.2400399611162514	0.01367348365199373	5.7398087218301095	-1.423944198344699	0.0043438766916073642	21.903125609397218	0.86486800914907214	0.0023884439341753973
ENSMUSG00000026388	3110009E18Rik	0.55203209785406293	0.35521564444475784	0.44123104990254458	0.44211771728427096	-0.051037248370190857	1.0	0.55112950788885029	0.31455192516819674	0.94120621149105665	0.34259762674561234	-0.43784931835392848	0.72979577206002155	0.51125541758816095	0.19865305986886772	0.88532379811511108	0.38085420204863835	-0.31845779701193311	0.56664938006724652
ENSMUSG00000026389	Steap3	0.015334224940390637	0.062084813864830224	1.0	0.018214587603471839	0.29158542220146622	0.92252065529142446	0.016209691408495597	0.35349512225596502	1.0	0.021412351671600771	0.65881074124734607	0.83737744467909903	0.012888792040037671	-0.011164668696957314	1.0	0.014031470601791938	-0.13731877639626422	1.0
ENSMUSG00000036907	C1ql2	0.0	1.1616204874157443	1.0	0.0016558716003156216	2.3504791112550336	0.50309301637686599	0.0	2.3978892416144193	1.0	0.0	2.0280445509130649	1.0	0.0	2.0332294506614961	1.0	0.0	0.72066221873130765	1.0
ENSMUSG00000026390	Marco	0.0	1.1616204874157443	1.0	0.0	0.35047911125503362	1.0	0.0	2.3978892416144193	1.0	0.0	2.0280445509130649	1.0	0.0	2.0332294506614961	1.0	0.0020044958002559915	2.7206622187313076	0.48739980969163621
ENSMUSG00000058665	En1	0.15334224940390637	1.5687958689216179	0.00036382341095630912	0.0016558716003156216	-4.8879256280700449	5.590864468382068e-12	0.0	-3.8500382718291672	0.010270719939892481	0.0042824703343201541	-3.2103601884120136	0.0021713179434862187	0.0	-4.2146980627820891	0.00039920119943142869	0.17840012622278323	2.2352353915610657	5.0257260291513703e-09
ENSMUSG00000099957	2610027F03Rik	0.0025557041567317727	3.1616204874157452	0.43456440020341708	0.0	0.35047911125503362	1.0	0.0	2.3978892416144193	1.0	0.0	2.0280445509130649	1.0	0.0	2.0332294506614961	1.0	0.0	0.72066221873130765	1.0
ENSMUSG00000003721	Insig2	0.47536097315210979	-0.28300689877231366	0.71521880372765112	0.62757533651962061	0.2320844104528037	0.54672049799202749	0.5025004336633635	-0.16516500809703605	1.0	0.46250679610657663	-0.301803207270535	0.90499523009632243	0.40814508126785959	-0.49685169877905766	0.65786352713790996	0.68553756368754903	0.39118292581502156	0.30522845913065966
ENSMUSG00000026339	Ccdc93	0.40380125676362011	0.74318441167503635	0.052767631733329996	0.21195156484039956	-0.4680163684077705	0.25509883942824468	0.162096914084956	-0.75905011823341306	0.69332935672737728	0.16273387270416584	-0.77666564988897502	0.34182770206234525	0.13318418441372259	-1.0752950061166728	0.12703531250400238	0.39488567265043029	0.7575618015428367	0.023664713944521749
ENSMUSG00000050534	Htr5b	0.0076671124701953187	0.074157646165406099	1.0	0.021526330804103083	2.3504791112550345	0.0037695584486887278	0.0054032304694985331	0.1499617281708332	1.0	0.0	-1.2938835439742977	0.64402155282416218	0.0	-1.2886986442258657	0.67411212629037154	0.004008991600511983	-0.86430028198984843	0.57697931182328577
ENSMUSG00000001674	Ddx18	6.0825758930216196	-0.59714417526082864	0.16337695409497729	9.1983667397532791	0.13075999835655683	0.78722639220285584	11.352187216416418	0.43455591301777785	0.7716915346027643	9.0231649944125643	0.06935152506997877	1.0	13.017679960438047	0.68208837446919812	0.14687963728511591	6.656930552650147	-0.47081524569071087	0.2257776906868357
ENSMUSG00000026341	Actr3	3.0949577338021772	-0.32184945059529846	0.56453579884413452	3.7737313771193017	0.02602219005693307	1.0	3.144680133248146	-0.26943230704902299	1.0	4.6036556093941652	0.34420202520729104	0.62573526232344989	3.4670850587701332	-0.11872900425136734	1.0	4.0771444577206859	0.1715895051334404	0.74941750586322153
ENSMUSG00000026342	Slc35f5	0.43191400248766965	0.49152663972663113	0.24815681271170947	0.26659532765081512	-0.4103332248655398	0.32554703296151066	0.22153244924943985	-0.59565573624828216	0.86845629746485009	0.25266574972488909	-0.41157858664405178	0.76861002146180391	0.15896176849379792	-1.1133057305052358	0.096122379560923163	0.48508798366194988	0.77511000275368391	0.016739289199177696
ENSMUSG00000026343	Gpr39	0.05111408313463546	1.6470473145859863	0.0099565997629258163	0.0	-4.2933770785196907	1.382514019266387e-05	0.0	-2.245966948160306	0.33116357051574535	0.0085649406686403081	-0.9719554490869351	0.5539132254439495	0.0042962640133458905	-1.5814803934537123	0.35304665076406688	0.052116890806655776	1.8905872201736198	0.00070882821390491505
ENSMUSG00000026344	Lypd1	0.015334224940390637	-0.11848743177699017	1.0	0.008279358001578108	-1.1938414049687758	0.16337692437654741	0.027016152347492665	0.85356872539060813	0.91212976707758464	0.029977292340241078	0.98365043155461152	0.58203503236109455	0.030073848093421233	0.98883533130304269	0.60603245661696958	0.01804046220230392	0.088394003231795359	1.0
ENSMUSG00000049690	Nckap5	0.0076671124701953187	0.1616204874157452	1.0	0.0016558716003156216	-1.8194458901872785	0.13388595215221236	0.0	-0.8500382718291668	1.0	0.021412351671600771	1.8056521295766172	0.20573559771155595	0.012888792040037671	1.0332294506614961	0.85755300161202364	0.012026974801535948	0.82757742264781964	0.56998840189639943
ENSMUSG00000036155	Mgat5	0.035779858194244819	-0.35775367167783489	0.84140456061368174	0.079481836815149837	1.2647492372291507	0.0048318252830881177	0.064838765633982387	0.63889734111821328	0.91863495321563315	0.021412351671600771	-0.95684855669672686	0.45564588578071613	0.038666376120113012	-0.15263709464983766	1.0	0.022049453802815904	-1.1701087115139339	0.073158094202606147
ENSMUSG00000026347	Tmem163	0.0	-1.5388192307253474	0.40751435445647316	0.0	-2.3499606068860581	0.10576488785932747	0.0	-0.30255047652667333	1.0	0.0	-0.67239516722802684	0.98353385019869943	0.047258904146804795	5.6181919513826521	1.6270663482952864e-07	0.0020044958002559915	-0.86430028198984843	0.6244828689911559
ENSMUSG00000026348	Acmsd	0.0	0.16162048741574431	1.0	0.0	-0.64952088874496638	0.80533589435696751	0.0	1.3978892416144193	1.0	0.0	1.0280445509130649	1.0	0.012888792040037671	5.0332294506614961	0.022525424955854609	0.0	-0.27933778126869235	1.0
ENSMUSG00000102014	2900009J06Rik	0.046002674821171916	0.20009463523038029	0.93880323591006742	0.026493945605049946	-0.80998556093821161	0.206840489112362	0.032419382816991194	-0.22102059103007488	1.0	0.072801995683442616	0.9691508618594975	0.28586700207670313	0.10311033632030137	1.5896227991858818	0.012572249937076958	0.020044958002559912	-1.1774581672494788	0.087588051114150259
ENSMUSG00000026349	Ccnt2	0.57758913942138068	-0.13724449577665498	0.98768561857906267	0.80806534095402338	0.54438915643400787	0.077557059690275029	0.43225843755988264	-0.56489967928850904	0.87901162937868882	0.70660760516282539	0.20096015842952902	0.84116065323028	0.54562552969492806	-0.21469806278208914	1.0	0.51315092486553382	-0.35984945710212346	0.48347963758849016
ENSMUSG00000036104	Rab3gap1	0.28112745724049504	-0.001065687796435455	1.0	0.33283019166343997	0.34335467682165266	0.36617134283603797	0.24854860159693251	-0.17937886731673691	1.0	0.22268845738464801	-0.36037895576120382	0.83462975513759086	0.25777584080075339	-0.13143023456817393	1.0	0.27461592463507078	-0.047330271055523232	1.0
ENSMUSG00000036086	Zranb3	0.12522950367985689	0.24323425296939671	0.78468120164483468	0.13412559962556536	0.41341036698149081	0.37325161596187689	0.11346783985946919	0.095769627807236635	1.0	0.13275658036392476	0.33455759341374014	0.79280361584180581	0.09451780829360959	-0.19809609544495999	1.0	0.066148361408447709	-0.87135503952379922	0.094845701444776137
ENSMUSG00000056211	R3hdm1	0.74626561376567768	-0.26292561357769384	0.74822054468584209	0.97034075778495432	0.22689525548344935	0.54631279983404091	0.70782319150430784	-0.31760482224896291	1.0	0.88647135920427189	0.033255977558406868	1.0	1.2802866759770752	0.64344166038702078	0.18050381945587771	0.701573530089597	-0.38911263932444495	0.4156755582549333
ENSMUSG00000026353	Ubxn4	2.9109470345174895	-0.18440328308908049	0.8498268250314257	2.8000788761337163	-0.28145900584677053	0.48312055386422714	2.3450020237623632	-0.50368510646432041	0.91539256138072145	3.280372276089238	0.020306387485474531	1.0	2.8054604007148662	-0.2306319514923858	1.0	4.5121200463762365	0.664127970310322	0.029374445251051269
ENSMUSG00000026354	Lct	0.0076671124701953187	0.1616204874157452	1.0	0.014902844402840594	1.3504791112550336	0.20292005098372318	0.021612921877994132	1.8129267408932623	0.48568480541442344	0.0042824703343201541	-0.14188045052924725	1.0	0.0	-1.2146980627820891	0.66518686784088699	0.0020044958002559915	-1.4492627827110045	0.29838948998595488
ENSMUSG00000026355	Mcm6	1.3903030612620846	-0.91254553122113657	0.024590538080068433	3.361419348640712	0.73854079336405953	0.007022953775389541	2.8312927660172313	0.26351181885120334	0.9637051540303595	2.8735375943288233	0.29656388243997034	0.64855997474804594	2.3500564153002017	-0.032073658459937704	1.0	1.6376730688091448	-0.67919412578839755	0.061779059052895706
ENSMUSG00000026356	Dars	1.8988881884517073	-0.573307607110638	0.21971228158800499	2.9524190633627536	0.21731961627454455	0.5713478533918489	2.7718572308527474	0.063942112423597708	1.0	2.7707583063051398	0.066112591746585014	1.0	2.5347957678740753	-0.077734051568090212	1.0	2.8443795405632515	0.12995394124701831	0.85129029374941512
ENSMUSG00000045382	Cxcr4	0.0025557041567317727	-3.1603076074716174	0.0058711909577961142	0.0033117432006312432	-3.3683391362009125	0.00010211269082609811	0.0	-2.9419607612702059	0.29308423436011882	0.30405539373673096	5.8760414574680153	5.1034409019258107e-22	0.008592528026691781	-1.6855887967944509	0.36117557819336005	0.0080179832010239659	-2.2241962270762317	0.01228504221661145
ENSMUSG00000086633	Gm16081	0.0	0.57665798669458823	1.0	0.0016558716003156216	1.3504791112550336	0.70524126070414939	0.0	1.8129267408932632	1.0	0.0	1.4430820501919088	1.0	0.0042962640133458905	3.0332294506614961	0.55259658307168424	0.0	0.13569971801015157	1.0
ENSMUSG00000026401	Cd55b	0.0	1.1616204874157443	1.0	0.0	0.35047911125503362	1.0	0.0	2.3978892416144193	1.0	0.0	2.0280445509130649	1.0	0.0042962640133458905	4.0332294506614961	0.38080706272247405	0.0	0.72066221873130765	1.0
ENSMUSG00000086825	Gm15675	0.0051114083134635455	0.74658298813690127	0.94722178867630669	0.0049676148009468648	0.54312418919742989	0.91087247718637399	0.0	0.075961146727055784	1.0	0.0	-0.29388354397429772	0.9724082536014218	0.0042962640133458905	0.86330444921918392	1.0	0.006013487400767974	0.91330729667370303	0.73015506053723067
ENSMUSG00000026399	Cd55	0.20445633253854184	0.0096173939706947209	1.0	0.18049000443440277	-0.2388485820275239	0.67514341828695512	0.1512904531459589	-0.4306302904412278	1.0	0.094214347355043387	-1.1557526251108046	0.10705659805357087	0.24059078474736986	0.28115696410508173	0.81118656503571307	0.28864739523686272	0.69111794311729247	0.058767376843714823
ENSMUSG00000085526	Gm16083	0.0051114083134635455	1.4246548932495395	0.60379489370681028	0.0016558716003156216	-0.23448338946612246	1.0	0.0	0.59053431955681379	1.0	0.0	0.22068962885546117	1.0	0.0	0.22587452860389234	1.0	0.006013487400767974	1.7206622187313076	0.3767686618358862
ENSMUSG00000042554	Zp3r	0.0	0.57665798669458823	1.0	0.0033117432006312432	2.9354416119761906	0.213749858946615	0.0	1.8129267408932632	1.0	0.0	1.4430820501919088	1.0	0.0	1.44826694994034	1.0	0.0	0.13569971801015157	1.0
ENSMUSG00000101904	Gm29427	0.0051114083134635455	1.4246548932495395	0.60512016310726047	0.0	-1.4568758108025701	0.65073781016841248	0.0	0.59053431955681379	1.0	0.0	0.22068962885546117	1.0	0.017185056053383562	3.7701950448277026	0.043958603456921527	0.0	-1.086692703326297	0.68872614308690561
ENSMUSG00000026409	Pfkfb2	0.076671124701953183	1.2331737484407794	0.027776670219329922	0.036429175206943679	-0.19204812314572539	0.89129519703937488	0.032419382816991194	-0.1697952676749015	1.0	0.0042824703343201541	-2.4313870677242324	0.042494017988359951	0.030073848093421233	-0.32432255395658771	1.0	0.044098907605631808	0.17813498433054864	0.92144742251979517
ENSMUSG00000046404	Yod1	0.27601604892703147	0.13864192363765304	0.89518558080662469	0.15730780202998407	-0.8974484021885516	0.014178665629060934	0.097258148450973594	-1.4121749677011715	0.16304700363846134	0.17129881337280617	-0.61158292540647197	0.53460542090429797	0.4768853054813938	1.0592246591944405	0.015942168974941877	0.35680025244556646	0.66144617574032605	0.064201917132436559
ENSMUSG00000042510	AA986860	0.069004012231757866	0.88151256822300983	0.1481027821753001	0.038085046807259298	-0.23448338946612157	0.79661845721482905	0.010806460938997066	-1.5563070687724565	0.456550105607962	0.0042824703343201541	-2.5265443007645727	0.025986452056277368	0.008592528026691781	-1.9209668597253788	0.083091405258196235	0.078175336209983654	1.2352353915610657	0.010335049834246912
ENSMUSG00000099556	Gm28857	0.0	-0.16030760747161743	1.0	0.0	-0.97144898363232812	0.83628754961712892	0.0	1.0759611467270558	1.0	0.0	0.70611645602570317	1.0	0.012888792040037671	4.0332294506614961	0.081458381462566495	0.0020044958002559915	0.72066221873130765	0.87118991696114778
ENSMUSG00000086706	Gm15848	0.015334224940390637	2.1616204874157452	0.079710887700172053	0.0	-2.3499606068860581	0.10051787262814037	0.0	-0.30255047652667333	1.0	0.0	-0.67239516722802684	0.98140278165235628	0.0042962640133458905	0.44826694994034	1.0	0.010022479001279956	1.3056247194524637	0.41707153034078959
ENSMUSG00000026417	Pigr	0.0076671124701953187	1.3542655653581415	0.4940665243457022	0.0	-1.971448983632329	0.206840489112362	0.0	0.075961146727055784	1.0	0.0	-0.29388354397429772	0.9724082536014218	0.0	-0.28869864422586566	1.0	0.012026974801535948	2.5280171407889123	0.041306149048806043
ENSMUSG00000042474	Fcmr	0.038335562350976592	2.2547298918072265	0.0020994220361764673	0.008279358001578108	-0.70841457779853378	0.56628915434151084	0.0054032304694985331	-0.46009175351315346	1.0	0.0	-1.8788460446954538	0.32931154053307682	0.0042962640133458905	-0.82475154446607579	0.80995180205469108	0.014031470601791938	0.19710026267429459	1.0
ENSMUSG00000026420	Il24	0.0	1.1616204874157443	1.0	0.0016558716003156216	2.3504791112550336	0.50309301637686599	0.0	2.3978892416144193	1.0	0.0	2.0280445509130649	1.0	0.0	2.0332294506614961	1.0	0.0	0.72066221873130765	1.0
ENSMUSG00000016524	Il19	0.035779858194244819	0.74658298813690038	0.46696257552968923	0.0016558716003156216	-3.377441343308166	9.3659520423733763e-05	0.0	-2.3569982605490498	0.27807357061628613	0.0042824703343201541	-1.6998759036501339	0.27917764991628519	0.0	-2.7216580515019722	0.063912552299276296	0.074166344609471677	2.8811268909245542	1.4524111992214309e-08
ENSMUSG00000016529	Il10	0.0025557041567317727	3.1616204874157452	0.43456440020341708	0.0	0.35047911125503362	1.0	0.0	2.3978892416144193	1.0	0.0	2.0280445509130649	1.0	0.0	2.0332294506614961	1.0	0.0	0.72066221873130765	1.0
ENSMUSG00000016528	Mapkapk2	0.3884670318232295	0.33419994230403516	0.51557594008572694	0.32786257686249309	0.030001690236396872	1.0	0.17830660549345159	-0.88533532394245951	0.54866557919541381	0.50961396978409834	0.76501014507927168	0.12174752163228084	0.24918331277406164	-0.39927706223296311	0.8266945878153904	0.26860243723430283	-0.33437914482665421	0.57302270160101154
ENSMUSG00000016526	Dyrk3	0.086893941328880286	-2.2579184040980396	5.0675944734839886e-07	0.76666855094613284	1.8865320114952442	6.4565923697159281e-13	0.59975858211433708	0.81292674089326267	0.24538606459432252	0.16273387270416584	-1.2276498455742102	0.055763026588551701	0.29214595290752055	-0.34004552422608669	0.89924870507261023	0.13630571441740741	-1.6526127561562749	9.3463670568741515e-06
ENSMUSG00000026427	Eif2d	0.69770723478777397	-0.59131558060616651	0.21806682121615478	1.5035314130865844	0.93544161197619058	0.00049838880012709305	1.2751623908016538	0.40704924089989453	0.77466362649445442	0.69804266449418506	-0.54883148509565471	0.53361371764656274	0.46399651344135612	-1.1730008143671047	0.043241222251047234	0.86393768991033226	-0.24640389190660977	0.68872614308690561
ENSMUSG00000026430	Rassf5	0.0025557041567317727	1.5766579866945891	0.75382838767609917	0.0016558716003156216	0.76551661053387754	1.0	0.0	1.3978892416144193	1.0	0.0	1.0280445509130649	1.0	0.0	1.0332294506614961	1.0	0.0020044958002559915	1.1356997180101516	0.81682620739828915
ENSMUSG00000042349	Ikbke	0.0051114083134635455	1.7465829881369013	0.5217262015102303	0.0	-1.2344833894661225	0.65202485169080582	0.0	0.81292674089326322	1.0	0.0042824703343201541	1.7061164560257032	0.78129886103971935	0.008592528026691781	2.6181919513826521	0.40085855559021871	0.0	-0.86430028198984843	0.89807580791314134
ENSMUSG00000026425	Srgap2	0.12778520783658864	0.0011558152224986351	1.0	0.14074908602682784	0.18428682868905133	0.76191642524265113	0.097258148450973594	-0.3765510579704503	1.0	0.20555857604736738	0.79726434408389801	0.17264738033814242	0.12459165638703082	-0.019881885798066268	1.0	0.094211302612031589	-0.54612432196359384	0.33724887703080353
ENSMUSG00000055184	Fam72a	0.084338237172148514	-0.75091667133391571	0.21414506164120636	0.17055477483250903	0.51176001828809481	0.20952127456944189	0.16750014455445453	0.38666198619116443	0.95767579687823889	0.14560399136688523	0.16297413099917391	0.97806253502698615	0.18044308856052738	0.51112697377891658	0.53556927635326934	0.090202311011519612	-0.68651316277456553	0.18014882857296707
ENSMUSG00000004552	Ctse	0.0025557041567317727	-0.0083045140265669559	1.0	0.0	-1.971448983632329	0.206840489112362	0.0	0.075961146727055784	1.0	0.0	-0.29388354397429772	0.9724082536014218	0.034370112106767124	5.2031544521038082	1.1665525461471846e-05	0.0	-1.601265876156055	0.35425302352176463
ENSMUSG00000052688	Rab7b	0.0	1.1616204874157443	1.0	0.0016558716003156216	2.3504791112550336	0.50309301637686599	0.0	2.3978892416144193	1.0	0.0	2.0280445509130649	1.0	0.0	2.0332294506614961	1.0	0.0	0.72066221873130765	1.0
ENSMUSG00000042268	Slc26a9	0.0025557041567317727	2.1616204874157452	0.63315670591212492	0.0	-0.23448338946612246	1.0	0.0	1.8129267408932632	1.0	0.0	1.4430820501919088	1.0	0.0	1.44826694994034	1.0	0.0020044958002559915	1.7206622187313076	0.68872614308690561
ENSMUSG00000042251	Pm20d1	0.0076671124701953187	2.5766579866945891	0.19814954626763664	0.0	-1.2344833894661225	0.59252060679677743	0.0	0.81292674089326322	1.0	0.0	0.44308205019190883	1.0	0.0042962640133458905	1.7113013557741343	0.83209886187354576	0.0020044958002559915	0.39873412384394591	1.0
ENSMUSG00000013275	Slc41a1	0.040891266507708364	-0.24276976766359049	0.90134471370697333	0.079481836815149837	1.1072079602426705	0.014327437806047427	0.043225843755988265	-0.046895601058477787	1.0	0.055672114346162004	0.29624066186263853	0.97064301320505275	0.0429626401334589	-0.09230143142236269	1.0	0.020044958002559912	-1.4048686633525511	0.027111201253423183
ENSMUSG00000026433	Rab29	0.02555704156731773	0.0063422619378341594	1.0	0.036429175206943679	0.66458770168309655	0.3481113064936357	0.032419382816991194	0.47732370910882427	1.0	0.012847411002960461	-0.77931037114453883	0.72756240777673276	0.02148132006672945	-0.13669555078081608	1.0	0.024053949603071896	-0.13348691480523822	1.0
ENSMUSG00000026434	Nucks1	5.0756284552693014	-0.12755606159026689	0.95198645634041257	6.1399718939703254	0.24331387594270515	0.50423541291313123	4.3496005279463192	-0.35858844537897738	1.0	6.4922250268293533	0.28131657089627904	0.74069286645405419	6.9169850614868835	0.38661766903984507	0.56899438445212902	4.1533152981304138	-0.49455408812415014	0.19693530295248809
ENSMUSG00000026435	Slc45a3	0.0051114083134635455	-2.5388192307253474	0.0080678652771226534	0.097696424418621683	2.8650522840847921	5.4378573502897807e-10	0.070241996103480919	1.1391549732142505	0.47870364196864673	0.0085649406686403081	-1.6723951672280277	0.2370533938200278	0.0042962640133458905	-2.270551297515607	0.083091405258196235	0.004008991600511983	-2.979777499409785	0.00031084091536787861
ENSMUSG00000026436	Elk4	0.066448308075026094	0.39294603352220037	0.66620292645572876	0.059611377611362378	0.20238047226589995	0.80456385357966353	0.0054032304694985331	-2.4724754779689864	0.10788748029372601	0.038542233008881384	-0.41821167897649847	0.92912249576577732	0.098814072306955478	1.0483363430517043	0.14872342310305006	0.044098907605631808	-0.34073832593283537	0.73099202223937532
ENSMUSG00000059149	Mfsd4	0.0051114083134635455	-1.008304514026567	0.52965148855503075	0.014902844402840594	0.35047911125503362	0.88851654356728427	0.010806460938997066	0.22796424017210626	1.0	0.017129881337280616	0.70611645602570317	0.92634823238660235	0.02148132006672945	1.0332294506614961	0.62224552720856974	0.012026974801535948	0.0044551847318992088	1.0
ENSMUSG00000026437	Cdk18	0.012778520783658865	-2.160307607471617	0.0024200439821902139	0.14240495762714347	2.5080203882415137	9.8713365852023963e-12	0.059435535164483862	0.1499617281708332	1.0	0.042824703343201542	-0.35801388139401258	0.93443044289469135	0.025777584080075341	-1.0542333905888439	0.38142440608174966	0.012026974801535948	-2.3668006225190314	0.0001031803855521631
ENSMUSG00000079330	Lemd1	0.0	0.57665798669458823	1.0	0.0033117432006312432	2.9354416119761906	0.213749858946615	0.0	1.8129267408932632	1.0	0.0	1.4430820501919088	1.0	0.0	1.44826694994034	1.0	0.0	0.13569971801015157	1.0
ENSMUSG00000009772	Nuak2	0.035779858194244819	-1.9258423538345948	0.00057275753987123281	0.30964798925902126	2.5475159583145874	1.5295189703611797e-16	0.21612921877994132	0.91623745813555857	0.29482673419510247	0.029977292340241078	-2.0053784506243852	0.009653011103695975	0.017185056053383562	-2.6946910039017027	0.00082609008780052144	0.032071932804095864	-2.1748685147126636	4.8206706810421714e-06
ENSMUSG00000042066	Tmcc2	0.0	-3.2646442672863536	0.012554216664312947	0.0099352296018937296	-1.0516193323163119	0.2597880092323181	0.0054032304694985331	-0.9944281811643414	0.94450720568162994	0.029977292340241078	0.85811954947075275	0.63919974512655886	0.12029539237368493	3.9843198501805492	5.73686817119434e-10	0.0	-3.7056025359707903	0.0014395892350385058
ENSMUSG00000042046	Dstyk	0.015334224940390637	-1.4904562091639484	0.067191708573668407	0.072858350413887357	1.1984760178099845	0.010640917484344835	0.054032304694985329	0.46500343747295592	1.0	0.042824703343201542	0.095158746771601521	1.0	0.064443960200188347	0.72944870248439297	0.51661761109535442	0.016035966402047932	-1.5356775345284781	0.021950752421196769
ENSMUSG00000026439	Rbbp5	0.26579323230010438	0.020997621821631451	1.0	0.31792734726059935	0.39218936313987163	0.2956571138471038	0.22153244924943985	-0.24871232489912343	1.0	0.25266574972488909	-0.053749540250581873	1.0	0.18903561658721918	-0.50558458925577043	0.68412322206701137	0.25256647083225492	-0.075287940054047153	1.0
ENSMUSG00000048174	Tmem81	0.015334224940390637	0.96897540947334893	0.6170180789938986	0.008279358001578108	-0.15202122927414852	1.0	0.0054032304694985331	0.005571818835658604	1.0	0.0042824703343201541	-0.36427287186569579	1.0	0.0	-1.4262021679758012	0.74236852776776874	0.016035966402047932	1.0832322981160152	0.40817310023566272
ENSMUSG00000053024	Cntn2	0.0051114083134635455	0.42465489324953865	1.0	0.0049676148009468648	0.18055410981272146	1.0	0.0054032304694985331	0.9384576229771211	1.0	0.0042824703343201541	0.56861293227576759	1.0	0.0042962640133458905	0.57379783202419876	1.0	0.006013487400767974	0.5507372172889955	0.96134004960061004
ENSMUSG00000026442	Nfasc	0.0	0.57665798669458823	1.0	0.0016558716003156216	1.3504791112550336	0.71282675232724058	0.0	1.8129267408932632	1.0	0.0	1.4430820501919088	1.0	0.0	1.44826694994034	1.0	0.0020044958002559915	1.7206622187313076	0.68872614308690561
ENSMUSG00000026443	Lrrn2	0.0	-0.64573443464185942	0.89638005602663562	0.0016558716003156216	-0.23448338946612246	1.0	0.0	0.59053431955681379	1.0	0.021412351671600771	4.613007051634221	0.0014444771390259052	0.0	0.22587452860389234	1.0	0.0	-1.086692703326297	0.64010240868955293
ENSMUSG00000054387	Mdm4	0.35268717362898466	-0.41118195903202248	0.49346485197717044	0.60108139091457069	0.62465407469402834	0.040375712474573971	0.31338736723091487	-0.54442644955226238	0.91212976707758464	0.51817891045273867	0.23768269976876666	0.8002641885651951	0.44681145738797257	-0.0023944590692250856	1.0	0.36080924404607845	-0.39604073796447659	0.43233016114348766
ENSMUSG00000026447	Pik3c2b	0.0076671124701953187	-1.2306969353630146	0.34568850935934003	0.023182202404418702	0.3031733964766774	0.86682002209159958	0.027016152347492665	0.66092364744821186	1.0	0.029977292340241078	0.78011703746947969	0.6546666196513462	0.047258904146804795	1.5307291101323131	0.10477397687064549	0.0080179832010239659	-1.3149616909994135	0.19822609529184101
ENSMUSG00000046062	Ppp1r15b	0.57758913942138068	0.43934706624790887	0.30638189641099817	0.46529991968868967	0.051238611075566709	0.96833753674480372	0.30798413676141634	-0.58648010667181727	0.87096827166102364	0.32118527507401157	-0.53780912686038618	0.57563508909282279	0.38236749718778423	-0.2660803415638473	0.98877467015915665	0.49310596686297387	0.15925444598904814	0.78226008559039617
ENSMUSG00000041757	Plekha6	0.32457442790493518	1.7269922597790202	2.3418269666759521e-06	0.011591101202209351	-3.8442777431672144	3.1802793708822557e-14	0.0054032304694985331	-3.8261124325836864	0.00087963223921655508	0.038542233008881384	-1.8349026971078564	0.017779980590442432	0.017185056053383562	-2.854295820080091	0.00054587505870630081	0.30267886583865466	1.7494212117127317	1.6074275457048612e-07
ENSMUSG00000103421	Golt1a	0.048558378977903688	1.3542655653581406	0.041103860011148269	0.0066234864012624864	-1.9714489836323281	0.0082320947782390918	0.0	-2.3569982605490498	0.27807357061628613	0.0042824703343201541	-1.6998759036501339	0.27917764991628519	0.0042962640133458905	-1.6946910039017027	0.29444656061955427	0.056125882407167753	1.8782034957177869	0.00047378075403427142
ENSMUSG00000098306	Gm28040	0.0025557041567317727	3.1616204874157452	0.43456440020341708	0.0	0.35047911125503362	1.0	0.0	2.3978892416144193	1.0	0.0	2.0280445509130649	1.0	0.0	2.0332294506614961	1.0	0.0	0.72066221873130765	1.0
ENSMUSG00000070645	Ren1	0.0	-3.297811131221553	0.016038067161963536	0.038085046807259298	1.5431241891974299	0.01861528495588485	0.059435535164483862	1.9384576229771211	0.10123357969075222	0.021412351671600771	0.32760483277197228	1.0	0.017185056053383562	0.033229450661496962	1.0	0.0	-3.7387693999059897	0.0021033481905205582
ENSMUSG00000070644	Etnk2	0.0076671124701953187	-2.1051660532791558	0.018315714239473393	0.08610532321641233	2.2710446437606295	3.5150550619318429e-07	0.059435535164483862	0.87432728555740535	0.73543561456957141	0.034259762674561232	0.028044550913065791	1.0	0.012888792040037671	-1.233557090033405	0.43069693130375863	0.004008991600511983	-2.979777499409785	0.00019159851836292766
ENSMUSG00000070643	Sox13	0.028112745724049502	-0.62845644321002325	0.54078001919618357	0.069546607213256104	1.0763041478160402	0.032292175608797984	0.048629074225486797	0.31042640036407931	1.0	0.072801995683442616	0.9311830116604769	0.32931154053307682	0.038666376120113012	-0.054233390588843022	1.0	0.010022479001279956	-2.1701087115139339	0.0026662263355957485
ENSMUSG00000090553	Snrpe	15.454343035757031	-0.17071804536740975	0.87422897919534315	17.086939043656901	0.0070712889572197568	1.0	22.180261077291476	0.41765643412609332	0.80017515055848465	19.622279071854944	0.22776731265210426	0.82031034590831697	20.123700638512151	0.26932589233259296	0.78228153924804278	13.566427576132549	-0.41463078289774513	0.30517362051009067
ENSMUSG00000097014	Gm26706	0.0	1.1616204874157443	1.0	0.0	0.35047911125503362	1.0	0.0	2.3978892416144193	1.0	0.0	2.0280445509130649	1.0	0.0	2.0332294506614961	1.0	0.0020044958002559915	2.7206622187313076	0.48739980969163621
ENSMUSG00000102976	Zc3h11a	0.17378788265776057	-0.083001881304168634	1.0	0.28480991525428695	0.98420743897145391	0.0017934991712391256	0.22693567971893838	0.36062962304533608	0.94040362149800161	0.11562669902664416	-0.68816248308634398	0.48084217554475128	0.073036488226880136	-1.3590879721172642	0.058520955920353543	0.13630571441740741	-0.52396014998860574	0.3211973263309873
ENSMUSG00000094410	Gm38394	0.0025557041567317727	-0.8383795125842548	0.70692757048824784	0.011591101202209351	1.028551016367671	0.43851521236827701	0.021612921877994132	2.0193776183606893	0.46010262140488589	0.0042824703343201541	0.028044550913064903	1.0	0.0042962640133458905	0.033229450661496074	1.0	0.004008991600511983	-0.60126587615605498	0.86147747114736728
ENSMUSG00000051998	Lax1	0.0	-0.83837951258425569	0.91898021919082729	0.0033117432006312432	0.3504791112550345	1.0	0.0054032304694985331	1.5905343195568138	1.0	0.017129881337280616	3.3499726458004275	0.048135056789670172	0.0	0.033229450661496074	1.0	0.0	-1.2793377812686924	0.68233695929713589
ENSMUSG00000026463	Atp2b4	0.015334224940390637	-0.75894504508984983	0.52288384848709191	0.029805688805681189	0.24085462008053593	0.83101222382982609	0.027016152347492665	0.22796424017210626	1.0	0.059954584680482155	1.4430820501919093	0.085671994092596321	0.038666376120113012	0.71130135577413434	0.66709458696546486	0.012026974801535948	-1.1999033137742874	0.15528520624438844
ENSMUSG00000010311	Optc	0.0	0.16162048741574431	1.0	0.0	-0.64952088874496638	0.8104700570965333	0.0	1.3978892416144193	1.0	0.0085649406686403081	3.613007051634221	0.19323381282978214	0.0	1.0332294506614961	1.0	0.0020044958002559915	1.1356997180101516	0.81188940439638757
ENSMUSG00000020423	Btg2	0.084338237172148514	-1.6304999209466988	0.001317854530313428	0.21195156484039956	-0.19288248499934912	0.79132995348846946	0.25395183206643102	0.14680138727750514	1.0	0.1413215210325651	-0.76407585744937823	0.44380510780587767	0.87643785872256164	2.4838908596710616	9.1670230389266167e-12	0.1162607564148475	-1.197594631827156	0.0062251933953749424
ENSMUSG00000026450	Chit1	0.010222816626927091	3.4835485823031069	0.035685303987265944	0.0	-1.2344833894661225	0.56807427475609107	0.0	0.81292674089326322	1.0	0.0	0.44308205019190883	1.0	0.0	0.44826694994034	1.0	0.0020044958002559915	0.39873412384394591	1.0
ENSMUSG00000064246	Chil1	0.030668449880781275	0.65260683992788682	0.55358173910790998	0.0066234864012624864	-1.8194458901872785	0.025746338347208915	0.016209691408495597	-0.12567271444259465	1.0	0.038542233008881384	1.0280445509130649	0.45796499980444311	0.02148132006672945	0.15876033274535484	1.0	0.030067437003839868	0.63319937748096855	0.50407552182608661
ENSMUSG00000042451	Mybph	0.0	0.57665798669458823	1.0	0.0	-0.23448338946612246	1.0	0.0	1.8129267408932632	1.0	0.0042824703343201541	3.0280445509130649	0.53716920196580886	0.0042962640133458905	3.0332294506614961	0.55738217306812232	0.0	0.13569971801015157	1.0
ENSMUSG00000042429	Adora1	0.17378788265776057	1.7155560925162763	5.3058097961405093e-05	0.016558716003156216	-2.4380167835512547	3.1728370256908565e-06	0.0054032304694985331	-2.9330276365001984	0.032889534106856112	0.038542233008881384	-0.90741519689222416	0.45424871517480736	0.047258904146804795	-0.62021278794242685	0.72948442831476812	0.12427873961587146	1.0540859524564996	0.018165282391989099
ENSMUSG00000026458	Ppfia4	0.035779858194244819	1.0241169636658096	0.21810246824605478	0.021526330804103083	0.070371192062299137	1.0	0.0054032304694985331	-1.1256727144425946	0.83790372808553393	0.038542233008881384	1.1020451323568423	0.33706851647361258	0.017185056053383562	-0.071107209153239204	1.0	0.010022479001279956	-1.086692703326297	0.25818050778367335
ENSMUSG00000042305	Tmem183a	2.1059002251469807	-0.080127266060103342	1.0	2.2950380380374518	0.082598796217222104	0.89981285839777214	1.9613726604279673	-0.18542087656338491	1.0	2.0298909384677528	-0.13409762739972919	1.0	1.8774673738321539	-0.25840909037288684	0.98190665070928962	2.487579288117685	0.2321687361960032	0.6184784809103685
ENSMUSG00000026456	Cyb5r1	0.4063569609203519	0.40139954094923591	0.3831967392777762	0.28149817205365568	-0.28423642466322163	0.54930872258657615	0.19451629690194719	-0.76986792314518393	0.65177674941278663	0.41539962242905493	0.40434965570319448	0.54321667421615849	0.27066463284079106	-0.28418316310337333	0.96281039898079013	0.3507867650447985	0.14117484807630243	0.83462413356771326
ENSMUSG00000026457	Adipor1	1.5819808730169675	-0.38641831705417562	0.49632786269229373	2.2420501468273519	0.25720335401921857	0.49978581352625734	1.5183077619290877	-0.41530065317327614	1.0	1.9014168284381483	-0.066457233095140178	1.0	1.8087271496186197	-0.14653816861206737	1.0	2.2550577752879901	0.2503230170619265	0.57740445984184741
ENSMUSG00000101061	Platr1	0.0	0.57665798669458823	1.0	0.0016558716003156216	1.3504791112550336	0.71282675232724058	0.0	1.8129267408932632	1.0	0.0	1.4430820501919088	1.0	0.0042962640133458905	3.0332294506614961	0.55738217306812232	0.0	0.13569971801015157	1.0
ENSMUSG00000026455	Klhl12	0.24790330320298198	-0.40357875848398139	0.532487980403205	0.38747395447385546	0.43583316926501547	0.21323712122568944	0.28637121488342221	-0.13262547508436118	1.0	0.35544503774857278	0.20604285289105984	0.85755884152575035	0.3093310089609041	-0.017737322620443585	1.0	0.27461592463507078	-0.2476289215413543	0.71976340971488839
ENSMUSG00000042229	Rabif	0.58014484357811247	-0.55815859593378514	0.26106297098894266	0.90576176537264508	0.24149687403802841	0.50946607901694207	0.74564580479079756	-0.11888780599312165	1.0	0.80510442285218897	0.0006358286193526852	1.0	0.85066027464248628	0.089595503705357155	1.0	0.8619331941100763	0.12902056237252468	0.83247140544837817
ENSMUSG00000046367	Mgat4e	0.0	1.1616204874157443	1.0	0.0016558716003156216	2.3504791112550336	0.50309301637686599	0.0	2.3978892416144193	1.0	0.0	2.0280445509130649	1.0	0.0	2.0332294506614961	1.0	0.0	0.72066221873130765	1.0
ENSMUSG00000042207	Kdm5b	0.641481743339675	-0.63835490427626163	0.17974393653090701	1.0647254390029448	0.26882614256444154	0.4665607663858331	0.67000057821781811	-0.5143773864520309	0.92701017439974309	1.5117120280150143	0.80477909170374895	0.058070091833603656	1.095547323403202	0.25926608222793834	0.76700192945382861	0.75970390829702072	-0.37748070861027239	0.4397477320662907
ENSMUSG00000026452	Syt2	0.0	1.1616204874157443	1.0	0.0	0.35047911125503362	1.0	0.0	2.3978892416144193	1.0	0.0	2.0280445509130649	1.0	0.0	2.0332294506614961	1.0	0.0020044958002559915	2.7206622187313076	0.48739980969163621
ENSMUSG00000073557	Ppp1r12b	0.020445633253854182	-0.25341701186309873	0.92521501271604889	0.031461560405996812	0.46295384051344612	0.58776849885723015	0.037822613286489726	0.78317939749921006	0.89495125451417523	0.029977292340241078	0.41333470679785655	0.92999637022048354	0.025777584080075341	0.19672818294437544	1.0	0.016035966402047932	-0.69437528054753628	0.46369577076497659
ENSMUSG00000026429	Ube2t	0.45747104405498734	-0.76753927203380623	0.089746297998948316	0.97365250098558553	0.642709851315453	0.02780890530020752	0.89153302746725793	0.33725841202479279	0.89489412439088389	0.62095819847642231	-0.2384853053152059	0.98243222125993468	0.81629016253571918	0.20126734255954304	0.8686450634369377	0.56526781567218953	-0.44301856857621741	0.33010111815371351
ENSMUSG00000031506	Ptpn7	0.0025557041567317727	-1.9676625295292212	0.16456877247809845	0.0016558716003156216	-2.7788039056899327	0.010919244228406301	0.0	-1.7720357598278937	0.76297984139103814	0.0	-2.1418804505292472	0.3578138744023136	0.1374804484270685	6.0776235700199495	6.0565129493059828e-15	0.0020044958002559915	-2.4086207982136587	0.049410904359168492
ENSMUSG00000026426	Arl8a	0.11756239120966155	-0.65447806771383554	0.29995627397391061	0.29308927325586503	1.1823563524467071	0.00019073767439879201	0.13508076173746331	-0.36110265888178672	1.0	0.18842869471008677	0.14051928017147741	0.98140278165235628	0.18473935257387328	0.10895677682474147	1.0	0.082184327810495644	-1.2793377812686924	0.003718302414144151
ENSMUSG00000085311	Gm15445	0.0	1.1616204874157443	1.0	0.0016558716003156216	2.3504791112550336	0.50309301637686599	0.0	2.3978892416144193	1.0	0.0	2.0280445509130649	1.0	0.0	2.0332294506614961	1.0	0.0	0.72066221873130765	1.0
ENSMUSG00000097680	Gm26642	0.0	0.16162048741574431	1.0	0.0	-0.64952088874496638	0.79132995348846946	0.0	1.3978892416144193	1.0	0.0085649406686403081	3.613007051634221	0.16413911740514101	0.0	1.0332294506614961	1.0	0.0020044958002559915	1.1356997180101516	0.82173209226336619
ENSMUSG00000003051	Elf3	0.32713013206166691	-0.13549128730040838	1.0	0.61764010691772686	1.2937472261564786	1.1414006871162499e-05	0.4592745899073753	0.42114197274151999	0.84505665244320227	0.085649406686403085	-2.1149134029289778	0.0012004590320401098	0.012888792040037671	-4.5347266247539704	8.6372707690191762e-09	0.30468336163891069	-0.2746153710262893	0.70415778009764818
ENSMUSG00000041926	Rnpep	2.5684826775154317	0.5116965319082869	0.19514371577274048	1.4555111366774314	-0.54896020979328686	0.10974586015786089	1.3400011564356362	-0.57653686694430428	0.84489996516827703	0.71945501616578589	-1.534694630248723	0.0033350386984456176	0.73466114628214718	-1.5030403581476777	0.0050581087760808085	3.387597902432625	1.1728601352369163	1.4655205602535078e-05
ENSMUSG00000062580	Timm17a	7.201974313670136	0.00076530259196472272	1.0	7.0871304493508607	-0.029768311149299453	1.0	7.6077485010539343	0.083558078322881979	1.0	4.8220615964444935	-0.63720938582614073	0.32931154053307682	6.39713711587203	-0.19209931598015162	1.0	8.6233409327012751	0.3506607218749207	0.35723050422686847
ENSMUSG00000048096	Lmod1	0.01788992909712241	1.7021888687784479	0.12784947609840938	0.0	-2.8194458901872785	0.033760827011095729	0.0	-0.77203575982789374	1.0	0.0085649406686403081	0.61300705163422098	1.0	0.0	-1.1366955507808161	0.65928300175425114	0.016035966402047932	1.5686591252862572	0.1596039401536824
ENSMUSG00000041889	Shisa4	0.26579323230010438	1.0055012854984633	0.0097146023441105657	0.038085046807259298	-2.3637664064110884	4.1808364717362281e-09	0.0054032304694985331	-3.9987155395674399	0.00015840143513267771	0.27836057173081002	0.9796815293516663	0.048200384844708226	0.034370112106767124	-2.1631677621420073	0.002789662332111479	0.27261142883481482	1.1604828189400391	0.00050207286594492492
ENSMUSG00000041879	Ipo9	0.42935829833093786	-0.10105818051934379	1.0	0.52325542569973649	0.28595308128185348	0.45393164790577251	0.30798413676141634	-0.59275270368734723	0.85944695160617457	0.5738510247989006	0.38205261679434954	0.55642866719911876	0.43821892936128082	-0.056703054600018454	1.0	0.40290365585145427	-0.22475264350308954	0.75657927219149257
ENSMUSG00000009418	Nav1	0.50347371887615933	0.73569467199416483	0.052127498193785718	0.35932413726848988	0.1186634360319605	0.82965394269624182	0.14048399220696184	-1.304604135294648	0.19986337615851829	0.167016343038486	-1.0804799058651038	0.10970267737214635	0.10311033632030137	-1.7843938068499348	0.0038633933933180883	0.45101155505759805	0.56356125764657872	0.12321790919786567
ENSMUSG00000090399	Gm38399	0.01788992909712241	0.70218886877844788	0.66864441444667999	0.0033117432006312432	-1.8194458901872776	0.065132503886645127	0.0054032304694985331	-0.40946568044318532	1.0	0.017129881337280616	0.70611645602570317	0.92634823238660235	0.008592528026691781	-0.13669555078081608	1.0	0.024053949603071896	1.3336390956220603	0.123077414278832
ENSMUSG00000026421	Csrp1	0.74882131792240947	-0.4010892064582835	0.50780153700242869	0.80806534095402338	-0.30641728370776622	0.49475916611554199	0.74024257432129903	-0.38004499731111746	1.0	2.1069754044855156	1.3866485993291502	0.00010021422393270854	0.50695915357481502	-0.97281959401130902	0.14344349062018569	1.0042523959282517	0.11383308132127493	0.86147747114736728
ENSMUSG00000041801	Phlda3	0.063892603918294322	-3.9810757055545127	8.9697008162621977e-17	2.0450014263897929	2.3296205063573696	1.2806948652320943e-20	1.8479048205684983	1.2500983994562831	0.0096586576591878252	0.47963667744385724	-0.9249156933914382	0.18164372603264456	0.38236749718778423	-1.2668942739075175	0.040896170055157666	0.1162607564148475	-3.2136783551622323	1.2617335894876359e-16
ENSMUSG00000026418	Tnni1	0.033224154037513047	-1.7245115480259763	0.010842999399187913	0.008279358001578108	-3.8127512376132695	1.2812289550368727e-10	0.0054032304694985331	-3.3768978179867548	0.013490171128342018	0.4667892664408968	3.0149883980876186	2.3440877441988595e-12	0.32221980100094177	2.1012478740901468	1.1015043226771318e-05	0.032071932804095864	-1.8643002819898489	0.0010766536578911993
ENSMUSG00000041782	Lad1	0.27090464061356795	-1.4255874535110555	0.00056029686346845099	1.3677499418607035	1.8975643875944266	3.0661218481035194e-14	1.1130654767166976	0.87948790456774029	0.14931471918554914	0.1413215210325651	-2.2928223486039863	4.085005182720952e-05	0.0859252802669178	-2.9965178927325558	3.1928895990410346e-07	0.40089916005119824	-0.8474546105519255	0.024676891604658236
ENSMUSG00000026414	Tnnt2	0.010222816626927091	-1.9087688404756529	0.07548241546397616	0.0066234864012624864	-2.7199102166363645	0.00069576843860016848	0.0054032304694985331	-2.0450542542343095	0.50944777114607365	0.29120798273377047	4.8146409128038723	2.2768196208035802e-16	0.030073848093421233	-0.30662055222312823	1.0	0.006013487400767974	-2.6887287174063941	0.0033526485635612491
ENSMUSG00000026413	Pkp1	0.0	1.1616204874157443	1.0	0.0	0.35047911125503362	1.0	0.0	2.3978892416144193	1.0	0.0	2.0280445509130649	1.0	0.0042962640133458905	4.0332294506614961	0.38080706272247405	0.0	0.72066221873130765	1.0
ENSMUSG00000051985	Igfn1	0.0025557041567317727	2.1616204874157452	0.63315670591212492	0.0016558716003156216	1.3504791112550336	0.71282675232724058	0.0	1.8129267408932632	1.0	0.0	1.4430820501919088	1.0	0.0	1.44826694994034	1.0	0.0	0.13569971801015157	1.0
ENSMUSG00000026411	Tmem9	1.5462010148227225	0.1886549144635612	0.7357792097583804	0.91569699497453882	-0.78311290072450634	0.013473707915030966	0.83209749230277408	-0.79257269083058857	0.54999963973848276	1.2290689859498842	-0.19917025388022569	1.0	2.0106515582458764	0.60975735629758354	0.20417209851496104	1.8361181530344881	0.54741967201142727	0.10235455273137872
ENSMUSG00000041642	Kif21b	0.0076671124701953187	-1.8827736319427082	0.046754225849108405	0.028149817205365569	-0.18003560544374508	0.92192539515409389	0.027016152347492665	-0.017148257664425515	1.0	0.12419163969528446	2.6130070516342214	2.9367961082217514e-06	0.038666376120113012	0.44826694994034	0.91168283654312199	0.010022479001279956	-1.6943752805475363	0.02818230823869718
ENSMUSG00000087230	Mroh3	0.0	-0.16030760747161743	1.0	0.0	-0.97144898363232812	0.82628973906608072	0.016209691408495597	4.3978892416144193	0.10317765703760245	0.0042824703343201541	2.0280445509130649	0.73258464550630309	0.0	0.71130135577413434	1.0	0.0	-0.60126587615605409	0.87206342714716412
ENSMUSG00000041605	5730559C18Rik	0.061336899761562549	-1.0274133369742722	0.087606813425226235	0.2136074364407152	1.4303324189442486	1.2562298432584947e-05	0.19991952737144572	0.89762390546854398	0.31267062790215761	0.12847411002960463	0.18782499494983496	0.95944329353656888	0.012888792040037671	-2.9267724814065845	0.00046823301764108426	0.056125882407167753	-1.2287117081987247	0.010610119535505879
ENSMUSG00000097315	Gm26568	0.0	1.1616204874157443	1.0	0.0016558716003156216	2.3504791112550336	0.50309301637686599	0.0	2.3978892416144193	1.0	0.0	2.0280445509130649	1.0	0.0	2.0332294506614961	1.0	0.0	0.72066221873130765	1.0
ENSMUSG00000052759	Gpr25	0.0	1.1616204874157443	1.0	0.0016558716003156216	2.3504791112550336	0.50309301637686599	0.0	2.3978892416144193	1.0	0.0	2.0280445509130649	1.0	0.0	2.0332294506614961	1.0	0.0	0.72066221873130765	1.0
ENSMUSG00000041570	Camsap2	0.28623886555395855	0.37817310484474076	0.46012685248122265	0.33945367806470245	0.82752627280930291	0.0099072120231100767	0.16750014455445453	-0.47862770495058138	1.0	0.26123069039352942	0.20088114777528099	0.90019838807265873	0.034370112106767124	-2.7422893842741032	6.3398881146314433e-05	0.16637315142124728	-0.59437949057081507	0.22207694539905265
ENSMUSG00000026404	Ddx59	0.061336899761562549	-0.73368213391756187	0.25956102472947384	0.10928752562083104	0.24664330027049397	0.66456634770955303	0.059435535164483862	-0.65377287820807428	0.91212976707758464	0.14560399136688523	0.69789594922073439	0.32329646838300385	0.055851432173496571	-0.78146744673727664	0.49055923606985474	0.12227424381561547	0.45569000865602138	0.38233666309700887
ENSMUSG00000041498	Kif14	0.10989527873946624	-0.39575618163351178	0.64197936539297606	0.20863982163976832	0.87973217938990267	0.011199218661817792	0.075645226572979452	-0.86514516421937504	0.70081861723848227	0.167016343038486	0.31105365650812544	0.77701996263575457	0.15036924046710615	0.14245852041625451	1.0	0.088197815211263617	-0.79871194036227156	0.10439669807504329
ENSMUSG00000104414	Gm37799	0.0	1.1616204874157443	1.0	0.0	0.35047911125503362	1.0	0.0	2.3978892416144193	1.0	0.0042824703343201541	4.0280445509130649	0.3597287778104018	0.0	2.0332294506614961	1.0	0.0	0.72066221873130765	1.0
ENSMUSG00000104509	Gm33994	0.0	1.1616204874157443	1.0	0.0016558716003156216	2.3504791112550336	0.50309301637686599	0.0	2.3978892416144193	1.0	0.0	2.0280445509130649	1.0	0.0	2.0332294506614961	1.0	0.0	0.72066221873130765	1.0
ENSMUSG00000097229	Platr23	0.0	1.1616204874157443	1.0	0.0016558716003156216	2.3504791112550336	0.50309301637686599	0.0	2.3978892416144193	1.0	0.0	2.0280445509130649	1.0	0.0	2.0332294506614961	1.0	0.0	0.72066221873130765	1.0
ENSMUSG00000041483	Zfp281	0.66703878490699275	-0.42883800106026337	0.4376668627657655	1.081284155006101	0.49173764220711308	0.11277772504980464	0.83209749230277408	-0.044519229180564696	1.0	1.1819618122723625	0.53168465396258924	0.30575872312968588	0.82488269056241093	-0.059938351796778339	1.0	0.60535773167730933	-0.62206524748651271	0.11270464996737158
ENSMUSG00000097113	Gm19705	0.010222816626927091	-0.21689113583798481	1.0	0.019870459203787459	0.88099382795381409	0.37609926654488912	0.021612921877994132	1.0193776183606893	0.94421196857072376	0.021412351671600771	0.96915086185949662	0.61777528469385579	0.0042962640133458905	-0.82475154446607579	0.80995180205469108	0.006013487400767974	-1.0342252834321606	0.37622229490226766
ENSMUSG00000097448	Platr22	0.0076671124701953187	-0.88277363194270819	0.51140228827517054	0.019870459203787459	0.46595632867497017	0.72588141549926177	0.021612921877994132	0.71981733650178104	1.0	0.042824703343201542	1.7870364514092705	0.051724446932140039	0.0042962640133458905	-1.0960535662834703	0.5773464869940188	0.010022479001279956	-0.64857159093441119	0.64819053698041107
ENSMUSG00000026398	Nr5a2	0.0076671124701953187	1.5766579866945891	0.43456440020341708	0.0	-1.8194458901872785	0.34026494185186401	0.0	0.22796424017210626	1.0	0.0085649406686403081	1.8056521295766172	0.56048933988784466	0.0042962640133458905	1.0332294506614961	0.96287007970627558	0.004008991600511983	0.4982697973948591	0.94794764832155154
ENSMUSG00000026393	Nek7	0.55458780201079472	0.51617688316849897	0.20646534234112207	0.29971275965712751	-0.62956628236932088	0.078904911697316574	0.19991952737144572	-1.105727304031094	0.28895852854468795	0.41111715209473476	-0.021298784417121741	1.0	0.30073848093421229	-0.51225172132957231	0.64187804552347083	0.59533525267602938	0.70621106243376708	0.028523068883457108
ENSMUSG00000079283	2310009B15Rik	0.39357844013669302	-0.11492420482428933	1.0	0.40403267047701169	-0.081389411250086807	0.97654460420567213	0.38903259380389438	-0.11445888487111167	1.0	0.60382831713914176	0.60036284238199866	0.25313320095142561	0.56710684976165748	0.49418728223783837	0.40575907060723893	0.32272382384121462	-0.47864658949209904	0.30174835321805388
ENSMUSG00000056268	Dennd1b	0.2453475990462502	1.2146388697152362	0.0015146567701255279	0.099352296018937303	-0.51968345110238445	0.27466033270394452	0.064838765633982387	-0.9838200815983611	0.56330654765015797	0.059954584680482155	-1.1365272160350401	0.16058239367070903	0.060147696186842466	-1.1313423162866099	0.18847882247234654	0.17238663882201524	0.54155389512365959	0.22977779149636116
ENSMUSG00000033964	Zbtb41	0.14311943277697928	0.30800997439726796	0.65264913499555088	0.14406082922745908	0.35869961806000239	0.44753018169101033	0.070241996103480919	-0.75475776839605846	0.80498316626652411	0.10706175835800386	-0.16025897984410209	1.0	0.098814072306955478	-0.2826748565980961	1.0	0.1142562606145915	-0.10083688564656645	1.0
ENSMUSG00000033952	Aspm	0.30157309049434922	0.096436318655607645	0.95678611017334614	0.35766826566817428	0.468174153924789	0.18663956182947866	0.21612921877994132	-0.41448375520980996	1.0	0.27407810139648986	-0.05811209283664942	1.0	0.28784968889417462	0.020029952906636783	1.0	0.22049453802815905	-0.46791548961289653	0.35574419656981493
ENSMUSG00000052726	Kcnt2	0.0	-0.16030760747161743	1.0	0.0	-0.97144898363232812	0.80456385357966353	0.0	1.0759611467270558	1.0	0.012847411002960461	4.0280445509130649	0.037892136846957081	0.0	0.71130135577413434	1.0	0.0020044958002559915	0.72066221873130765	1.0
ENSMUSG00000026361	Cdc73	1.9883378339373194	0.88828272086318594	0.0054806374350992344	0.87926781976759516	-0.65087616835697681	0.050687511294038132	0.53491981648035469	-1.2813093289525033	0.12840211204264232	0.74514983817170677	-0.80093512947151246	0.23679550398867555	0.7217723542421095	-0.84955828054782012	0.20837995547938809	1.8240911782329521	0.77800609409980059	0.010334269903226603
ENSMUSG00000033849	B3galt2	0.0025557041567317727	0.83969239252838346	1.0	0.0016558716003156216	0.028551016367671878	1.0	0.0	0.81292674089326322	1.0	0.0042824703343201541	1.7061164560257032	0.81126186908481956	0.0	0.44826694994034	1.0	0.004008991600511983	1.3056247194524637	0.61566631231936642
ENSMUSG00000018196	Glrx2	2.3282464867826453	0.6787948435582849	0.056010241873386032	1.1491748906190415	-0.64223716228459038	0.049822867530549646	1.3237914650271405	-0.31019927526165131	1.0	1.0406402912397974	-0.69271833217678691	0.3452721491525918	1.0697697393231267	-0.64979321440218674	0.40382895089262327	2.2390218088859424	0.65322545271136212	0.036897352667212807
ENSMUSG00000018199	Trove2	0.13545232030678397	-0.52228386299904761	0.42804823210589604	0.18049000443440277	-0.053036518128590338	1.0	0.15669368361545744	-0.23049553939786582	1.0	0.43252950376633553	1.4764682186864555	0.0003525614606540983	0.26207210481409932	0.58228429791202729	0.39634447324876354	0.092206806811775593	-1.1923544796740528	0.0059341765337729765
ENSMUSG00000018189	Uchl5	1.699543264226629	-0.42622740434898621	0.43073432703463782	2.349681800847867	0.15593032284389929	0.72326576196149817	2.2477438753113894	0.047527675433318706	1.0	1.3789554476510897	-0.72236947467109536	0.30065866202537639	2.4875368637272706	0.21525341284731936	0.82060583790015895	2.5396961789243409	0.29683382320732976	0.48528321733730639
ENSMUSG00000026360	Rgs2	0.0025557041567317727	-1.5388192307253465	0.31065935788424781	0.018214587603471839	0.93544161197619058	0.36400041057093452	0.021612921877994132	1.196255380444768	0.77820380023976199	0.021412351671600771	1.1535754329969237	0.58202392249331802	0.02148132006672945	1.1587603327453548	0.60556306107302571	0.0	-3.0342252834321606	0.025603125661278151
ENSMUSG00000035131	Brinp3	0.0	1.1616204874157443	1.0	0.0	0.35047911125503362	1.0	0.0	2.3978892416144193	1.0	0.0042824703343201541	4.0280445509130649	0.3597287778104018	0.0	2.0332294506614961	1.0	0.0	0.72066221873130765	1.0
ENSMUSG00000056220	Pla2g4a	0.0	-1.6457344346418594	0.40748564553576611	0.0	-2.4568758108025701	0.10527625202105188	0.0	-0.40946568044318532	1.0	0.034259762674561232	3.6130070516342219	0.00054031557224626489	0.012888792040037671	1.5737978320241988	0.50333879366960144	0.004008991600511983	-0.27933778126869235	0.97978001078167776
ENSMUSG00000032487	Ptgs2	0.0	0.57665798669458823	1.0	0.0	-0.23448338946612246	1.0	0.0	1.8129267408932632	1.0	0.0085649406686403081	4.613007051634221	0.19958845532335329	0.0	1.44826694994034	1.0	0.0	0.13569971801015157	1.0
ENSMUSG00000006010	BC003331	0.30924020296454452	0.034366102219455241	1.0	0.29143340165554943	-0.082782146642717214	0.97654460420567213	0.19991952737144572	-0.62330992409141373	0.84310531043954262	0.25694822005920925	-0.25553723232481396	0.97776794291690683	0.25347957678740751	-0.27662581192529134	0.99586877641644267	0.40089916005119824	0.54516542261932122	0.13950129906912337
ENSMUSG00000006005	Tpr	2.8777228804799764	-0.8125472191935863	0.040464598324886469	5.9081498699261381	0.50477465886241024	0.092533285580639293	4.8034718873841955	0.04501012996269349	1.0	5.9483512943706938	0.39996753887515135	0.53224755148690084	5.1039616478549172	0.14645863319450481	0.99812965689987265	3.65018685226616	-0.44256076435585223	0.26865532770154826
ENSMUSG00000066842	Hmcn1	0.0051114083134635455	-2.5013445253066839	0.016630759746967382	0.0049676148009468648	-2.8783395792408477	0.00028711681880376461	0.0	-2.8875129772478294	0.23958139708831455	0.19699363537872708	3.5826334025907025	4.9880727180968268e-10	0.0859252802669178	1.5675658783126845	0.059538752106435083	0.012026974801535948	-1.6419078606533999	0.058798163465159897
ENSMUSG00000100954	Gm10138	0.086893941328880286	0.39608574105276739	0.60593630317649372	0.057955506011046758	-0.36223893666449447	0.57694491248936275	0.043225843755988265	-0.61209484695820393	0.98065961629350706	0.077084466017762768	0.19915646730582015	1.0	0.073036488226880136	0.11569161085346913	1.0	0.080179832010239649	0.25803526093420359	0.75449838860482787
ENSMUSG00000023150	Ivns1abp	2.1570143082816164	0.31504705906299724	0.46239711353262614	1.5101548994878469	-0.35178272859615822	0.34465254665650985	1.4048399220696186	-0.39717385226898438	1.0	2.0341734088020731	0.18815269399517032	0.83737744467909903	1.8087271496186197	-0.0030613699979573639	1.0	1.9443609262483115	0.13569971801015135	0.84243800902823096
ENSMUSG00000052748	Swt1	1.9423351591161475	0.6747048805787188	0.052138044871686072	0.82959167175812643	-0.90197900899229866	0.0036848843170646226	0.68621026962631371	-1.0356961995360756	0.30261197714179311	0.80082195251786881	-0.81931272138583466	0.21931949085246588	0.90651170681598281	-0.62794361667977872	0.44721991326581267	2.2169723550831262	1.0297778064713692	0.00024843171702362409
ENSMUSG00000053286	Trmt1l	0.27857175308376325	-0.15768213806479392	0.96907499704666344	0.3295184484628087	0.1519849576159511	0.75472661514842732	0.22693567971893838	-0.44263254437838473	1.0	0.38542233008881388	0.38609207160707926	0.56918283602559938	0.34799738508101713	0.21835394663409713	0.87653662987946657	0.27261142883481482	-0.20921169487805025	0.80535529739399048
ENSMUSG00000026484	Rnf2	1.3494117947543762	-0.42652025700974272	0.43456440020341708	2.2470177616282987	0.5580745306634014	0.061101672573610807	1.9613726604279673	0.19746215177476223	1.0	1.6359036677102989	-0.090761018044843822	1.0	1.1943613957101575	-0.58706264806697095	0.49346919456721738	1.603596640204793	-0.13998692996028872	0.90118751412195042
ENSMUSG00000026483	Fam129a	0.035779858194244819	-0.9975781074335095	0.14986574654010382	0.14571670082777471	1.919321946612913	8.3805862381700606e-08	0.10266137892047213	0.70859008107852706	0.67896268325275966	0.0042824703343201541	-3.1716277939232995	0.0013949280563274906	0.0042962640133458905	-3.1664428941748679	0.0016644290901340361	0.048107899206143792	-0.58967790188084335	0.39733290811783667
ENSMUSG00000100594	2810414N06Rik	0.0	-0.64573443464185942	0.89638005602663562	0.0	-1.4568758108025701	0.41494611437797352	0.0	0.59053431955681379	1.0	0.012847411002960461	3.0280445509130649	0.11715681533529261	0.0	0.22587452860389234	1.0	0.006013487400767974	1.7206622187313076	0.36699243132939785
ENSMUSG00000043019	Edem3	0.61848040592908904	1.516577382690578	1.9807353387451281e-06	0.13081385642493412	-1.4124011816619653	4.3233946335129262e-05	0.081048457042477998	-1.8476634646412635	0.032650784245506971	0.16273387270416584	-0.87637778910470354	0.25714573683202135	0.098814072306955478	-1.6082202414061335	0.012109806346622296	0.44900705925734202	0.89781878940469584	0.0057054568141484373
ENSMUSG00000032666	1700025G04Rik	0.10478387042600269	-2.0121161279765865	5.6900409435975798e-06	0.76501267934581718	1.8087427133334124	6.1545715940862477e-12	0.64838765633982398	0.90948471464428149	0.15689049204351302	0.40683468176041465	0.15357543299692411	0.93454417484449981	0.15466550448045205	-1.3328564305440846	0.037244155375458839	0.088197815211263617	-2.3478175191514588	1.3322240680138108e-09
ENSMUSG00000014980	Tsen15	1.5078654524717461	-0.39083731360955598	0.48858617776022445	2.0450014263897929	0.15943986656214459	0.71460616240987196	2.0964534221654305	0.16034439735206762	1.0	1.7172706040623817	-0.15695411296607575	1.0	2.1696133267396744	0.22180715900570014	0.81264801301510803	1.8782125648398638	-0.013223982502926668	1.0
ENSMUSG00000032649	Colgalt2	0.0	1.1616204874157443	1.0	0.0	0.35047911125503362	1.0	0.0	2.3978892416144193	1.0	0.0	2.0280445509130649	1.0	0.0	2.0332294506614961	1.0	0.0020044958002559915	2.7206622187313076	0.48739980969163621
ENSMUSG00000026482	Rgl1	0.35013146947225288	1.2986013902431419	0.00019763542355180207	0.026493945605049946	-3.1012168586026578	1.1043446215544463e-13	0.016209691408495597	-3.1908253939678453	0.00085274757084985149	0.19271116504440694	0.12954174079726544	1.0	0.064443960200188347	-1.5098023695937415	0.032724499281303783	0.34276878184377452	1.385375740988926	8.7652253189684967e-06
ENSMUSG00000008475	Arpc5	3.9638971470909801	-0.15881952581220826	0.89638005602663562	4.3880597408363977	0.023010747740156212	1.0	3.9659711646119229	-0.14542145536082107	1.0	4.4066619740154387	0.022103930748509359	1.0	3.479973850810171	-0.35527097974813393	0.83092853439663172	5.0673653830471457	0.29900830926594946	0.47158207073828895
ENSMUSG00000026480	Ncf2	0.0025557041567317727	-0.42334201330541088	0.97922713825467178	0.013246972802524973	2.1984760178099849	0.03493094408187207	0.0	-0.30255047652667333	1.0	0.0042824703343201541	0.44308205019190883	1.0	0.008592528026691781	1.1587603327453548	0.78949391199316976	0.0	-1.979777499409785	0.26174974597660239
ENSMUSG00000042772	Smg7	0.68492871400411515	0.36426029519737024	0.42652714874372682	0.60108139091457069	0.14402823378760798	0.7601536353999151	0.46467782037687383	-0.28458073302016806	1.0	0.60811078747346192	0.13670694677668993	0.94863477678755126	0.4768853054813938	-0.25217276820075218	1.0	0.46504302565938999	-0.33847912203360442	0.52559379647533355
ENSMUSG00000042751	Nmnat2	0.0	-2.7452701081927744	0.082219079394263081	0.011591101202209351	-0.17308284480197944	1.0	0.021612921877994132	1.0193776183606893	0.96478927067855347	0.047107173677521694	2.3650795381906358	0.0096824864410482107	0.025777584080075341	1.2556218719979437	0.50904669862315544	0.0020044958002559915	-2.1373187763962642	0.077237341855378019
ENSMUSG00000026479	Lamc2	0.020445633253854182	0.37734917847118243	0.88990418358521828	0.021526330804103083	0.45739431517154649	0.6767984192033617	0.010806460938997066	-0.22660162329337563	1.0	0.047107173677521694	1.8056521295766172	0.047143570209919015	0.0	-2.2521727682007526	0.26038141990002966	0.0080179832010239659	-1.0866927033262961	0.34036659118708323
ENSMUSG00000026478	Lamc1	1.0733957458273446	1.7838998876895844	0.00011077919915565152	0.30136863125744312	-0.75036989423991263	0.22774215401025275	0.19991952737144572	-1.2152701509373895	0.75797229913627229	0.47963667744385724	0.10844290355499275	0.97776794291690683	0.26636836882744519	-0.81126460780915521	0.72499278401270839	0.30668785743916666	-0.68143622484003807	0.3903250218318684
ENSMUSG00000042699	Dhx9	1.5385339023525273	0.29434687090380757	0.51779921625392633	1.5449282030944751	0.34970699721953796	0.31453353301360026	0.98338794544873298	-0.44176201652635178	0.99836661244566305	1.2847411002960463	-0.027201846493052573	1.0	1.3490269001906094	0.051666698918172438	1.0	0.94211302612031589	-0.58710660485640576	0.13512730063465331
ENSMUSG00000042684	Npl	5.5433223159512153	1.0380854945700539	0.0013881127076278146	0.15068431562872156	-4.8585503686529616	4.3323678385461865e-40	0.14588722267646037	-4.5408502200334393	1.0039498729760437e-09	0.24838327939056892	-3.8288820737510827	1.6364987036856747e-11	1.2459165638703082	-1.4716748358074947	0.0091867826922527804	8.5411566048907783	2.4138424415059592	2.1831132750156649e-14
ENSMUSG00000026475	Rgs16	0.0076671124701953187	-0.16030760747161743	1.0	0.013246972802524973	0.61351351708882795	0.61656419274623253	0.0054032304694985331	-0.061542377022878902	1.0	0.017129881337280616	1.1020451323568423	0.68197328990456807	0.012888792040037671	0.71130135577413434	0.92227582386696216	0.006013487400767974	-0.60126587615605498	0.75459234869687741
ENSMUSG00000066800	Rnasel	0.0051114083134635455	1.4246548932495395	0.60293861496774659	0.0016558716003156216	-0.23448338946612246	1.0	0.0	0.59053431955681379	1.0	0.0	0.22068962885546117	1.0	0.0	0.22587452860389234	1.0	0.006013487400767974	1.7206622187313076	0.36783171979134593
ENSMUSG00000042641	Rgsl1	0.0	1.1616204874157443	1.0	0.0	0.35047911125503362	1.0	0.0	2.3978892416144193	1.0	0.0	2.0280445509130649	1.0	0.0042962640133458905	4.0332294506614961	0.38080706272247405	0.0	0.72066221873130765	1.0
ENSMUSG00000045968	Teddm2	0.015334224940390637	1.1616204874157452	0.39951887533102903	0.0049676148009468648	-0.73698372999530548	0.5668688293575993	0.0054032304694985331	0.1499617281708332	1.0	0.0085649406686403081	0.44308205019190883	1.0	0.008592528026691781	0.44826694994034	1.0	0.010022479001279956	0.39873412384394502	1.0
ENSMUSG00000026473	Glul	12.538284592926079	1.0771180515072798	0.00049248072088845136	2.2602647344308235	-2.001446331694996	7.3975095832475459e-12	1.8533080510379967	-2.0455362289960464	0.0023467032112443912	2.303969039864243	-1.7485868486477518	0.00068043039140350584	2.2856124551000137	-1.7601374756128412	0.00078207448586365563	15.288289468552446	1.7099218024659302	1.945658772983805e-11
ENSMUSG00000100627	A830008E24Rik	0.0	-0.83837951258425569	0.68242735757884754	0.0016558716003156216	-0.45687581080257011	0.88309280825627212	0.0	0.39788924161441841	1.0	0.0	0.028044550913064903	1.0	0.0042962640133458905	1.2258745286038923	0.94383694047879674	0.010022479001279956	2.7206622187313076	0.050782821235187778
ENSMUSG00000099933	4930452N14Rik	0.0	1.1616204874157443	1.0	0.0016558716003156216	2.3504791112550336	0.50309301637686599	0.0	2.3978892416144193	1.0	0.0	2.0280445509130649	1.0	0.0	2.0332294506614961	1.0	0.0	0.72066221873130765	1.0
ENSMUSG00000004110	Cacna1e	0.0	1.1616204874157443	1.0	0.0016558716003156216	2.3504791112550336	0.50309301637686599	0.0	2.3978892416144193	1.0	0.0	2.0280445509130649	1.0	0.0	2.0332294506614961	1.0	0.0	0.72066221873130765	1.0
ENSMUSG00000101880	Gm29282	0.0	1.1616204874157443	1.0	0.0	0.35047911125503362	1.0	0.0	2.3978892416144193	1.0	0.0	2.0280445509130649	1.0	0.0042962640133458905	4.0332294506614961	0.38080706272247405	0.0	0.72066221873130765	1.0
ENSMUSG00000096950	Gm9530	0.0025557041567317727	0.83969239252838346	1.0	0.0033117432006312432	0.93544161197619058	0.83628754961712892	0.0	0.81292674089326322	1.0	0.0085649406686403081	2.613007051634221	0.34989864965063466	0.0	0.44826694994034	1.0	0.0	-0.86430028198984843	0.86147747114736728
ENSMUSG00000056708	Ier5	0.3296858362183987	-0.38776434305934604	0.54885138356312357	0.35435652246754301	-0.30220747543769	0.50648671884060059	0.23233891018843691	-0.86889729908048285	0.524506745516509	0.58241596546754093	0.56765592060492764	0.29672822436889185	0.64443960200188355	0.74025272947026277	0.13102139930363363	0.43497558865555008	0.094383848897916955	0.92107818170898437
ENSMUSG00000026470	Stx6	0.18145499512795588	-0.99488399826424567	0.030032317663960067	0.35766826566817428	0.15492830213722741	0.74810655561536354	0.28096798441392368	-0.24269676533007378	1.0	0.62952313914506264	1.0928396737101327	0.0073663556125960769	0.39525628922782191	0.293938803549046	0.74958080577231967	0.26860243723430283	-0.37994172220709799	0.48640612571196978
ENSMUSG00000033722	BC034090	0.030668449880781275	0.69213520411452478	0.51293612178120762	0.0066234864012624864	-1.7870244124949011	0.023102161382594365	0.0	-2.1870732591067377	0.41269055428912349	0.029977292340241078	0.67049254629498112	0.77628286073547703	0.030073848093421233	0.67567744604341229	0.80574309629525442	0.034076428604351852	0.93639090978674488	0.20231092810131465
ENSMUSG00000026469	Xpr1	0.72326427635509172	1.4044770113119085	8.6437748963934389e-06	0.15068431562872156	-1.5182763554667131	5.8413246739302627e-06	0.097258148450973594	-1.8952798602915197	0.020703636132218359	0.094214347355043387	-1.981723225335756	0.00095387824640613412	0.081629016253571912	-2.1840012655591732	0.00033571422904040603	0.65947911828422112	1.3254332005326441	4.5002955001390084e-06
ENSMUSG00000073535	Gm5532	0.0076671124701953187	0.83969239252838257	0.78373809135919925	0.0016558716003156216	-1.2344833894661225	0.429005422532452	0.0	-0.30255047652667333	1.0	0.021412351671600771	2.613007051634221	0.054230279360406843	0.0	-0.66721026747959566	1.0	0.006013487400767974	0.39873412384394502	0.97790595116384038
ENSMUSG00000033701	Acbd6	1.2062923619773969	-0.59202384789709162	0.20566744606114365	2.2039651000200924	0.54312418919742989	0.070079854729798052	1.7938725158735129	0.075961146727056228	1.0	1.9528064724499903	0.21753619581658701	0.79228476606736364	1.8044308856052738	0.088237498210350651	1.0	1.3029222701663943	-0.48933010277498495	0.23620088043720369
ENSMUSG00000026468	Lhx4	0.0	0.57665798669458823	1.0	0.0	-0.23448338946612246	1.0	0.0	1.8129267408932632	1.0	0.0085649406686403081	4.613007051634221	0.12752660193719684	0.0	1.44826694994034	1.0	0.0	0.13569971801015157	1.0
ENSMUSG00000033684	Qsox1	0.14056372862024752	0.9916954859734326	0.028275322109580163	0.041396790007890545	-1.234483389466122	0.0065436701357867869	0.027016152347492665	-1.4765798763017228	0.30753142049611409	0.029977292340241078	-1.414898944935663	0.10264735270393975	0.038666376120113012	-1.0711072091532392	0.28170223070391615	0.1583551682202233	1.3701649716471751	0.00020017519370407042
ENSMUSG00000033671	Cep350	0.11245098289619801	0.1143147726373881	0.99208469509229236	0.14074908602682784	0.59683477594219747	0.15206503205784996	0.054032304694985329	-0.92403885327294377	0.68724763927294208	0.11990916936096431	0.22781406328884257	0.9337068164902611	0.068740224213534248	-0.62077469448931177	0.64067758986844514	0.092206806811775593	-0.24831088564806825	0.81461164030929101
ENSMUSG00000026466	Tor1aip1	0.74882131792240947	0.18014057538654255	0.76187526423099883	0.5613404725069957	-0.36295794741493115	0.37037632913458779	0.52951658601085616	-0.37789560144231571	1.0	0.70660760516282539	0.07104743389833873	1.0	0.61866201792180819	-0.14221255574838221	1.0	0.82986126130598037	0.39526193193714015	0.28737448384761721
ENSMUSG00000050565	Tor1aip2	2.4151404281115254	0.1746419804845345	0.80651573739449312	2.0599042707926332	-0.1203896202250383	0.84245402394901447	1.5237109923985863	-0.5649965475296852	0.84695298973554323	1.8200498920860655	-0.29726618336894939	0.89569440953152857	1.6368765890847841	-0.46415218246320922	0.67250899640627926	2.8403705489627398	0.51170389687136497	0.12780274191139143
ENSMUSG00000015484	Fam163a	0.012778520783658865	2.1616204874157452	0.13306996313324848	0.0016558716003156216	-0.97144898363232901	0.5656553137402911	0.0	-0.061542377022878902	1.0	0.0	-0.43138706772423241	0.98140278165235628	0.0042962640133458905	0.71130135577413434	1.0	0.006013487400767974	0.72066221873130765	0.95491172955344483
ENSMUSG00000060985	Tdrd5	0.11500668705292978	1.2589176887706599	0.013126402156252995	0.016558716003156216	-2.1089525073822637	0.00017126816671155393	0.0	-3.6355337599230317	0.021534727955049141	0.055672114346162004	-0.047243576391172049	1.0	0.012888792040037671	-1.9667705493385035	0.067167829815100222	0.11826525221510349	1.4576278128975142	0.00086856191660519149
ENSMUSG00000026602	Nphs2	0.0051114083134635455	1.7465829881369013	0.5211306776474065	0.0	-1.2344833894661225	0.64722138545579344	0.0	0.81292674089326322	1.0	0.0042824703343201541	1.7061164560257032	0.78423718313722346	0.0	0.44826694994034	1.0	0.004008991600511983	1.3056247194524637	0.61730865673399049
ENSMUSG00000026601	Axdnd1	0.010222816626927091	1.0241169636658096	0.6170180789938986	0.0049676148009468648	-0.23448338946612246	0.95400600607238095	0.0	-0.50900135399410029	1.0	0.0042824703343201541	0.22068962885546117	1.0	0.0042962640133458905	0.22587452860389234	1.0	0.010022479001279956	0.9836966245651011	0.64010240868955293
ENSMUSG00000078193	Gm2000	4.4188124869892356	0.10620011556954312	0.93642627855077909	3.8995776187432889	-0.1279763606947546	0.82112843247817346	4.4738748287447851	0.11083692855188598	1.0	4.5394185543793633	0.13893989468186119	0.97601790942139655	4.8504820710675096	0.24774370856448247	0.82232729521041525	3.644173364865392	-0.2444175986381778	0.64010240868955293
ENSMUSG00000026600	Soat1	3.7977763769034145	0.98042059852608132	0.0020212612081095	0.9984905749903199	-1.4660595659932119	6.7724211590725375e-07	0.89693625793675646	-1.4143937639400375	0.068285639538721785	1.9056992987724686	-0.27859958114261618	0.93034991173569803	0.95377061096278759	-1.3445355004246711	0.014631891720140551	3.8786993734953432	1.1262913421998495	3.8565658583145539e-05
ENSMUSG00000101523	Gm10031	0.079226828858684956	-0.37753832369228668	0.67575193636382147	0.12253449842335601	0.41942646497252589	0.3811494647650786	0.12967753126796477	0.44928839412106303	0.92308718859511796	0.12419163969528446	0.38034629484394689	0.74805725246900445	0.1374804484270685	0.54624210950363761	0.51450585977248242	0.052116890806655776	-1.1018791071409728	0.025280703399410999
ENSMUSG00000026596	Abl2	0.16612077018756524	-0.041912906669387073	1.0	0.21691917964134644	0.50005546730554418	0.19576740036013512	0.13508076173746331	-0.32793579494658731	1.0	0.17129881337280617	0.023652781795907796	1.0	0.14177671244041437	-0.27162513086692508	1.0	0.14833268921894335	-0.25509023502201522	0.75663334547109129
ENSMUSG00000060519	Tor3a	0.020445633253854182	-2.4233420133054109	5.222834570365303e-05	0.20036046363819021	1.5947159216347022	1.2552506494773574e-06	0.14048399220696184	0.52342012369827762	0.858460248772416	0.19271116504440694	1.0677907297058216	0.045673211778070023	0.064443960200188347	-0.67412968141938645	0.57396639693270324	0.016035966402047932	-2.8643002819898489	6.5634596141391354e-08
ENSMUSG00000033557	Fam20b	0.25812611982990907	0.62947468513803706	0.15080440635412165	0.19208110563661213	0.091560813893472481	0.91441754698311117	0.12427430079846626	-0.56018007791966307	0.93849307410100857	0.13703905069824493	-0.43535596992717762	0.78803708466706257	0.10311033632030137	-0.86207317067181011	0.33571772788263393	0.19844508422534313	0.15019928770526647	0.85482147523646623
ENSMUSG00000026594	Ralgps2	0.25557041567317729	-1.1005208852475414	0.011046933367697834	0.72858350413887352	0.83819774993326557	0.003345096183060824	0.64298442587032545	0.41299613400462709	0.80866304678451983	0.78369207118058815	0.76044361841505981	0.098689848660912641	0.36947870514774656	-0.46487465983035625	0.70974807756393976	0.2806294120358388	-0.99932121525255158	0.0068735691017257575
ENSMUSG00000070565	Rasal2	0.20956774085200539	0.7618728591614965	0.084571992738885715	0.10431991081988416	-0.54433865205290921	0.2359487781336059	0.054032304694985329	-1.3275544826565682	0.30035535369863775	0.081366936352082919	-0.78957870659836615	0.40246002442452644	0.0859252802669178	-0.70887944678066983	0.52055050551378568	0.21247655482713507	0.85479889138284371	0.020005959563496597
ENSMUSG00000033488	BC026585	0.34502006115878936	0.67922772033513645	0.096287776576150508	0.10431991081988416	-1.4696998511601536	2.4169086915681485e-05	0.17290337502395306	-0.47359601786290106	1.0	0.10277928802368369	-1.2676784736269033	0.058056695085139283	0.068740224213534248	-1.8422037134254254	0.0040129505955251157	0.48909697526246187	1.5751511163800065	5.42905819110919e-08
ENSMUSG00000026589	Sec16b	0.01788992909712241	0.35426556535814147	0.9525501109084491	0.0033117432006312432	-2.1089525073822628	0.020125793214142589	0.0	-1.7313937753305479	0.67165433770858507	0.0	-2.1012384660319015	0.26482983781818403	0.008592528026691781	-0.42620216797580124	0.99421281983669463	0.046103403405887797	2.7206622187313076	1.0150198972191516e-05
ENSMUSG00000004031	Brinp2	0.0	1.1616204874157443	1.0	0.0016558716003156216	2.3504791112550336	0.50309301637686599	0.0	2.3978892416144193	1.0	0.0	2.0280445509130649	1.0	0.0	2.0332294506614961	1.0	0.0	0.72066221873130765	1.0
ENSMUSG00000026587	Astn1	0.0	1.1616204874157443	1.0	0.0	0.35047911125503362	1.0	0.0	2.3978892416144193	1.0	0.0042824703343201541	4.0280445509130649	0.3597287778104018	0.0	2.0332294506614961	1.0	0.0	0.72066221873130765	1.0
ENSMUSG00000040782	Rfwd2	0.50091801471942754	-0.24285113564764449	0.7925740839675931	0.66897212652751115	0.30662482166560656	0.40235617528649203	0.35120998051740465	-0.75493333213718006	0.63125464626673111	0.80082195251786881	0.5437144132984002	0.30248243194252011	0.56710684976165748	-0.023927620618866441	1.0	0.50914193326502177	-0.22896425875357307	0.73351131223629873
ENSMUSG00000090394	4930523C07Rik	0.0025557041567317727	-1.593267014747723	0.29126335509506185	0.034773303606628052	3.0025558078347272	9.896395418134369e-06	0.016209691408495597	0.75403305183969405	1.0	0.0085649406686403081	-0.08743266650687076	1.0	0.0	-1.7741254713961077	0.43539718454733489	0.0	-3.086692703326297	0.012912399429820627
ENSMUSG00000058267	Mrps14	6.9438481938402274	0.1018353418050375	0.94524366011752869	6.6350775024646964	0.0253868947823781	1.0	7.2295223681890368	0.15103957285368264	1.0	5.1560942825214653	-0.38605728775779014	0.67104410487518351	5.576550689322965	-0.26190760863930906	0.90035002022682975	6.9836633680918734	0.12060001266479015	0.86147747114736728
ENSMUSG00000014226	Cacybp	5.5126538660704343	-0.67578969932620003	0.1019175956873217	8.173382219157908	-0.0063813755544699369	1.0	7.6401678838709257	-0.11628879277723936	1.0	9.9267662349541173	0.30958071883428628	0.67889700056292313	12.450573110676389	0.69270992242693064	0.13656492002055831	7.7313403015873581	-0.1101137637772438	0.92882574989034528
ENSMUSG00000026721	Rabgap1l	0.061336899761562549	0.80547667719046956	0.22089945350041537	0.0099352296018937296	-2.1997179713054456	0.00026550476254686708	0.0054032304694985331	-2.0450542542343095	0.24934580795111155	0.038542233008881384	0.046191897623324429	1.0	0.047258904146804795	0.35140541068775111	0.95710422610610324	0.072161848809215681	1.2296758662191651	0.012204193885569535
ENSMUSG00000040423	Rc3h1	0.29390597802415391	0.071234250958639223	1.0	0.32786257686249309	0.30410914811699996	0.45026852644069365	0.14588722267646037	-0.97963117923626131	0.47135620550279866	0.33403268607697201	0.27925724828601473	0.77134758614492482	0.24059078474736986	-0.24501620540846902	1.0	0.26860243723430283	-0.094305887436171743	1.0
ENSMUSG00000026715	Serpinc1	0.30157309049434922	1.2298897634327735	0.00090054215925129233	0.018214587603471839	-3.4482626804978618	2.1003172531875968e-14	0.010806460938997066	-3.4392130238372376	0.00068265166304334998	0.017129881337280616	-3.0636552832237447	5.2508878770150051e-05	0.008592528026691781	-3.8038728147901599	5.1575765340072381e-06	0.41493063065299018	2.3125774800942307	2.1831132750156649e-14
ENSMUSG00000043467	Zbtb37	0.079226828858684956	0.34144152500055736	0.67797870533596105	0.041396790007890545	-0.84389893391181703	0.097299839893343495	0.037822613286489726	-0.70014284134610838	0.91251462262739247	0.068519525349122465	0.11550739216340489	1.0	0.098814072306955478	0.69932871410805797	0.40942498462850185	0.082184327810495644	0.42647911432684937	0.48739980969163621
ENSMUSG00000026709	Dars2	0.21467914916546893	-0.62866092128291795	0.22996992610130806	0.37588285327164611	0.38570759956601552	0.29173210905295877	0.28096798441392368	-0.1503147090966197	1.0	0.35972750808289294	0.23776314221440242	0.81840199684321802	0.33940485705432533	0.14326925100285481	0.98347228119068553	0.29065189103711875	-0.13117237402588988	0.94738556684884645
ENSMUSG00000102864	Gm37634	0.0	0.16162048741574431	1.0	0.0	-0.64952088874496638	0.79132995348846946	0.0	1.3978892416144193	1.0	0.0	1.0280445509130649	1.0	0.0042962640133458905	2.44826694994034	0.68412322206701137	0.004008991600511983	2.3056247194524637	0.35425302352176463
ENSMUSG00000026708	Cenpl	0.33990865284532579	-0.1364249771345345	1.0	0.35601239406785867	-0.067060895226979556	1.0	0.23233891018843691	-0.69150104820703517	0.74289600944923251	0.35972750808289294	-0.030170063032230576	1.0	0.31792353698759585	-0.22579189266567412	1.0	0.48508798366194988	0.54218691392506657	0.12800762239952379
ENSMUSG00000026705	Klhl20	0.17123217850102879	0.1669342873122126	0.88485819713446734	0.14737257242809032	-0.11766972448337221	0.92638797991430966	0.13508076173746331	-0.19168988717710755	1.0	0.167016343038486	0.12597097160232229	1.0	0.18473935257387328	0.28808992504959008	0.83209886187354576	0.14833268921894335	-0.094913210131264858	1.0
ENSMUSG00000044835	Ankrd45	0.0025557041567317727	-1.008304514026567	0.5449321052757925	0.0066234864012624864	-0.23448338946612246	0.97708402870297284	0.016209691408495597	1.3978892416144184	0.79586417706205015	0.034259762674561232	2.7385379337180806	0.0080231036673081776	0.0042962640133458905	-0.13669555078081608	1.0	0.0020044958002559915	-1.4492627827110045	0.31160797956473307
ENSMUSG00000026701	Prdx6	6.7266133405180266	-0.63764944984286753	0.12838649732183394	10.324359427967901	0.11090431034763348	0.82526486182615399	9.5421050091344082	-0.043392211670794545	1.0	11.327134034276808	0.23690381659582016	0.80804920181327455	15.015442726643887	0.71253989787986738	0.11910448076286542	8.3908194198715798	-0.28157571925477765	0.55400314105249349
ENSMUSG00000026700	Tnfsf4	0.0051114083134635455	1.4246548932495395	0.60289961303789164	0.0	-1.4568758108025701	0.41494611437797352	0.0	0.59053431955681379	1.0	0.0	0.22068962885546117	1.0	0.0	0.22587452860389234	1.0	0.0080179832010239659	2.4576278128975142	0.11901795288044838
ENSMUSG00000000817	Fasl	0.0	-1.6457344346418594	0.42512895052938943	0.011591101202209351	1.5431241891974299	0.20457625915514432	0.032419382816991194	3.205244163672023	0.029574262951326452	0.0	-0.77931037114453883	0.99409007697768248	0.0	-0.77412547139610766	1.0	0.0	-2.086692703326297	0.2022937807661784
ENSMUSG00000040297	Suco	0.41146836923381547	0.38772832425118131	0.41380540882152994	0.34607716446596493	0.081731054226846789	0.90882582684911917	0.16750014455445453	-1.0199632732714794	0.40747939188792304	0.34688009707993245	0.077257525391741799	1.0	0.30073848093421229	-0.15017878014443853	1.0	0.32472831964147059	-0.041745297272322013	1.0
ENSMUSG00000086277	4930558K02Rik	0.0	0.57665798669458823	1.0	0.0033117432006312432	2.9354416119761906	0.213749858946615	0.0	1.8129267408932632	1.0	0.0	1.4430820501919088	1.0	0.0	1.44826694994034	1.0	0.0	0.13569971801015157	1.0
ENSMUSG00000026698	Pigc	0.14311943277697928	-0.038912499956963664	1.0	0.18876936243598086	0.52354382022791368	0.17292593587083122	0.091854917981475062	-0.66580543370297152	0.86845629746485009	0.11134422869232401	-0.40689250580348357	0.81126186908481956	0.090221544280263688	-0.72165805150197215	0.49047974904039054	0.16637315142124728	0.23646269494506811	0.69111097619327011
ENSMUSG00000040265	Dnm3	0.012778520783658865	0.74658298813690127	0.74595568703543158	0.0016558716003156216	-1.971448983632329	0.13157699362081984	0.0	-0.9944281811643414	1.0	0.017129881337280616	1.2625098045500884	0.51882575690846244	0.0	-1.3590879721172637	0.71725996500447731	0.020044958002559912	1.7206622187313076	0.10583504160010956
ENSMUSG00000026694	Mettl13	0.36802139856937532	-0.45126071687038449	0.43456440020341708	0.66234864012624872	0.69644134272740543	0.018014568052582603	0.47008105084637236	-0.025322189110125404	1.0	0.38542233008881388	-0.34221172161677549	0.84634259503688791	0.54562552969492806	0.21305048824630868	0.86550059820456282	0.36481823564659044	-0.49325868653768878	0.2692840868999648
ENSMUSG00000026696	Vamp4	0.27857175308376325	-0.66249931712126453	0.1835054193849783	0.53484652690194578	0.54822205683710878	0.086155329188372168	0.39443582427339291	-0.063313641875071491	1.0	0.47107173677521696	0.21883407227697926	0.82766338628868419	0.38236749718778423	-0.11696914593680585	1.0	0.36682273144684641	-0.21725527249783538	0.77455133386507247
ENSMUSG00000040225	Prrc2c	3.4323106824907712	-0.56126834295874217	0.20290908576617442	6.4214700660239812	0.64213622740421128	0.022579268784947173	4.7710525045672041	-0.0023333792496877948	1.0	5.2417436892078682	0.15218426458207279	0.95947654601015786	4.7903343748806675	0.0055414033109180139	1.0	3.5519665580536164	-0.53107182371715966	0.156497898408681
ENSMUSG00000026692	Fmo4	0.21212344500873714	1.9100817204197806	1.091332231136966e-06	0.0	-6.1652207270290091	1.3112925620435207e-15	0.010806460938997066	-2.5169941447476307	0.045496649152248783	0.0042824703343201541	-3.4797500892856315	0.00044024204424482317	0.0042962640133458905	-3.4745651895372003	0.00053436166711848525	0.19042710102431917	1.8461931008151664	3.1695838417368364e-07
ENSMUSG00000040181	Fmo1	0.30924020296454452	2.1975400616706873	9.1649904572946866e-09	0.0	-6.5564114843534842	4.1064083035129434e-17	0.0054032304694985331	-3.5029775663663298	0.0063640655291060623	0.012847411002960461	-2.8606986979851943	0.0017552266060517465	0.017185056053383562	-2.5274855038129824	0.0060920157036710746	0.22049453802815905	1.492710272052959	7.5738631796942141e-05
ENSMUSG00000040170	Fmo2	0.046002674821171916	2.3220851596089913	0.0005465061002895966	0.0	-3.7788039056899327	0.00069120537065411555	0.0	-1.7313937753305479	0.67165433770858507	0.0	-2.1012384660319015	0.26482983781818403	0.0	-2.0960535662834703	0.27899009277758324	0.032071932804095864	1.5601975465380615	0.035360995490130352
ENSMUSG00000026586	Prrx1	0.0025557041567317727	-0.64573443464185853	0.81505951837635515	0.0	-2.5564114843534851	0.070516279566665077	0.0	-0.50900135399410029	1.0	0.0042824703343201541	0.22068962885546117	1.0	0.0042962640133458905	0.22587452860389234	1.0	0.022049453802815904	3.3056247194524637	0.0004218942038881277
ENSMUSG00000040124	Gorab	0.18145499512795588	-0.24210169863526465	0.83502879062941993	0.18049000443440277	-0.29022594139311853	0.56137009929200665	0.15669368361545744	-0.41973401589701265	1.0	0.25694822005920925	0.34407204436074368	0.68643927524222681	0.20192440862725683	-0.043586146389334779	1.0	0.27060693303455885	0.49978602984223941	0.22052523688142017
ENSMUSG00000026585	Kifap3	0.40380125676362011	-0.73860077694180637	0.11067466019714629	0.74845396334266101	0.37132998618004637	0.27688415932472449	0.72403288291280343	0.23272168897092077	1.0	1.002098058230916	0.78691839608897285	0.073656263584283288	0.54132926568158213	-0.22956827318654993	1.0	0.48107899206143789	-0.47627909931752477	0.28379647194161128
ENSMUSG00000026584	Scyl3	0.084338237172148514	-0.38754129187756448	0.66527609385604947	0.1374373428261966	0.52362801357163269	0.21964006118478546	0.075645226572979452	-0.46340448755398889	1.0	0.085649406686403085	-0.30755848087137361	0.97237718411792551	0.12888792040037669	0.32921427829657635	0.83568092056331178	0.10222928581305556	-0.078743950210805824	1.0
ENSMUSG00000041406	BC055324	0.24790330320298198	-0.57902076489385923	0.28763372220897088	0.48682625049279277	0.71584646740729396	0.019111644717613487	0.46467782037687383	0.46145437039188497	0.74964706681146021	0.30405539373673096	-0.21354143565669337	1.0	0.36947870514774656	0.096794579438962192	1.0	0.23452600862995099	-0.70730751356637955	0.08599023903215787
ENSMUSG00000041396	Mettl18	0.081782533015416728	-0.88674253414565429	0.11846047343397555	0.19704872043755897	0.71821089575552133	0.045922620688654971	0.21072598831044279	0.66453490100059165	0.57706375993269676	0.11562669902664416	-0.28354159975283855	0.96458576704975685	0.12888792040037669	-0.11586204736365069	1.0	0.1142562606145915	-0.37555309652799584	0.54098970920238609
ENSMUSG00000086593	Gm16548	0.0	0.57665798669458823	1.0	0.0016558716003156216	1.3504791112550336	0.71282675232724058	0.0	1.8129267408932632	1.0	0.0	1.4430820501919088	1.0	0.0	1.44826694994034	1.0	0.0020044958002559915	1.7206622187313076	0.68872614308690561
ENSMUSG00000026579	F5	0.023001337410585958	1.6761936602455032	0.082219079394263081	0.0	-3.1730828448019794	0.011659113990548338	0.0	-1.1256727144425946	0.89484612412259734	0.012847411002960461	0.70611645602570228	0.89602744591941708	0.0	-1.490332505395517	0.53345577816287981	0.020044958002559912	1.4796541192275123	0.10966396485381261
ENSMUSG00000040918	Slc19a2	0.05111408313463546	-0.63588664868551215	0.41205131023970759	0.12915798482461849	1.1948282407948398	0.0014699349196475547	0.08645168751197653	0.25653339236887707	1.0	0.029977292340241078	-1.2848384043712904	0.16444005900320696	0.060147696186842466	-0.30780746717357088	1.0	0.060134874007679737	-0.41260431213215698	0.59482305821678794
ENSMUSG00000026578	Ccdc181	0.074115420545221411	-0.3493414318616348	0.75801206024192802	0.08776119481672795	-0.094305731417861693	0.99520103893934275	0.10806460938997066	0.29835356806350388	1.0	0.12419163969528446	0.51708263163568624	0.58296120453022893	0.09451780829360959	0.081057975752111044	1.0	0.092206806811775593	0.0084645297140433229	1.0
ENSMUSG00000026577	Blzf1	0.16612077018756524	-0.61735263327203693	0.26598911266318526	0.32786257686249309	0.66517563691132087	0.041113612291867489	0.21072598831044279	-0.18406450923439888	1.0	0.25694822005920925	0.11957810037900751	0.99096518582181969	0.20622067264060273	-0.22857765178829537	1.0	0.21448105062739106	-0.20744486278690655	0.81407097969542708
ENSMUSG00000026575	Nme7	0.18401069928468766	-1.1622825496566753	0.0081749095908797524	0.52987891210099891	0.76102921954156388	0.010317479236537143	0.48629074225486796	0.4279256153692268	0.79586417706205015	0.4667892664408968	0.37061241185946403	0.58552873214120138	0.33940485705432533	-0.14468834153434695	1.0	0.26459344563379084	-0.61422430196768629	0.15152220058133167
ENSMUSG00000026576	Atp1b1	5.5688793575185329	1.1742495502205261	0.00018317964494910316	0.49179386529373964	-3.0293353393188953	3.6713803466062248e-21	0.27016152347492661	-3.5849925179245643	2.3471284394745773e-07	0.23125339805328832	-3.8450080037112149	1.4010317509572247e-11	0.13318418441372259	-4.6263205462183734	2.3356877850467687e-14	7.7954841671955499	2.2952774770584314	2.1831132750156649e-14
ENSMUSG00000102163	Gm36945	0.012778520783658865	1.0461432699958095	0.50944129036265218	0.0016558716003156216	-1.7369837299953055	0.18696297633401301	0.0	-0.77203575982789374	1.0	0.0	-1.1418804505292472	0.62892780694073058	0.0	-1.1366955507808161	0.65928300175425114	0.022049453802815904	2.4982697973948591	0.0044397887603089331
ENSMUSG00000040848	Sft2d2	1.024837366849441	1.0395329718749822	0.0011461317252524736	0.2748746856523932	-1.382160557508382	1.0488106169620101e-05	0.30798413676141634	-0.99561217387822132	0.37885029635295131	0.32975021574265184	-0.91416917363890993	0.16773675952957681	0.073036488226880136	-3.0949081156152083	1.4176454029062047e-07	1.1165041607425872	1.3549355701211971	6.5491378226344407e-07
ENSMUSG00000040843	Tiprl	1.3877473571053527	-0.29491512146845689	0.67588932749009423	1.7982765579427651	0.18217718801508698	0.66938879371305038	1.7830660549345159	0.12517137130596234	1.0	1.7515303667369431	0.10019433666890065	0.97951773787094687	1.64117285309813	-0.0053314307119705084	1.0	1.5594977325991612	-0.099598687523233864	0.99396900300138624
ENSMUSG00000040836	Gpr161	0.0025557041567317727	0.35426556535814147	1.0	0.0049676148009468648	1.0285510163676719	0.65608891198689245	0.0	0.39788924161441841	1.0	0.012847411002960461	2.7061164560257032	0.16652040250605321	0.0	0.033229450661496074	1.0	0.0	-1.2793377812686924	0.6591956654363047
ENSMUSG00000026571	Dcaf6	0.14823084109044282	0.87433853533527417	0.060529868304131276	0.071202478813571737	-0.50297222539202391	0.34648990790536377	0.070241996103480919	-0.35699826054904982	1.0	0.051389644011841845	-0.84137133927679031	0.40902492101262072	0.068740224213534248	-0.41846651919619582	0.88078054534771311	0.11826525221510349	0.46768147756143685	0.36881072118775843
ENSMUSG00000026568	Mpc2	2.9365040760848071	0.78552341709531515	0.020140931651454683	1.116057458612729	-1.0073335193308597	0.00084835884690148548	1.3454043869051346	-0.56002535701856659	0.86324994402950861	0.9335785328817936	-1.1323334390894564	0.044799156960373537	0.90221544280263688	-1.1837806868505574	0.036583970723569614	3.2733416418180337	1.1065651446960207	5.0022739820135909e-05
ENSMUSG00000026567	Adcy10	0.0	-1.297811131221553	0.51779921625392633	0.008279358001578108	1.3504791112550345	0.36220698461822798	0.0054032304694985331	1.0759611467270558	1.0	0.012847411002960461	2.0280445509130649	0.33706851647361258	0.0	-0.42620216797580124	1.0	0.0020044958002559915	-0.60126587615605498	0.76380596699977443
ENSMUSG00000103583	Gm38325	0.0	1.1616204874157443	1.0	0.0	0.35047911125503362	1.0	0.0	2.3978892416144193	1.0	0.0	2.0280445509130649	1.0	0.0	2.0332294506614961	1.0	0.0020044958002559915	2.7206622187313076	0.48739980969163621
ENSMUSG00000026566	Mpzl1	1.1730682079398838	-0.17217656628588329	0.91349474689557775	1.1541425054199883	-0.22549891227064836	0.63453211735880388	0.99959763685722858	-0.40335843813084471	1.0	1.5887964940327772	0.33418293554659967	0.59314261774790267	1.0912510593898561	-0.27391330746219511	0.96287007970627558	1.625646094007609	0.44421689363795352	0.19922019200697486
ENSMUSG00000040723	Rcsd1	0.01788992909712241	-0.53881923072534654	0.68242735757884754	0.008279358001578108	-1.8194458901872776	0.010177229740266917	0.0	-2.4847538077474223	0.24033862408755866	0.047107173677521694	1.0280445509130649	0.33676134126741714	0.060147696186842466	1.4482669499403396	0.083062578220864158	0.04209441180537582	0.93216632392501975	0.18291915093766017
ENSMUSG00000040713	Creg1	0.58525625189157604	0.15380098295644595	0.84038480204745147	0.39575331247543361	-0.58025822630785195	0.11004436531284099	0.44846812896837823	-0.27453610035707721	1.0	0.24410080905624879	-1.2133222643625556	0.045655094526537855	1.1428062275500068	1.299509515998944	0.00053439032817488368	0.55925432827142152	0.076806028956582839	0.9495651242728157
ENSMUSG00000026565	Pou2f1	0.19678922006834651	-0.12283290205295483	1.0	0.24672486844702762	0.31251126105601346	0.45899133874003795	0.14588722267646037	-0.5429486859174375	0.94357284908653472	0.21840598705032785	0.063148351868981045	1.0	0.23199825672067806	0.15995313565818847	0.98139532400211305	0.19644058842508713	-0.13782119501213419	0.93399700869943592
ENSMUSG00000026564	Dusp27	0.0025557041567317727	0.83969239252838346	1.0	0.0016558716003156216	0.028551016367671878	1.0	0.0	0.81292674089326322	1.0	0.012847411002960461	3.4430820501919088	0.075590183121569621	0.0	0.44826694994034	1.0	0.0	-0.86430028198984843	0.86299858735655688
ENSMUSG00000000544	Gpa33	0.0	-0.42334201330541177	0.89518558080662469	0.0049676148009468648	1.7655166105338775	0.32344333409242759	0.0	0.81292674089326322	1.0	0.0	0.44308205019190883	1.0	0.0042962640133458905	1.7113013557741343	0.83983285350186787	0.0020044958002559915	0.39873412384394591	1.0
ENSMUSG00000040629	Mael	0.0025557041567317727	-0.16030760747161743	1.0	0.008279358001578108	1.3504791112550345	0.36220698461822798	0.0054032304694985331	1.0759611467270558	1.0	0.0	-0.43138706772423241	0.97347736334590562	0.0	-0.42620216797580124	1.0	0.006013487400767974	0.72066221873130765	0.94734525763857225
ENSMUSG00000040612	Ildr2	0.012778520783658865	1.287151369499604	0.4376668627657655	0.0033117432006312432	-0.87191331008141315	0.50309301637686599	0.0	-0.60211075838558159	1.0	0.025694822005920923	2.5134713780833069	0.036614726362052999	0.0	-0.96677054933850393	0.82226928506817443	0.004008991600511983	-0.5017302026051409	0.83359673216610675
ENSMUSG00000103400	Gm15853	0.0	1.1616204874157443	1.0	0.0	0.35047911125503362	1.0	0.0	2.3978892416144193	1.0	0.0	2.0280445509130649	1.0	0.0	2.0332294506614961	1.0	0.0020044958002559915	2.7206622187313076	0.48739980969163621
ENSMUSG00000026563	Tada1	0.20190062838181005	-0.13850323715326862	1.0	0.13412559962556536	-0.90667872824209028	0.01438169795564089	0.075645226572979452	-1.5375705061908707	0.12154726587419942	0.41968209276337509	1.1066543856094317	0.010812340006423312	0.31362727297424997	0.59882662651572138	0.33854642058004519	0.25457096663251089	0.28603399109458305	0.56998840189639943
ENSMUSG00000040596	Pogk	0.028112745724049502	-0.0083045140265669559	1.0	0.026493945605049946	-0.17676789160983475	0.90833789170132717	0.021612921877994132	-0.21092000106110476	1.0	0.077084466017762768	1.7213832126790134	0.0091035932718631953	0.025777584080075341	-0.042058676642740878	1.0	0.01804046220230392	-0.76476460843893435	0.38497366144687795
ENSMUSG00000102548	Gm16701	0.0051114083134635455	2.7465829881369013	0.27898421947267782	0.0	-0.64952088874496638	0.79132995348846946	0.0	1.3978892416144193	1.0	0.0	1.0280445509130649	1.0	0.0	1.0332294506614961	1.0	0.0020044958002559915	1.1356997180101516	0.82173209226336619
ENSMUSG00000097823	Gm16701	0.0	0.57665798669458823	1.0	0.0033117432006312432	2.9354416119761906	0.213749858946615	0.0	1.8129267408932632	1.0	0.0	1.4430820501919088	1.0	0.0	1.44826694994034	1.0	0.0	0.13569971801015157	1.0
ENSMUSG00000060568	Fam78b	0.0025557041567317727	0.83969239252838346	0.89638005602663562	0.0016558716003156216	0.028551016367671878	1.0	0.0054032304694985331	2.0759611467270558	0.94926046215842264	0.0042824703343201541	1.7061164560257032	0.79319859714388485	0.0042962640133458905	1.7113013557741343	0.82097651530523963	0.0	-0.86430028198984843	0.88439437561565337
ENSMUSG00000026558	Uck2	1.0733957458273446	-0.57705750462614747	0.22552589790505487	2.0085722511828492	0.618036448897755	0.033641113145238329	1.6966143674225393	0.18732225567476046	1.0	1.2890235706303663	-0.24974318764122272	0.97166162108585497	1.7614682454718149	0.25474458705702308	0.76065785310539191	1.144567101946171	-0.4961345063479709	0.23055191828499949
ENSMUSG00000103139	Gm37982	0.0025557041567317727	2.1616204874157452	0.63315670591212492	0.0	-0.23448338946612246	1.0	0.0054032304694985331	3.3978892416144193	0.70459568429578023	0.0	1.4430820501919088	1.0	0.0	1.44826694994034	1.0	0.0	0.13569971801015157	1.0
ENSMUSG00000052428	Tmco1	6.0391289223571798	0.42428877345544391	0.30351072125341677	3.0401802581794812	-0.84410350738726647	0.0044682262527178072	3.3824222739060814	-0.54146032814632772	0.87778754382162605	4.4494866773586397	-0.11794636328236674	1.0	2.8269417207815959	-0.82949961131286321	0.20052964661054529	7.4607333685527992	0.91159220639951943	0.0010784301980495457
ENSMUSG00000026687	Aldh9a1	1.8452184011603401	0.30357068603844528	0.4931543637141621	1.0349197501972636	-0.76783178257973883	0.015291866162056997	0.75645226572979463	-1.1077674887614715	0.2296058984805591	0.89075382953859206	-0.87884604469545313	0.16455678357812584	1.1814726036701197	-0.44132886006326799	0.70974807756393976	2.75016823795122	1.1990660678349228	8.822114977739133e-06
ENSMUSG00000026688	Mgst3	6.4557086999044584	1.7587661690255496	6.1679471546107483e-10	0.64910166732372365	-2.4497786358622573	2.4155021780493938e-15	0.95096856263174179	-1.6089716724352159	0.033168456945336169	0.4667892664408968	-2.6819478091257096	4.6804770712687305e-07	0.36088617712105475	-3.0549819999842907	2.2606013258498926e-08	5.1695946688602019	1.3708229853602412	3.931720932741422e-07
ENSMUSG00000015843	Rxrg	0.0	-0.64573443464185942	0.89928164365069707	0.0016558716003156216	-0.23448338946612246	1.0	0.0	0.59053431955681379	1.0	0.021412351671600771	4.613007051634221	0.0018595217677892435	0.0	0.22587452860389234	1.0	0.0	-1.086692703326297	0.64819053698041107
ENSMUSG00000026686	Lmx1a	0.0051114083134635455	0.42465489324953865	1.0	0.0	-2.2344833894661225	0.14488768101751445	0.0	-0.18707325910673767	1.0	0.0	-0.55691794980809117	0.97763590842374204	0.017185056053383562	2.3551575455488587	0.15246792320016489	0.010022479001279956	1.4982697973948591	0.37995481545888843
ENSMUSG00000093538	Gm20711	0.0	1.1616204874157443	1.0	0.0	0.35047911125503362	1.0	0.0	2.3978892416144193	1.0	0.0	2.0280445509130649	1.0	0.0042962640133458905	4.0332294506614961	0.38080706272247405	0.0	0.72066221873130765	1.0
ENSMUSG00000052534	Pbx1	0.079226828858684956	-2.9728058328051814	1.0982921401609097e-09	0.046364404808837405	-3.9298116937896146	3.6204556845355713e-22	0.010806460938997066	-5.1883250553161968	1.0887093500124298e-07	1.6787283710535004	2.0708908063371414	6.8559262894555466e-09	2.8742006249284007	3.4964342324008499	3.2669988733219656e-28	0.064143865608191727	-3.3680858743108404	8.2241459027708014e-15
ENSMUSG00000026683	Nuf2	0.42424689001747429	-0.46590247553345687	0.40533700842420506	0.63419882292088314	0.26478536285775045	0.48803098928564859	0.52951658601085616	-0.07604194671799358	1.0	0.67234784248826418	0.30807094579075134	0.65944189646063256	0.57999564180169516	0.066766410380730723	1.0	0.51715991646604575	-0.13904644014713829	0.91653301502643014
ENSMUSG00000026678	Rgs5	0.0076671124701953187	-2.4530893566994632	0.016740044005495731	0.0	-5.307732371496761	1.056585809498137e-07	0.0	-3.2603222411373762	0.14971628230427089	0.32975021574265184	4.7284842690541575	1.0429160849359173e-17	0.055851432173496571	0.38115275408180249	0.91618291595611057	0.014031470601791938	-1.83392663294633	0.028741419212987361
ENSMUSG00000038530	Rgs4	0.0	-1.4233420133054118	0.56642393462448681	0.0016558716003156216	-1.1089525073822637	0.58689852607791537	0.0	-0.18707325910673767	1.0	0.038542233008881384	4.7650101450792715	4.8006036437518666e-05	0.0	-0.55173305005966	1.0	0.0020044958002559915	-0.73876939990598967	0.79743340570768917
ENSMUSG00000070532	Ccdc190	0.01788992909712241	1.8396923925283826	0.10032962086027254	0.0	-2.7369837299953055	0.050410849684894829	0.0	-0.68957359963592069	1.0	0.0042824703343201541	0.028044550913064903	1.0	0.0	-1.054233390588843	0.83209886187354576	0.016035966402047932	1.7206622187313076	0.090269506412750541
ENSMUSG00000026675	Hsd17b7	0.60314618098869843	0.9444552277428464	0.0057567624569420835	0.20036046363819021	-1.0981619182533418	0.00097729263948458621	0.162096914084956	-1.2120639379844378	0.23842245034305198	0.22697092771896815	-0.736704199766679	0.3597287778104018	0.18044308856052738	-1.0816024099859298	0.10514268504326302	0.60936672327782138	1.057448272345783	0.00035848551582309514
ENSMUSG00000097503	3110045C21Rik	0.0076671124701953187	-0.16030760747161743	1.0	0.0066234864012624864	-0.57552030730118897	0.76659125156312125	0.032419382816991194	2.1177813224216839	0.24043157551276359	0.025694822005920923	1.7479366317203304	0.20744517900192178	0.008592528026691781	0.22587452860389234	1.0	0.0020044958002559915	-1.7387693999059897	0.22614723586975419
ENSMUSG00000026674	Ddr2	0.0	0.16162048741574431	1.0	0.0016558716003156216	0.76551661053387754	1.0	0.0	1.3978892416144193	1.0	0.0085649406686403081	3.613007051634221	0.16413911740514101	0.0	1.0332294506614961	1.0	0.0	-0.27933778126869235	1.0
ENSMUSG00000026670	Uap1	0.67726160153391979	-0.39042739083267608	0.50866147158920461	0.83787102975970462	-0.028907800993169891	1.0	0.59435535164483855	-0.55168775309565021	0.89143420521255445	1.0620526429113981	0.3650795381906361	0.5515581003260015	1.1127323794565855	0.4427287663989099	0.44779365453244407	0.87396016891161221	0.052320804250513497	0.99314155383764491
ENSMUSG00000104266	Gm37748	0.0	1.1616204874157443	1.0	0.0	0.35047911125503362	1.0	0.0	2.3978892416144193	1.0	0.0	2.0280445509130649	1.0	0.0	2.0332294506614961	1.0	0.0020044958002559915	2.7206622187313076	0.48739980969163621
ENSMUSG00000026667	Uhmk1	0.51880794381654993	1.0825017702981423	0.001633688280306777	0.29308927325586503	-0.0098378128366378714	1.0	0.16750014455445453	-0.83812495028566625	0.60650219895533797	0.22697092771896815	-0.39946230032799512	0.80728025966442174	0.18044308856052738	-0.7499591602653557	0.38827355075544723	0.25457096663251089	-0.26517971827203302	0.68875721053346861
ENSMUSG00000102752	Gm7694	0.0025557041567317727	-1.593267014747723	0.30132270530783434	0.016558716003156216	0.63998572845001878	0.55804515847769098	0.0054032304694985331	-0.35699826054904982	1.0	0.051389644011841845	2.7284842690541575	0.00088346324184354922	0.008592528026691781	-0.082247766758439589	1.0	0.0020044958002559915	-2.0342252834321606	0.079770058251912954
ENSMUSG00000038473	Nos1ap	0.0025557041567317727	-2.9469039693624239	0.0031678533972230509	0.034773303606628052	0.19520088577712258	0.92252065529142446	0.027016152347492665	-0.039516070692879879	1.0	0.13703905069824493	2.8245111568279335	1.6478638473728955e-07	0.008592528026691781	-1.4692708898676869	0.29586108207186185	0.016035966402047932	-1.0636090902132551	0.18339010387717739
ENSMUSG00000038463	Olfml2b	0.0051114083134635455	0.28715136949960396	1.0	0.0016558716003156216	-1.2344833894661225	0.43699864997948984	0.0	-0.30255047652667333	1.0	0.029977292340241078	3.4430820501919088	0.0023628834725445331	0.0	-0.66721026747959566	1.0	0.004008991600511983	-0.15380689918483359	1.0
ENSMUSG00000026663	Atf6	0.14311943277697928	0.087619905971968226	1.0	0.12584624162398725	-0.16409406157472395	0.83686242329697957	0.059435535164483862	-1.1719663667165294	0.42676837730478412	0.22697092771896815	0.85811954947075275	0.11471150154327232	0.16325803250714382	0.30740441410049035	0.82075431674942589	0.12227424381561547	-0.20165841744681678	0.85096146528267524
ENSMUSG00000026659	Dusp12	0.77693406364645901	-0.3076676929353922	0.66142417891686711	0.83290341495875775	-0.21333758059457311	0.67202321618476657	0.58895212117534002	-0.70033429447370499	0.684867121591896	1.4046502696570105	0.68868186268968223	0.12382517984173687	1.129917435509969	0.32106724749586263	0.65928300175425114	0.97218046312415574	0.087054009068424323	0.91423780389232567
ENSMUSG00000096968	Gm26620	0.0076671124701953187	-0.086307026027840017	1.0	0.0049676148009468648	-0.8974484021885516	0.47990827091928406	0.0	-1.0615423770228789	1.0	0.029977292340241078	2.1211539553045462	0.054797465911060377	0.008592528026691781	0.29626385649529041	1.0	0.012026974801535948	0.52801714078891226	0.87691263411723641
ENSMUSG00000070524	Fcrlb	0.0	1.1616204874157443	1.0	0.0	0.35047911125503362	1.0	0.0	2.3978892416144193	1.0	0.0	2.0280445509130649	1.0	0.0	2.0332294506614961	1.0	0.0020044958002559915	2.7206622187313076	0.48739980969163621
ENSMUSG00000059089	Fcgr4	0.0	1.1616204874157443	1.0	0.0	0.35047911125503362	1.0	0.0	2.3978892416144193	1.0	0.0	2.0280445509130649	1.0	0.0042962640133458905	4.0332294506614961	0.38080706272247405	0.0	0.72066221873130765	1.0
ENSMUSG00000059498	Fcgr3	0.11245098289619801	1.0387637396302112	0.03739739288414845	0.013246972802524973	-2.5456850777604259	1.3313622663347135e-06	0.0	-3.7518578778902638	0.0072328356189495565	0.0042824703343201541	-3.1115068014857288	0.0017845979814517536	0.0	-4.1165176688431862	0.00026771402278302672	0.17639563042252723	2.4415081475342371	1.7630991164460998e-11
ENSMUSG00000026649	Cfap126	0.01788992909712241	3.5766579866945891	0.0048864774694548649	0.0	-1.971448983632329	0.22686553102299128	0.0	0.075961146727055784	1.0	0.0085649406686403081	1.613007051634221	0.61743923661272926	0.0	-0.28869864422586566	1.0	0.0	-1.601265876156055	0.51737483052067301
ENSMUSG00000058076	Sdhc	2.2439082496104965	0.5755642072328806	0.10917904011884405	1.0597578242019978	-0.81568984786551202	0.0086117145303877939	1.1400816290641904	-0.56506131311469598	0.849369207681823	1.6530335490475794	0.011826513918805404	1.0	1.32754558012388	-0.33810457051918674	0.86352920574995118	2.1889094138795424	0.5709708724413598	0.079558822035166482
ENSMUSG00000056569	Mpz	0.0	1.1616204874157443	1.0	0.0	0.35047911125503362	1.0	0.0	2.3978892416144193	1.0	0.0	2.0280445509130649	1.0	0.0	2.0332294506614961	1.0	0.0020044958002559915	2.7206622187313076	0.48739980969163621
ENSMUSG00000038370	Pcp4l1	0.0025557041567317727	0.35426556535814147	1.0	0.0049676148009468648	1.0285510163676719	0.65608891198689245	0.0	0.39788924161441841	1.0	0.012847411002960461	2.7061164560257032	0.16652040250605321	0.0	0.033229450661496074	1.0	0.0	-1.2793377812686924	0.6591956654363047
ENSMUSG00000005677	Nr1i3	0.0025557041567317727	1.1616204874157452	0.85583139503714289	0.0016558716003156216	0.35047911125503362	1.0	0.0	1.0759611467270558	1.0	0.0	0.70611645602570317	1.0	0.0	0.71130135577413434	1.0	0.004008991600511983	1.7206622187313076	0.48777107819501919
ENSMUSG00000005674	Tomm40l	0.29646168218088564	0.49282639589111787	0.28034228522871513	0.18214587603471838	-0.41734744661593259	0.34280376234050608	0.11887107032896772	-0.94273494698284876	0.50944777114607365	0.18842869471008677	-0.27451821910736607	0.97033278869703432	0.21051693665394861	-0.10099148909913724	1.0	0.29265638683737472	0.50248204868177426	0.21005889829187865
ENSMUSG00000005681	Apoa2	36.063541355642052	2.1101063287277744	1.7529115414096367e-13	1.347879482656916	-3.7479793019392211	8.6467016514308295e-28	1.2805656212711523	-3.5059166721377322	8.1081551575391151e-07	1.1905267529410029	-3.6443807910584303	2.3019993516276959e-10	1.01391830714963	-3.8767015992670739	4.3063625001411529e-11	26.17671065554299	1.4571676084083363	1.8531369510759094e-07
ENSMUSG00000058715	Fcer1g	0.0076671124701953187	0.83969239252838257	0.81133417202517522	0.0066234864012624864	0.50248220470008409	0.95417941735462075	0.010806460938997066	1.5234201236982772	0.89463757920286613	0.0042824703343201541	0.44308205019190883	1.0	0.0042962640133458905	0.44826694994034	1.0	0.0020044958002559915	-0.86430028198984843	0.82173209226336619
ENSMUSG00000013593	Ndufs2	3.44508920327443	-0.05679419321810264	1.0	3.3498282474385026	-0.1185110912808458	0.84326117563268477	2.7286313870967591	-0.41698132102502017	1.0	3.3531742717726805	-0.097658837005020205	1.0	2.8827931529550921	-0.33828792598934498	0.85280873674731739	4.6003178615874996	0.50537867865716124	0.12791127611203784
ENSMUSG00000006403	Adamts4	0.0025557041567317727	1.5766579866945891	0.75279716189602286	0.0016558716003156216	0.76551661053387754	1.0	0.0054032304694985331	2.8129267408932632	0.83179122897252344	0.0	1.0280445509130649	1.0	0.0	1.0332294506614961	1.0	0.0	-0.27933778126869235	1.0
ENSMUSG00000052423	B4galt3	0.99161321281192794	0.36757219945366937	0.39899721693316204	0.7136806597360329	-0.24557256812792802	0.59554398941247644	0.62677473446182974	-0.39441441431971863	1.0	0.41539962242905493	-1.0367257044771727	0.088120273627130721	0.32221980100094177	-1.4175477026652632	0.011829129729401831	1.2608278583610184	0.9061280710693983	0.0016171408909689011
ENSMUSG00000062729	Ppox	0.12522950367985689	0.51085592829884252	0.38633743884886823	0.069546607213256104	-0.58080813866095182	0.23883710563324692	0.097258148450973594	0.091227903380366904	1.0	0.068519525349122465	-0.45434821616754295	0.80907475562029108	0.12029539237368493	0.4154770148226703	0.70304809004277935	0.10423378161331155	0.18179613259960536	0.84007710719558903
ENSMUSG00000053483	Usp21	0.071559716388489639	-0.5349873691343201	0.46229216299852194	0.11094339722114666	0.21877343204321198	0.70540872847559932	0.097258148450973594	0.016460134978394603	1.0	0.1413215210325651	0.59980755387936258	0.44230864669198622	0.098814072306955478	0.025734914114571961	1.0	0.092206806811775593	-0.13413986572875691	0.9683588154888908
ENSMUSG00000062963	Ufc1	1.9678922006834652	0.24788508903888795	0.60365710525836958	1.4853168254831126	-0.2787801379852114	0.50497346915862873	1.7614531330565217	0.041521406405785388	1.0	1.4860172060090935	-0.22945167137929867	0.9886224636424884	1.6755429652048972	-0.037423407240843698	1.0	1.8922440354416559	0.18961913907445604	0.71137153343681392
ENSMUSG00000103983	Gm20045	0.02555704156731773	-0.73649989856504128	0.43456440020341708	0.051332019609784271	0.41974177369214782	0.51527366313035916	0.054032304694985329	0.49976885563363194	1.0	0.051389644011841845	0.4065561741667949	0.85893034188968831	0.055851432173496571	0.5368036245419967	0.72891276750880529	0.030067437003839868	-0.54612432196359428	0.52287955680319642
ENSMUSG00000013973	Dedd	0.2530147115164455	-0.052504317937102307	1.0	0.2533483548482901	-0.062214447555510644	1.0	0.23774214065793545	-0.12984839041378771	1.0	0.20984104638168755	-0.33372380850608852	0.88383182603726151	0.29644221692086642	0.21414523602178481	0.89579151051553285	0.29666537843788671	0.24286321295918212	0.63756822926253609
ENSMUSG00000013997	Nit1	0.33990865284532579	-0.098719809248785761	1.0	0.36429175206943676	0.02203770940899763	1.0	0.32419382816991199	-0.15317285248844681	1.0	0.32546774540833168	-0.15431755376746947	1.0	0.15466550448045205	-1.2867477378557051	0.040294284339375867	0.49911945426374182	0.64752751410109211	0.054401815640958195
ENSMUSG00000006412	Pfdn2	8.0300224604512298	-0.054924005769726225	1.0	8.7728077384721637	0.11789366182919014	0.80903519234781984	9.9149279115298068	0.28214004850494323	0.99223912831252181	8.4493139696136641	0.029415543167612412	1.0	8.9061552996660307	0.11506774271795761	1.0	6.8714116032775383	-0.34171094413599068	0.44147004126820527
ENSMUSG00000045259	Klhdc9	0.0025557041567317727	-0.0083045140265669559	1.0	0.0016558716003156216	-0.81944589018727854	0.71733465537414121	0.010806460938997066	1.9828517423355745	0.75308113831344192	0.012847411002960461	2.2206896288554612	0.29503739731006129	0.0	-0.28869864422586566	1.0	0.004008991600511983	0.30562471945246372	1.0
ENSMUSG00000006411	Pvrl4	0.0	-1.1603076074716183	0.76040990779250162	0.0066234864012624864	1.0874447054212402	0.56974075652719192	0.010806460938997066	1.9828517423355745	0.76745791536160124	0.0	-0.29388354397429772	1.0	0.0	-0.28869864422586566	1.0	0.006013487400767974	0.91330729667370303	0.7718300658800783
ENSMUSG00000048865	Arhgap30	0.0025557041567317727	-2.5662999671474536	0.016209386169566006	0.056299634410731138	2.1578340333126382	2.1916314121058088e-05	0.059435535164483862	1.5565869876334766	0.16877638991514549	0.012847411002960461	-0.64438079105843027	0.80699695454501175	0.012888792040037671	-0.6391958913099991	0.83564189206048811	0.0020044958002559915	-3.007258235831892	0.00099018352745480027
ENSMUSG00000026641	Usf1	0.4063569609203519	-0.56766035861165742	0.27523580570369383	0.62757533651962061	0.20437272933083761	0.61610877474164116	0.64298442587032545	0.20018108365856824	1.0	1.0449227615741177	1.0339451523527496	0.0095408543597720816	0.71317982621541776	0.37527459149833342	0.58590762545884012	0.30468336163891069	-1.0826458702635946	0.0026885168098426545
ENSMUSG00000103711	Tstd1	0.0051114083134635455	0.74658298813690127	0.94722178867630669	0.0066234864012624864	1.0874447054212402	0.5118584176048262	0.0	0.075961146727055784	1.0	0.012847411002960461	2.2206896288554612	0.2764001764138066	0.0	-0.28869864422586566	1.0	0.0	-1.601265876156055	0.35425302352176463
ENSMUSG00000097045	Gm26641	0.0051114083134635455	0.046143269995809533	1.0	0.008279358001578108	0.61351351708882795	0.80776473052066389	0.021612921877994132	2.2603857178644837	0.35903215868058852	0.0042824703343201541	0.22068962885546117	1.0	0.0	-0.87366114494702263	0.84198406108289314	0.004008991600511983	-0.3948149986886289	0.99450197465871715
ENSMUSG00000038235	F11r	1.362190315538035	-0.22683222627213756	0.82088511296837419	2.2172120728226172	0.77994368116915747	0.0049509052918459565	1.7128240588310348	0.15426614222684587	1.0	0.4667892664408968	-1.8434407085642546	0.00036844751846425313	0.4768853054813938	-1.811364238004346	0.00060378114172383705	1.8421316404352559	0.33133483855835888	0.42258923990059322
ENSMUSG00000091993	B930036N10Rik	0.19423351591161475	-0.72641108094145768	0.24382234986381912	0.30799211765870566	0.051883520198295452	0.98147006364086509	0.19451629690194719	-0.64532282520688034	0.93340582028416386	0.39826974109177432	0.47149773235599568	0.51882575690846244	0.61866201792180819	1.2415949867256584	0.0077548760838193316	0.22049453802815905	-0.55101110537635867	0.33302614447104772
ENSMUSG00000060244	Alyref2	0.15589795356063815	-0.37202323602043119	0.62280356398084846	0.2152633080410308	0.20399302277754972	0.68849924820411912	0.18911306643244866	-0.020900392525533107	1.0	0.13275658036392476	-0.57558179407312648	0.57352481701965541	0.26207210481409932	0.49958572722531991	0.47722406152785668	0.20245407582585512	0.075674946937934084	0.99209398164707929
ENSMUSG00000038209	Itln1	0.0	0.16162048741574431	1.0	0.0	-0.64952088874496638	0.79132995348846946	0.0	1.3978892416144193	1.0	0.0	1.0280445509130649	1.0	0.0	1.0332294506614961	1.0	0.006013487400767974	3.7206622187313076	0.060103179772456279
ENSMUSG00000015316	Slamf1	0.20445633253854184	-0.23999649610077745	0.87515582841342854	0.24506899684671202	0.077794535387520902	0.93428956714796385	0.24854860159693251	0.10072905187599868	1.0	0.37685738942017355	0.78953246421334056	0.14598183337376391	0.38666376120113011	0.83366495877930968	0.11751930156866323	0.11024726901407952	-1.2953500992573233	0.0020664806847644135
ENSMUSG00000038147	Cd84	0.0025557041567317727	3.1616204874157452	0.43456440020341708	0.0	0.35047911125503362	1.0	0.0	2.3978892416144193	1.0	0.0	2.0280445509130649	1.0	0.0	2.0332294506614961	1.0	0.0	0.72066221873130765	1.0
ENSMUSG00000104413	Gm37065	0.010222816626927091	-1.1603076074716174	0.42055115193692477	0.024838074004734326	0.065076892392784913	1.0	0.016209691408495597	-0.27453610035707676	1.0	0.025694822005920923	0.25043697224951345	1.0	0.0429626401334589	1.0332294506614961	0.48813875893673564	0.030067437003839868	0.43525999986905894	0.73612076012765093
ENSMUSG00000015314	Slamf6	0.0	0.57665798669458823	1.0	0.0033117432006312432	2.9354416119761906	0.213749858946615	0.0	1.8129267408932632	1.0	0.0	1.4430820501919088	1.0	0.0	1.44826694994034	1.0	0.0	0.13569971801015157	1.0
ENSMUSG00000026556	Vangl2	0.18401069928468766	-0.47192219375047317	0.43793258487247239	0.32289496206154622	0.59886674112442639	0.074404415104771818	0.20532275784094425	-0.24448650160567542	1.0	0.37257491908585338	0.71268910994918899	0.16892016729945764	0.1761468245471815	-0.49331636383433786	0.69986797524436262	0.18240911782329522	-0.51732705765615861	0.28302141537263492
ENSMUSG00000003458	Ncstn	0.34246435700205757	0.19677693282936115	0.76258614985530226	0.33779780646438684	0.19390885570241045	0.66297084064050138	0.22153244924943985	-0.48591774088105888	0.9688492953836596	0.30405539373673096	-0.0066015918938258089	1.0	0.20622067264060273	-0.61180396891407707	0.53381548697534076	0.32472831964147059	0.10649436762512465	0.89387260746097574
ENSMUSG00000026553	Copa	1.7506573473612645	0.74605732041715245	0.026230839627916912	0.87926781976759516	-0.54843476363065147	0.11288566627413306	0.69161350009581224	-0.81186635404410379	0.52893721561536722	1.1091598165889198	-0.089138988457273693	1.0	0.6702171860819589	-0.87610950368633955	0.18402813428770648	1.5133943291932734	0.50154492942772066	0.13321009873354953
ENSMUSG00000103380	Gm37756	0.0	1.1616204874157443	1.0	0.0016558716003156216	2.3504791112550336	0.50309301637686599	0.0	2.3978892416144193	1.0	0.0	2.0280445509130649	1.0	0.0	2.0332294506614961	1.0	0.0	0.72066221873130765	1.0
ENSMUSG00000003464	Pex19	1.0427272959465634	-0.08128571691710057	1.0	0.95378204178179804	-0.26499593949091493	0.54631279983404091	0.83750072277227261	-0.41276477870427919	1.0	0.94642594388475398	-0.22942823864220646	0.98896428622749355	0.85066027464248628	-0.39758028955137681	0.7814055913180451	1.5735292032009531	0.73264250829212929	0.013775870087669648
ENSMUSG00000026554	Dcaf8	0.34246435700205757	-0.61018685596276212	0.22669992285704144	0.63088707972025182	0.5291642473525896	0.094435168623268367	0.50790366413286203	0.057851766175324393	1.0	0.5738510247989006	0.25623720753455814	0.76152547989531005	0.57999564180169516	0.27363494582049974	0.76830365606349882	0.35479575664531043	-0.58332370544569856	0.16439017802100392
ENSMUSG00000013698	Pea15a	0.23001337410585956	-0.98522090091352621	0.027612442118792331	0.61101662051646444	0.84020142013413157	0.0035078009204132796	0.57274242976684442	0.51364738495110018	0.65182032726876427	0.65950043148530368	0.76889357956649962	0.096763615871108863	0.25777584080075339	-0.74339234385650022	0.36296356819770714	0.23252151282969499	-1.0163033754348982	0.0062594536510097738
ENSMUSG00000007122	Casq1	0.0	-1.4233420133054118	0.53112728489512995	0.008279358001578108	1.1280866899185868	0.42363991423260999	0.016209691408495597	2.2279642401721063	0.47069222011643569	0.0085649406686403081	1.2910789567468584	0.71869138332637705	0.0042962640133458905	0.57379783202419876	1.0	0.0	-1.8643002819898484	0.25788751512760266
ENSMUSG00000038034	Igsf8	0.21723485332220069	-0.2032776464371755	0.89638005602663562	0.42555900128111479	1.2795573253244166	8.0563863595542338e-06	0.35120998051740465	0.58741497771263584	0.6059792063381999	0.068519525349122465	-1.8844926078365951	0.0031598835525951351	0.10740660033364725	-1.2407454210029387	0.076816522160601433	0.1583551682202233	-0.76798132112247686	0.075106148941798512
ENSMUSG00000007097	Atp1a2	0.0	1.1616204874157443	1.0	0.0	0.35047911125503362	1.0	0.0054032304694985331	4.3978892416144193	0.50944777114607365	0.0	2.0280445509130649	1.0	0.0	2.0332294506614961	1.0	0.0	0.72066221873130765	1.0
ENSMUSG00000102413	Gm36937	0.0	0.57665798669458823	1.0	0.0033117432006312432	2.9354416119761906	0.26292110895024712	0.0	1.8129267408932632	1.0	0.0	1.4430820501919088	1.0	0.0	1.44826694994034	1.0	0.0	0.13569971801015157	1.0
ENSMUSG00000044708	Kcnj10	0.0025557041567317727	0.83969239252838346	0.89987791671415096	0.0033117432006312432	0.93544161197619058	0.84794481335188854	0.0054032304694985331	2.0759611467270558	0.95410144773277272	0.0042824703343201541	1.7061164560257032	0.8004111675874418	0.0	0.44826694994034	1.0	0.0	-0.86430028198984843	0.8766048305159998
ENSMUSG00000050229	Pigm	0.40124555260688838	0.16619321720556912	0.82187715277289186	0.4056885420773273	0.21084457524040245	0.61656419274623253	0.31338736723091487	-0.22924271335067692	1.0	0.39826974109177432	0.1438415500124417	0.95367734848767605	0.31362727297424997	-0.23709744773865382	1.0	0.3207193280409586	-0.24074253595611417	0.72235127748107142
ENSMUSG00000026548	Slamf9	0.0	-3.3929683642618933	0.0064167305169429553	0.057955506011046758	2.9354416119761906	4.2311730993735317e-08	0.037822613286489726	1.0759611467270558	0.67240185656345997	0.017129881337280616	-0.076292108901670375	1.0	0.0	-2.5213594010161415	0.10197702930599721	0.0	-3.83392663294633	0.00039009946585187138
ENSMUSG00000037995	Igsf9	0.02555704156731773	-1.6918308492313128	0.0081480766675217781	0.18214587603471838	2.2622519282432987	6.4412094799055548e-11	0.14048399220696184	0.99290540699949759	0.32268417375882236	0.042824703343201542	-0.82540678573399306	0.5063119040185543	0.02148132006672945	-1.7393600532354312	0.063568427399245925	0.014031470601791938	-2.6191877841533171	4.6552736606972876e-06
ENSMUSG00000026547	Tagln2	3.9690085554044434	-0.5412452479838159	0.22547768438938703	7.8107463386887872	0.79081146276686853	0.0031283356489070651	7.5807323487064417	0.52734888134356073	0.61093974295555253	3.3959989751158823	-0.74808596240929104	0.26663278860995321	4.1974499410389345	-0.41759385578488839	0.6646347893423783	4.4640121471700924	-0.36298659015730284	0.40558967008172392
ENSMUSG00000026546	Cfap45	0.0	0.16162048741574431	1.0	0.0016558716003156216	0.76551661053387754	0.81241578334507258	0.0054032304694985331	2.8129267408932632	0.81886472437001723	0.0	1.0280445509130649	1.0	0.0	1.0332294506614961	1.0	0.0020044958002559915	1.1356997180101516	0.8001850319708913
ENSMUSG00000049598	Vsig8	0.0	-0.16030760747161743	1.0	0.0033117432006312432	1.3504791112550345	0.549092253898534	0.0	1.0759611467270558	1.0	0.0085649406686403081	3.0280445509130649	0.27561872767792162	0.0	0.71130135577413434	1.0	0.0	-0.60126587615605409	0.86147747114736728
ENSMUSG00000026544	Dusp23	0.089449645485612059	0.93922806607929754	0.094553549611708393	0.036429175206943679	-0.72587177487508114	0.21331796907880476	0.032419382816991194	-0.61493479874316481	1.0	0.047107173677521694	-0.14188045052924725	1.0	0.017185056053383562	-1.4903325053955161	0.1774849724596832	0.080179832010239649	0.77443347517228833	0.14505687021030189
ENSMUSG00000037942	Crp	0.0	1.1616204874157443	1.0	0.0	0.35047911125503362	1.0	0.0	2.3978892416144193	1.0	0.0	2.0280445509130649	1.0	0.0	2.0332294506614961	1.0	0.0020044958002559915	2.7206622187313076	0.48739980969163621
ENSMUSG00000026542	Apcs	0.0	1.1616204874157443	1.0	0.0	0.35047911125503362	1.0	0.0	2.3978892416144193	1.0	0.0	2.0280445509130649	1.0	0.0	2.0332294506614961	1.0	0.0020044958002559915	2.7206622187313076	0.48739980969163621
ENSMUSG00000062527	Olfr1408	0.0	1.1616204874157443	1.0	0.0	0.35047911125503362	1.0	0.0054032304694985331	4.3978892416144193	0.50944777114607365	0.0	2.0280445509130649	1.0	0.0	2.0332294506614961	1.0	0.0	0.72066221873130765	1.0
ENSMUSG00000037872	Ackr1	0.0025557041567317727	-0.29781113122155212	0.97752383022826528	0.0	-2.2344833894661225	0.1486873158072948	0.0	-0.18707325910673767	1.0	0.0042824703343201541	0.56861293227576759	1.0	0.038666376120113012	4.7701950448277026	1.2076424189730904e-05	0.0	-1.8643002819898484	0.26067928653274175
ENSMUSG00000005338	Cadm3	0.0	-2.4233420133054118	0.12838649732183394	0.0016558716003156216	-2.1730828448019794	0.07657180567630191	0.0	-1.1870732591067377	0.92829869480666172	0.077084466017762768	4.6910095636354949	1.8779816214423447e-08	0.012888792040037671	0.64091202788273627	0.94409525178344955	0.0020044958002559915	-1.8028997373257054	0.22783865610455439
ENSMUSG00000037860	Aim2	0.0025557041567317727	-0.0083045140265669559	1.0	0.0016558716003156216	-0.81944589018727854	0.71282675232724058	0.0	0.075961146727055784	1.0	0.012847411002960461	2.2206896288554612	0.28281549554294722	0.017185056053383562	2.7701950448277026	0.091101190986951006	0.0	-1.601265876156055	0.50063044127082923
ENSMUSG00000090272	Mndal	0.0	1.1616204874157443	1.0	0.0016558716003156216	2.3504791112550336	0.50309301637686599	0.0	2.3978892416144193	1.0	0.0	2.0280445509130649	1.0	0.0	2.0332294506614961	1.0	0.0	0.72066221873130765	1.0
ENSMUSG00000026535	Ifi202b	0.0	1.1616204874157443	1.0	0.0	0.35047911125503362	1.0	0.0054032304694985331	4.3978892416144193	0.50944777114607365	0.0	2.0280445509130649	1.0	0.0	2.0332294506614961	1.0	0.0	0.72066221873130765	1.0
ENSMUSG00000028354	Fmn2	0.0	0.16162048741574431	1.0	0.0033117432006312432	1.9354416119761906	0.40608743715133133	0.0	1.3978892416144193	1.0	0.0042824703343201541	2.4430820501919088	0.6546666196513462	0.0	1.0332294506614961	1.0	0.0	-0.27933778126869235	1.0
ENSMUSG00000050069	Grem2	0.035779858194244819	5.068511083024263	0.0025722283966622896	0.0	-2.6495208887449664	0.42260031905485956	0.0	-0.60211075838558159	1.0	0.0042824703343201541	0.1211539553045462	0.97347736334590562	0.0	-0.96677054933850393	1.0	0.0	-2.2793377812686924	0.70657894684169364
ENSMUSG00000026527	Rgs7	0.0	1.1616204874157443	1.0	0.0	0.35047911125503362	1.0	0.0	2.3978892416144193	1.0	0.0042824703343201541	4.0280445509130649	0.3597287778104018	0.0	2.0332294506614961	1.0	0.0	0.72066221873130765	1.0
ENSMUSG00000026526	Fh1	2.4662545112461607	0.10739397563933739	0.93887543695725206	1.8115235307452902	-0.47576172616490764	0.16226030846027781	1.6750014455445452	-0.50961974021912249	0.91212976707758464	1.9056992987724686	-0.31698769498714541	0.8607972074001401	2.2684273990466299	-0.038912020400264646	1.0	3.2753461376182895	0.68880949949934922	0.023503743205858102
ENSMUSG00000039783	Kmo	0.15334224940390637	1.6829668888409293	4.904943308081158e-05	0.0	-5.8294299787599009	9.3120821659608793e-14	0.0	-3.7820198484005161	0.0077150074841122289	0.0	-4.1518645391018696	0.00017233445423841962	0.0	-4.1466796393534384	0.00021279753926771789	0.16837764722150328	2.1993158173061227	1.2526151134551587e-09
ENSMUSG00000026525	Opn3	0.063892603918294322	-0.58915090627549205	0.43456440020341708	0.066234864012624864	-0.61389697901424434	0.21584044933558935	0.032419382816991194	-1.3946686785151043	0.35303323939648484	0.17129881337280617	1.0636684606437865	0.055477165859916119	0.13318418441372259	0.63235001437931171	0.42815754883517432	0.1142562606145915	0.41877187708049002	0.45858679828112908
ENSMUSG00000078185	Chml	0.058781195604830777	0.51776429764101994	0.51680742481477859	0.023182202404418702	-1.1349477159152084	0.049361009919261213	0.021612921877994132	-0.83477151517585657	0.90943633325388873	0.068519525349122465	0.7579553875453211	0.42316862723152476	0.038666376120113012	-0.12057588541753894	1.0	0.062139369807935732	0.65457302827353558	0.31063691239460167
ENSMUSG00000039748	Exo1	0.34246435700205757	-1.0035470652277532	0.017653680373611619	0.9007941505716982	0.79493309851061256	0.0043975864185801274	0.70782319150430784	0.19673065471719009	1.0	0.60382831713914176	-0.055828006341954728	1.0	0.78621631444229789	0.37439705331398027	0.57396639693270324	0.42294861385401417	-0.69862225164772196	0.068796957757165295
ENSMUSG00000104158	Gm38100	0.0	1.1616204874157443	1.0	0.0016558716003156216	2.3504791112550336	0.50309301637686599	0.0	2.3978892416144193	1.0	0.0	2.0280445509130649	1.0	0.0	2.0332294506614961	1.0	0.0	0.72066221873130765	1.0
ENSMUSG00000055214	Pld5	0.0	-0.16030760747161743	1.0	0.0016558716003156216	0.35047911125503362	1.0	0.0	1.0759611467270558	1.0	0.0042824703343201541	2.0280445509130649	0.73258464550630309	0.008592528026691781	3.0332294506614961	0.30612328917078468	0.0	-0.60126587615605409	0.87211894975681636
ENSMUSG00000078184	Rbm8a2	0.37313280688283884	-0.11038238213993523	1.0	0.37919459647227738	-0.096352470602629303	0.9399123389593349	0.43225843755988264	0.13782640231191556	1.0	0.53959126212433939	0.5049765839178515	0.36979897110069326	0.57140311377500341	0.60146680416815079	0.26771985644669039	0.28263390783609477	-0.61139009342976181	0.15209461407105951
ENSMUSG00000057335	Cep170	0.15334224940390637	-0.20226292391299605	0.92721821996637388	0.12750211322430288	-0.57843779068348322	0.19310758269478717	0.064838765633982387	-1.4015169273276946	0.2457205771991488	0.38542233008881388	1.386092071607079	0.0012953617241610671	0.31362727297424997	1.0090631395307441	0.043331892433668251	0.12227424381561547	-0.61516031781443514	0.23382034253039033
ENSMUSG00000026504	Sdccag8	0.071559716388489639	-0.17022307633670009	0.98301002147988037	0.08279358001578109	0.068708142839654762	1.0	0.037822613286489726	-0.98581505085963395	0.64749288340327593	0.098496817689363539	0.37460231230914287	0.80060103808210525	0.098814072306955478	0.37978721205757315	0.78137624254931515	0.08418882361075164	0.10253285407495216	0.97231016478840904
ENSMUSG00000019699	Akt3	0.0	-3.8156594360841725	0.00076209600418453616	0.041396790007890545	0.80299131595254103	0.21998511055638639	0.032419382816991194	0.37235414950728174	1.0	0.081366936352082919	1.8905410271631302	0.0030173693712967041	0.034370112106767124	0.42179473857914918	0.97935497645545744	0.0080179832010239659	-1.8400527357431713	0.019565442453149041
ENSMUSG00000097892	Gm26801	0.0	1.1616204874157443	1.0	0.0	0.35047911125503362	1.0	0.0	2.3978892416144193	1.0	0.0	2.0280445509130649	1.0	0.0042962640133458905	4.0332294506614961	0.38080706272247405	0.0	0.72066221873130765	1.0
ENSMUSG00000063659	Zbtb18	0.16867647434429703	0.84400538539946535	0.07200741201174235	0.099352296018937303	-0.1534117788188043	0.86929514303170385	0.08645168751197653	-0.27619914957972114	1.0	0.10277928802368369	-0.035458391393092814	1.0	0.073036488226880136	-0.55173305005966045	0.73149377731874055	0.098220294212543566	-0.1590435475509806	0.92445244565807483
ENSMUSG00000101746	2310043L19Rik	0.0	1.1616204874157443	1.0	0.0016558716003156216	2.3504791112550336	0.50309301637686599	0.0	2.3978892416144193	1.0	0.0	2.0280445509130649	1.0	0.0	2.0332294506614961	1.0	0.0	0.72066221873130765	1.0
ENSMUSG00000015961	Adss	1.9397794549594156	-0.63539249042040014	0.15725404115671096	3.1858969590072559	0.2537441084033909	0.50244932163094813	2.8529056878952255	0.016391267637333007	1.0	3.1133559330507521	0.1602566786212547	0.87870272546743911	3.1405689937558456	0.17443314325402248	0.88660963089130151	2.7481637421509642	-0.046479849692904418	1.0
ENSMUSG00000091476	Gm16432	0.0	1.1616204874157443	1.0	0.0	0.35047911125503362	1.0	0.0	2.3978892416144193	1.0	0.0	2.0280445509130649	1.0	0.0	2.0332294506614961	1.0	0.0020044958002559915	2.7206622187313076	0.48739980969163621
ENSMUSG00000026502	Desi2	1.428638623613061	-0.20495152252645954	0.85870666997196587	1.6326893979112029	0.032356443253272138	1.0	1.1184687071861963	-0.56344913801647645	0.8518096499307789	1.0363578209054773	-0.69325158698725753	0.34445421814175858	1.5595438368445582	-0.049562959054841871	1.0	2.1828959264787744	0.60742663541583353	0.05794518997116152
ENSMUSG00000086350	B230369F24Rik	0.0076671124701953187	-0.79257582297112972	0.59457316735133903	0.021526330804103083	0.76551661053387754	0.42470577266551313	0.0	-1.6895735996359207	0.66237490807853927	0.012847411002960461	0.07384824052618999	1.0	0.0042962640133458905	-1.0111646686969573	0.685663239604407	0.026058445403327888	1.1356997180101516	0.18058254558576306
ENSMUSG00000026500	Cox20	1.114287012335053	0.19755393300480845	0.72208923171638684	0.86767671856538575	-0.27245123966514245	0.53294407707042579	1.3400011564356362	0.47143247797879434	0.66448588047492374	1.1776793419380422	0.2708357368394757	0.7166131366481503	1.0311033632030135	0.053575970242905668	1.0	0.83587474870674838	-0.32352270827690793	0.52819166158249209
ENSMUSG00000089788	Gm16586	0.20190062838181005	1.0572838276010095	0.011171746027979814	0.096040552818306063	-0.359334876651205	0.52126699794334019	0.054032304694985329	-1.0555684759782458	0.51861611593825596	0.12847411002960463	0.19433830190850898	0.95676415080041155	0.10740660033364725	-0.08650979361259914	1.0	0.096215798412287584	-0.32996385433866049	0.66969634906359954
ENSMUSG00000100725	Gm28062	0.0051114083134635455	3.7465829881369013	0.15336090935325217	0.0	-0.23448338946612246	1.0	0.0	1.8129267408932632	1.0	0.0	1.4430820501919088	1.0	0.0	1.44826694994034	1.0	0.0	0.13569971801015157	1.0
ENSMUSG00000039630	Hnrnpu	7.9303499983386914	-0.045720954525013457	1.0	8.7827429680740572	0.156848551024245	0.71282675232724058	7.1754900634940517	-0.20165424270333787	1.0	9.275830744137453	0.21092660160280108	0.8539292405468708	9.1338572923733619	0.18545865413614315	0.92898294110920787	6.8353306788729302	-0.31938045690810091	0.48739980969163621
ENSMUSG00000026495	Efcab2	0.29135027386742213	1.0471086062920396	0.0049115274253214167	0.079481836815149837	-1.3340190630170365	0.00035265754714528826	0.10806460938997066	-0.63185810177963342	0.87451195715958752	0.15416893203552554	-0.1156489089560675	1.0	0.10740660033364725	-0.66721026747959611	0.51623737847684648	0.23853500023046295	0.69681547677694011	0.06614203401442427
ENSMUSG00000026494	Kif26b	0.0	-1.7452701081927744	0.47800799529009352	0.0	-2.5564114843534851	0.10715638525284475	0.0	-0.50900135399410029	1.0	0.055672114346162004	5.8353994729706695	2.5954894539961072e-07	0.0042962640133458905	0.22587452860389234	1.0	0.0	-2.1862283768772111	0.25585387096346895
ENSMUSG00000055067	Smyd3	0.14567513693371106	-0.45207373184872734	0.50421998534592405	0.25666009804892137	0.63025678092340431	0.075167776054795868	0.1512904531459589	-0.32909226397916536	1.0	0.16273387270416584	-0.2334476901123228	1.0	0.19762814461391096	0.072118464055090925	1.0	0.17439113462227124	-0.16420207054721203	0.89754768599731638
ENSMUSG00000026492	Tfb2m	0.23256907826259135	-0.46202248146947067	0.44364803109282297	0.30468037445807439	-0.0068826771269128173	1.0	0.20532275784094425	-0.59283294479757087	0.89104668632097872	0.27836057173081002	-0.13944962427448493	1.0	0.43821892936128082	0.60078890512120697	0.30008375896045753	0.35479575664531043	0.28650256592766343	0.53171519815054968
ENSMUSG00000038949	Cnst	0.079226828858684956	0.13925267438729039	0.97320918357073594	0.072858350413887357	-0.028032511998695497	1.0	0.059435535164483862	-0.2459669481603064	1.0	0.077084466017762768	0.11610072757826151	1.0	0.12029539237368493	0.83592801028787855	0.25328145136286867	0.056125882407167753	-0.47663922164231032	0.49591929001984314
ENSMUSG00000038936	Sccpdh	3.7364394771418521	0.87786274045261292	0.0080476700200299671	0.91735286657485438	-1.6592360435781774	2.274593923689273e-08	0.8699201055892638	-1.5098916317396545	0.045955207787684103	1.1990916936096432	-1.0494174234120122	0.0754460258772955	0.55421805772161981	-2.2014958808011071	2.6180592079734382e-05	4.8849562652238507	1.635080290666779	2.6053416798709873e-10
ENSMUSG00000087236	Gm1305	0.071559716388489639	1.4650126308656795	0.0090799465113551216	0.0016558716003156216	-3.8589742543739165	9.946503349812644e-07	0.0054032304694985331	-1.8115641240145317	0.3882055875696972	0.0042824703343201541	-2.1814088147158852	0.084533851873141413	0.0	-3.1955892398343844	0.016908472815852893	0.086193319411007621	2.180093837368605	1.5437731882091761e-06
ENSMUSG00000026491	Ahctf1	1.0325044793196363	0.037946117029189264	1.0	1.2617741594405036	0.46761174485303192	0.13128593509445347	0.80508133995528142	-0.35343164552885775	1.0	0.89075382953859206	-0.20197013719820095	1.0	0.87214159470921571	-0.23539281370758902	1.0	0.88598714371314813	-0.24222726024259844	0.68872614308690561
ENSMUSG00000026490	Cdc42bpa	0.058781195604830777	-0.61096901648118251	0.39979659973359905	0.13246972802524973	0.94886212773851186	0.012053167731471855	0.059435535164483862	-0.47657987630172283	1.0	0.15416893203552554	0.99909317721693647	0.080358132137722027	0.081629016253571912	-0.037159877229901994	1.0	0.034076428604351852	-1.5188037159640819	0.0027146769955809476
ENSMUSG00000026489	Adck3	0.0	-1.8383795125842557	0.30520407433120877	0.014902844402840594	1.8650522840847925	0.078103365352959378	0.0054032304694985331	0.49099864600589971	1.0	0.012847411002960461	1.3276048327719732	0.56313565588242342	0.0042962640133458905	0.12633885505297737	1.0	0.0020044958002559915	-1.1862283768772111	0.48842836519073984
ENSMUSG00000010609	Psen2	0.26068182398664086	0.38868939596166574	0.43911843843592679	0.2152633080410308	0.04405210990785946	1.0	0.14048399220696184	-0.58869024262325986	0.90666099605207051	0.081366936352082919	-1.414898944935663	0.035177301186180149	0.14607297645376027	-0.55173305005966	0.65577214825898944	0.28463840363635073	0.59513133664744866	0.11984225782881841
ENSMUSG00000102923	Gm31728	0.0025557041567317727	2.1616204874157452	0.62464838876683548	0.0	-0.23448338946612246	1.0	0.0	1.8129267408932632	1.0	0.0042824703343201541	3.0280445509130649	0.53466896698829658	0.0	1.44826694994034	1.0	0.0	0.13569971801015157	1.0
ENSMUSG00000038855	Itpkb	0.01788992909712241	0.20742417702887028	1.0	0.011591101202209351	-0.6037171991318413	0.54631279983404091	0.0	-1.8500382718291668	0.54906830648873362	0.025694822005920923	0.83539947297066952	0.69600492121661472	0.038666376120113012	1.4971765504212868	0.13916538184246693	0.016035966402047932	-0.016303375434898904	1.0
ENSMUSG00000053963	6330403A02Rik	0.0	0.57665798669458823	1.0	0.0033117432006312432	2.9354416119761906	0.213749858946615	0.0	1.8129267408932632	1.0	0.0	1.4430820501919088	1.0	0.0	1.44826694994034	1.0	0.0	0.13569971801015157	1.0
ENSMUSG00000026496	Parp1	2.4509202863057702	-0.36481354369166197	0.50072212654553527	3.5617798122789024	0.33879460299491582	0.32810897152859064	3.4634707309485595	0.21034445499606447	1.0	3.3745866234442814	0.17467371698857104	0.85938703295850349	3.084717561582349	0.028221826609595935	1.0	2.4695388259153814	-0.3716791234838992	0.40380333905784987
ENSMUSG00000058729	Lin9	0.27090464061356795	-0.32573121667898919	0.66407592546146621	0.46033230488774285	0.73313343668307462	0.015853722927710191	0.28637121488342221	-0.19816243776854359	1.0	0.24410080905624879	-0.45604912195850145	0.71794541676153256	0.24059078474736986	-0.47817644308957874	0.70936972464827941	0.31069684903967865	-0.09984407097760184	1.0
ENSMUSG00000026497	Mixl1	0.023001337410585958	-1.8473682958115099	0.18913857414490309	0.013246972802524973	-2.8194458901872781	0.0022067113999418493	0.010806460938997066	-2.4094656804431858	0.70387448066809166	0.5738510247989006	4.9349351465215836	2.1777645695877192e-13	0.012888792040037671	-2.3504748418125558	0.3589155563033174	0.026058445403327888	-1.7666036081027148	0.10661310534252549
ENSMUSG00000026499	Acbd3	0.93283201720709708	0.55837925297627977	0.13704535646783358	0.54147001330320832	-0.45938702995861985	0.21628471289899756	0.43225843755988264	-0.71037706091041963	0.68520326218531491	0.73658489750306644	0.11283868709254297	0.97601790942139655	0.39096002521447598	-0.87992013541870473	0.19522058904101902	0.88398264791289216	0.4917564904361853	0.15359246421854178
ENSMUSG00000103649	Gm37768	0.0025557041567317727	3.1616204874157452	0.43456440020341708	0.0	0.35047911125503362	1.0	0.0	2.3978892416144193	1.0	0.0	2.0280445509130649	1.0	0.0	2.0332294506614961	1.0	0.0	0.72066221873130765	1.0
ENSMUSG00000060743	H3f3a	9.2337591182718963	-0.51347933673742663	0.2546824211666654	11.602692303411562	-0.13976277160195183	0.79641929266024014	9.5637179310124036	-0.41706814580658813	0.94034994377949954	20.662919363094744	0.84799115119336088	0.038461837421629536	18.388009977120412	0.64478469192036547	0.18249136905781035	10.421373665530899	-0.32682247936604147	0.47453288728343063
ENSMUSG00000097347	Gm17275	0.038335562350976592	0.35426556535814147	0.81714981155063759	0.026493945605049946	-0.34341776101928634	0.72550111817062768	0.037822613286489726	0.39788924161441841	1.0	0.038542233008881384	0.39577633541355262	0.9724082536014218	0.034370112106767124	0.22587452860389234	1.0	0.030067437003839868	-0.086692703326296972	1.0
ENSMUSG00000073485	H3f3aos	0.0	1.1616204874157443	1.0	0.0016558716003156216	2.3504791112550336	0.50309301637686599	0.0	2.3978892416144193	1.0	0.0	2.0280445509130649	1.0	0.0	2.0332294506614961	1.0	0.0	0.72066221873130765	1.0
ENSMUSG00000038806	Sde2	1.3519674989111079	-0.74744611922504323	0.083609952056096865	2.3844551044544953	0.25931079117223976	0.49334036796292841	2.0910501916959321	-0.011676662086518741	1.0	2.4752678532370491	0.26441648256172123	0.70847805080990911	3.1749391058626126	0.68387947603614441	0.12584786905853873	1.6757584890140087	-0.41338987982969821	0.35425302352176463
ENSMUSG00000066652	Lefty2	0.0	-1.1603076074716183	1.0	0.0	-1.971448983632329	0.827874237259422	0.0	0.075961146727055784	1.0	0.038542233008881384	6.3499726458004275	0.0024233392317639193	0.0	-0.28869864422586566	1.0	0.0	-1.601265876156055	1.0
ENSMUSG00000026520	Pycr2	0.36802139856937532	-1.7035474745042611	1.916692038484251e-05	1.3197296654515505	0.47897139371000041	0.12866144875290592	1.2049203946981728	0.21514019981452265	1.0	0.95070841421907415	-0.1618686283202394	1.0	2.7753865526214452	1.7171105739474346	3.0447417213957363e-07	0.44900705925734202	-1.454951089896388	1.9197729508086608e-05
ENSMUSG00000038793	Lefty1	0.0051114083134635455	2.7465829881369013	0.33150969337160163	0.0016558716003156216	0.76551661053387754	0.80338658377633276	0.0	1.3978892416144193	1.0	0.0	1.0280445509130649	1.0	0.0	1.0332294506614961	1.0	0.0	-0.27933778126869235	1.0
ENSMUSG00000026519	Tmem63a	0.0051114083134635455	-1.008304514026567	0.55246336624821324	0.019870459203787459	0.96345598814578715	0.30182385001554835	0.027016152347492665	1.3978892416144184	0.58417617550563261	0.012847411002960461	0.32760483277197316	1.0	0.0042962640133458905	-0.77412547139610766	0.82054053547008454	0.010022479001279956	-0.27933778126869235	0.92882574989034528
ENSMUSG00000038776	Ephx1	0.0	0.57665798669458823	1.0	0.0016558716003156216	1.3504791112550336	0.71282675232724058	0.0054032304694985331	3.3978892416144193	0.70459568429578023	0.0	1.4430820501919088	1.0	0.0	1.44826694994034	1.0	0.0	0.13569971801015157	1.0
ENSMUSG00000038768	9130409I23Rik	0.0	1.1616204874157443	1.0	0.0	0.35047911125503362	1.0	0.0	2.3978892416144193	1.0	0.0	2.0280445509130649	1.0	0.0	2.0332294506614961	1.0	0.0020044958002559915	2.7206622187313076	0.48739980969163621
ENSMUSG00000026516	Nvl	0.60314618098869843	-0.8936161780297347	0.035602104610173602	1.4389524206742752	0.7305669518977721	0.0089486026877003012	1.4048399220696186	0.49949924340319152	0.61587429203270039	1.1862442826066826	0.23334819558746905	0.77908884112985344	1.1170286434699315	0.13483945245026918	0.96679701807854268	0.60736222747756541	-0.92547011409912872	0.0087340362029815401
ENSMUSG00000062169	Cnih4	3.2227429416387658	0.033448417265200092	1.0	2.9772571373674879	-0.11847144444892677	0.84407424983728319	3.3391964301500932	0.082970205246419404	1.0	2.9934467636897875	-0.090362640701247443	1.0	2.3027975111533969	-0.50578491327230157	0.59232628972107892	3.7383846674774239	0.32400696583204813	0.41707153034078959
ENSMUSG00000038733	Wdr26	1.372413132164962	0.24439816320020338	0.61809721485072411	1.2336243422351381	0.06062091734553024	0.92984348354121205	0.86451687511976527	-0.50541255850943501	0.9269457376832797	1.2119391046126036	0.019181982203269332	1.0	0.98384445905620888	-0.31357331286489548	0.9031557385968495	1.2307604213571786	0.052151926763195217	0.99033267013809345
ENSMUSG00000054135	A430110L20Rik	0.0025557041567317727	3.1616204874157452	0.43456440020341708	0.0	0.35047911125503362	1.0	0.0	2.3978892416144193	1.0	0.0	2.0280445509130649	1.0	0.0	2.0332294506614961	1.0	0.0	0.72066221873130765	1.0
ENSMUSG00000026514	Cnih3	0.0	0.16162048741574431	1.0	0.0	-0.64952088874496638	0.79132995348846946	0.0	1.3978892416144193	1.0	0.0085649406686403081	3.613007051634221	0.16413911740514101	0.0042962640133458905	2.44826694994034	0.68412322206701137	0.0	-0.27933778126869235	1.0
ENSMUSG00000047369	Dnah14	0.0076671124701953187	-0.16030760747161743	1.0	0.011591101202209351	0.35047911125503362	0.86917739987270448	0.010806460938997066	0.59053431955681468	1.0	0.012847411002960461	0.70611645602570228	0.90019838807265873	0.025777584080075341	1.7531215314687607	0.19007429708886728	0.0020044958002559915	-1.7387693999059897	0.19376293238728007
ENSMUSG00000004880	Lbr	1.3085205282466676	-1.3485518063962199	0.00041635229895200095	3.768763762318355	0.50869069213355611	0.094322596148214352	3.582341801277527	0.29770189521907797	0.91943726961747085	5.6699907226398842	1.1026183127540872	0.0033059223115187359	3.9353778362248355	0.4643512611967	0.44869189381911539	1.3329897071702341	-1.3746793607239125	2.2958593444568761e-05
ENSMUSG00000056699	Gm5533	0.0	1.1616204874157443	1.0	0.0016558716003156216	2.3504791112550336	0.50309301637686599	0.0	2.3978892416144193	1.0	0.0	2.0280445509130649	1.0	0.0	2.0332294506614961	1.0	0.0	0.72066221873130765	1.0
ENSMUSG00000022995	Enah	0.92260920058017004	-0.2663115875833918	0.74604632874787136	1.3429118678559693	0.46699311998145926	0.13635727013204813	0.88072656652826087	-0.31199311452401957	1.0	1.7344004853996624	0.79856270479029789	0.059960355293520992	0.79051257845564382	-0.48863621473461827	0.65928300175425114	0.76972638729830067	-0.60126587615605476	0.12925913132314007
ENSMUSG00000026511	Srp9	5.2826404919645746	0.095989513585896358	0.95923506829599781	5.0785581981680119	0.030998336786414615	1.0	5.2033109421270867	0.057965335851366984	1.0	3.6957718985182928	-0.48458618872493275	0.59798935259140817	3.9010077241180681	-0.39955359880730179	0.68412322206701137	5.7228355097308548	0.25847788977426678	0.54450162706926386
ENSMUSG00000038633	Degs1	6.701056298950709	0.61116854136210419	0.092106473684424539	2.8928076857513911	-0.94108938286785659	0.0014019638976282918	2.912341223059709	-0.7788472239722144	0.55073181453640807	2.7621933656364992	-0.87437256811614539	0.15776693333520742	2.2942049831267055	-1.157665973167054	0.038766719438123209	8.4529587896795153	1.1912529550214535	6.7823855902642625e-06
ENSMUSG00000047539	Fbxo28	0.47536097315210979	-0.074483261617031893	1.0	0.59114616131267694	0.36261967412724616	0.29532181356628306	0.4592745899073753	-0.1154252179981764	1.0	0.46250679610657663	-0.10915812932813918	1.0	0.42533013732124314	-0.24177759683837363	1.0	0.46303852985913396	-0.12871591822200323	0.93803985792625322
ENSMUSG00000026510	Trp53bp2	0.1610093618741017	-0.31815977661335459	0.70999819292084054	0.25997184124955258	0.61534087013983485	0.079766188035892763	0.15669368361545744	-0.30624496008441504	1.0	0.32118527507401157	0.84551951269111947	0.098689848660912641	0.15036924046710615	-0.38556018347845544	0.86314938252455542	0.12026974801535947	-0.84045354003548089	0.055726108603035979
ENSMUSG00000026509	Capn2	0.62359181424255261	0.33670719397383597	0.46797999712114202	0.28315404365397129	-1.1013070467714048	0.00067891190946176439	0.29177444535292074	-0.86787495697494788	0.51477482607485614	0.73658489750306644	0.58615583198479004	0.26207419075418853	0.64443960200188355	0.36174110621653299	0.60994058139296214	0.64143865608191719	0.41773508577400109	0.27472069544352212
ENSMUSG00000038576	Susd4	0.023001337410585958	-0.85630142058151737	0.32008423660879365	0.08444945161609671	1.7655166105338775	3.1670561637831735e-05	0.054032304694985329	0.5353927653643531	1.0	0.012847411002960461	-1.414898944935663	0.25428770964346964	0.008592528026691781	-1.8412396672546452	0.12230159125520526	0.028062941203583876	-0.62037469910375886	0.4717766941200664
ENSMUSG00000079164	Tlr5	0.0	1.1616204874157443	1.0	0.0016558716003156216	2.3504791112550336	0.50309301637686599	0.0	2.3978892416144193	1.0	0.0	2.0280445509130649	1.0	0.0	2.0332294506614961	1.0	0.0	0.72066221873130765	1.0
ENSMUSG00000030768	Disp1	0.05111408313463546	0.59974159980763009	0.50021700185884432	0.031461560405996812	-0.30487271735752053	0.76621006856626672	0.021612921877994132	-0.56558488236046678	1.0	0.055672114346162004	0.72687501619250039	0.5618741473054637	0.030073848093421233	-0.19558923983438437	1.0	0.036080924404607841	-0.031410267825107141	1.0
ENSMUSG00000046836	Brox	0.28879456971069034	0.04031419119361157	1.0	0.31461560405996813	0.21710150559143115	0.61566290189976369	0.21612921877994132	-0.39684359607407949	1.0	0.29549045306809063	0.08051197080720085	1.0	0.21051693665394861	-0.45219737650874525	0.75938596228767619	0.29466088263763074	0.078366542944199757	0.95600042248363715
ENSMUSG00000042901	Aida	0.4140240733905472	-0.20732778141957375	0.87477037758575638	0.43218248768237727	-0.15331628774611183	0.81871234003483484	0.36201644145640172	-0.38655315479442875	1.0	0.84364665586107035	1.0009763077148945	0.014094282131677061	0.63584707397519169	0.51093098472251086	0.38080706272247405	0.33675529444300656	-0.58581747706739096	0.16764796460876988
ENSMUSG00000056050	Mia3	0.5571435061675265	-0.04658602767739195	1.0	0.60604900571551756	0.11522786193477819	0.81532037874591701	0.32419382816991199	-0.8636662352934622	0.50944777114607365	0.68091278315690451	0.28522988105017189	0.71259813805278927	0.33081232902763352	-0.85254512812802741	0.22495896587806866	0.69956903428934092	0.38887512164322269	0.31063691239460167
ENSMUSG00000072258	Taf1a	0.14823084109044282	-0.3307758945693382	0.69239373359615342	0.24838074004734326	0.6819932549715948	0.045442423555917814	0.20532275784094425	0.22385984183936936	1.0	0.10706175835800386	-0.78326838471322224	0.3597287778104018	0.15896176849379792	-0.18236740916609895	1.0	0.16236415982073529	-0.19324880455498317	0.85129029374941512
ENSMUSG00000104212	Gm37986	0.0	-0.42334201330541177	0.89638005602663562	0.0016558716003156216	0.028551016367671878	1.0	0.0054032304694985331	2.0759611467270558	0.96478927067855347	0.0042824703343201541	1.7061164560257032	0.81126186908481956	0.0042962640133458905	1.7113013557741343	0.83983285350186787	0.0020044958002559915	0.39873412384394591	1.0
ENSMUSG00000039384	Dusp10	0.0051114083134635455	-2.5202035525579998	0.014214340923196666	0.021526330804103083	-0.88656008604581515	0.27163792387202423	0.021612921877994132	-0.5090013539940994	1.0	0.17129881337280617	3.1001943366689004	6.6213306718795518e-08	0.055851432173496571	0.79619025336064642	0.56968375011535632	0.012026974801535948	-1.6618074180911053	0.043149648724961159
ENSMUSG00000044854	1700056E22Rik	0.01788992909712241	-0.086307026027840017	1.0	0.008279358001578108	-1.386486482911172	0.080826991358944611	0.0054032304694985331	-1.0615423770228789	0.92829869480666172	0.059954584680482155	1.9807388361347091	0.0073661211988087609	0.034370112106767124	0.993701086474859	0.5200447079084225	0.01804046220230392	-0.12733468782364188	1.0
ENSMUSG00000039377	Hlx	0.012778520783658865	-2.538819230725347	0.0046416158660898448	0.0049676148009468648	-3.953301636922069	9.9963862981615944e-08	0.0054032304694985331	-2.9240388532729438	0.14047231713372069	0.55243867312729988	5.0504123639415202	8.6295174015015048e-24	0.055851432173496571	-0.36886899290984987	1.0	0.01804046220230392	-2.2053371998249154	0.0025982581575041469
ENSMUSG00000102158	Gm34342	0.0	-0.42334201330541177	0.89518558080662469	0.0	-1.2344833894661225	0.56807427475609107	0.0	0.81292674089326322	1.0	0.021412351671600771	5.613007051634221	0.00032591624574623932	0.0	0.44826694994034	1.0	0.0	-0.86430028198984843	0.86147747114736728
ENSMUSG00000026621	Marc1	0.11245098289619801	1.2959215791273357	0.0063884847788978835	0.0066234864012624864	-3.25833013142049	3.6949706976912998e-08	0.0054032304694985331	-2.5678950430476686	0.068285639538721785	0.017129881337280616	-1.5807646917624587	0.11960095576140169	0.0	-3.9440504728384203	0.00078382864284430804	0.14432369761843136	2.1555992754478566	1.2349011479788243e-08
ENSMUSG00000073481	Marc2	1.9704479048401971	0.85170241019779969	0.008697696531181626	0.86105323216412322	-0.70453263608054506	0.031610096258163814	0.85911364465026674	-0.58282158728577138	0.84505665244320227	0.43252950376633553	-1.634920461809364	0.0019652075916798957	0.5198479456148527	-1.3602137583943585	0.01440486192526916	2.0285497498590632	0.9968589474940931	0.0004592912234499787
ENSMUSG00000039349	C130074G19Rik	0.29390597802415391	1.6886846044287001	1.5371122787698476e-06	0.028149817205365569	-2.4964041749892072	5.1972202027159045e-09	0.032419382816991194	-1.8715714333788078	0.080482566037467035	0.017129881337280616	-2.7374901954499116	0.00044883259152237413	0.008592528026691781	-3.4798401315778746	3.6466895836906981e-05	0.26258894983353487	1.5851472480748265	1.2296372858999849e-06
ENSMUSG00000026620	Mark1	0.012778520783658865	0.046143269995809533	1.0	0.0099352296018937296	-0.48602215646208613	0.72293178999327512	0.0054032304694985331	-0.50900135399410029	1.0	0.059954584680482155	2.847472305271245	0.00076232923026457126	0.0	-1.9209668597253788	0.40695644563851846	0.0080179832010239659	-0.71229718854479795	0.64306590991268919
ENSMUSG00000039318	Rab3gap2	0.2453475990462502	0.76153332960287257	0.069704534006569979	0.15234018722903719	-0.13272989066538887	0.89129519703937488	0.14588722267646037	-0.13905174424379441	1.0	0.10706175835800386	-0.62466255644392543	0.55208849878400623	0.09451780829360959	-0.80953080752730688	0.38099253890837548	0.17840012622278323	0.17359632576867989	0.82239738870249646
ENSMUSG00000026618	Iars2	0.39613414429342481	-0.17136279598061344	0.92754192917928358	0.50504083809626465	0.2949839986633308	0.43129848407326066	0.37822613286489731	-0.21889254747976383	1.0	0.36400997841721311	-0.28715768078598392	0.92232890177103521	0.36518244113440068	-0.28197278103755297	0.96386200133115352	0.48107899206143789	0.18028092095064618	0.73542627405588568
ENSMUSG00000026617	Bpnt1	1.7481016432045327	0.55574899693160784	0.12917436978835661	1.0034581897912667	-0.48278613245126234	0.17933482782417279	0.89693625793675646	-0.56436606231564146	0.858460248772416	0.66378290181962385	-1.0385966560201196	0.078265796599793117	0.73466114628214718	-0.88369151008428726	0.17635825019601234	1.9764328590524074	0.86747750556271019	0.0029824940408942845
ENSMUSG00000097261	4930532G15Rik	0.0051114083134635455	-0.34087985311343783	1.0	0.014902844402840594	1.3504791112550336	0.20422096857274491	0.0054032304694985331	0.22796424017210626	1.0	0.012847411002960461	1.0280445509130649	0.829879295807748	0.0042962640133458905	-0.13669555078081608	1.0	0.004008991600511983	-0.78183812179787537	0.69959422457151221
ENSMUSG00000026615	Eprs	2.2234626163566427	-0.79849452546938471	0.056020071231660584	4.1363672575884234	0.30725758038379514	0.38108784841372706	3.1716962855956385	-0.18809521497640924	1.0	4.4366392663556793	0.35537372043397752	0.60760467793002393	4.9578886714011574	0.54201491767882781	0.32635377696228235	3.0107526919844987	-0.31114053894528992	0.4952545853701556
ENSMUSG00000051295	9630028B13Rik	0.0	1.1616204874157443	1.0	0.0016558716003156216	2.3504791112550336	0.50309301637686599	0.0	2.3978892416144193	1.0	0.0	2.0280445509130649	1.0	0.0	2.0332294506614961	1.0	0.0	0.72066221873130765	1.0
ENSMUSG00000097615	Gm2061	0.0025557041567317727	0.83969239252838346	1.0	0.0	-1.2344833894661225	0.56807427475609107	0.0	0.81292674089326322	1.0	0.0	0.44308205019190883	1.0	0.008592528026691781	2.6181919513826521	0.3622563639601733	0.004008991600511983	1.3056247194524637	0.61566631231936642
ENSMUSG00000026614	Slc30a10	0.0076671124701953187	-1.5662999671474536	0.13857364712904713	0.0033117432006312432	-2.8194458901872776	0.00047878701513904512	0.0	-2.4094656804431853	0.31294536182720595	0.012847411002960461	-0.69987590365013386	0.82608970623150479	0.1761468245471815	4.5186562778317381	3.0146183899992345e-16	0.012026974801535948	-1.1158390489858121	0.22416708640393379
ENSMUSG00000039246	Lyplal1	0.4906951980925004	0.38557106317613377	0.39734165072038768	0.22023092284197768	-1.075284794616868	0.0010276629971694015	0.20532275784094425	-0.98736478864177313	0.40730778270990969	0.29120798273377047	-0.47997983608775474	0.65747415474364346	0.38666376120113011	-0.034515155974338185	1.0	0.66348810988473306	1.0677956535083482	0.00024760987068462393
ENSMUSG00000039239	Tgfb2	0.015334224940390637	-1.7034499324981462	0.079393519302920351	0.0	-5.4044083909084346	2.1438778811326217e-08	0.0	-3.3569982605490498	0.13848018164668507	0.36400997841721311	4.9307473495581498	2.7997554430623158e-20	0.034370112106767124	-0.44070173767091614	1.0	0.016035966402047932	-1.7532689696011046	0.025413034439987686
ENSMUSG00000001305	Rrp15	2.1697928290652753	-0.5949005153822422	0.19545905511479642	3.9641566111555981	0.54045897904355966	0.067639218507071067	3.7336322544234859	0.30552926381913603	0.91052756256120548	2.9120798273377049	-0.090119022839505458	1.0	3.3467896663964485	0.13524440827486961	0.94966154760646648	2.4033904645069337	-0.44765889700841499	0.26185740781800287
ENSMUSG00000097784	A430105J06Rik	0.0076671124701953187	-0.79257582297112972	0.60863199481247254	0.018214587603471839	0.41187965591917752	0.81529858674907951	0.010806460938997066	-0.017148257664425515	1.0	0.029977292340241078	1.2731570487495967	0.37233328666895321	0.030073848093421233	1.2783419484980278	0.39378602909724558	0.006013487400767974	-1.2335340916555673	0.2667504165770303
ENSMUSG00000039224	D1Pas1	0.0	0.16162048741574431	1.0	0.0016558716003156216	0.76551661053387754	1.0	0.0054032304694985331	2.8129267408932632	0.83522624170901516	0.0	1.0280445509130649	1.0	0.0	1.0332294506614961	1.0	0.0020044958002559915	1.1356997180101516	0.82173209226336619
ENSMUSG00000026611	Spata17	0.0025557041567317727	1.1616204874157452	0.82305703294868893	0.0016558716003156216	0.35047911125503362	1.0	0.0	1.0759611467270558	1.0	0.0042824703343201541	2.0280445509130649	0.71799719176805565	0.0	0.71130135577413434	1.0	0.0020044958002559915	0.72066221873130765	0.86712710025796502
ENSMUSG00000039210	Gpatch2	0.16867647434429703	-0.55692516768400324	0.34117720248744038	0.34276542126533371	0.82210013890024536	0.0079039434163896867	0.162096914084956	-0.54575990400421759	0.94241479077686308	0.27407810139648986	0.25924947538650134	0.80599979685387879	0.12459165638703082	-0.96074676171073392	0.20940527005933987	0.22049453802815905	-0.11791711206154387	0.96873956453131305
ENSMUSG00000103923	Gm37896	0.0	1.1616204874157443	1.0	0.0	0.35047911125503362	1.0	0.0	2.3978892416144193	1.0	0.0	2.0280445509130649	1.0	0.0042962640133458905	4.0332294506614961	0.38080706272247405	0.0	0.72066221873130765	1.0
ENSMUSG00000026610	Esrrg	0.0076671124701953187	3.1616204874157452	0.10588967735315918	0.0	-0.97144898363232812	0.80456385357966353	0.0	1.0759611467270558	1.0	0.0	0.70611645602570317	1.0	0.0	0.71130135577413434	1.0	0.0020044958002559915	0.72066221873130765	1.0
ENSMUSG00000026608	Kctd3	0.32201872374820339	-0.095247532067771257	1.0	0.45536469008679598	0.61979977993625934	0.049514015546273014	0.21072598831044279	-0.71897451607647977	0.71741449169182114	0.31262033440537124	-0.12882429770380077	1.0	0.27496089685413699	-0.33026513695151039	0.8978705147025271	0.31069684903967865	-0.16886124490712318	0.86304521309100379
ENSMUSG00000037624	Kcnk2	0.0	-1.5388192307253474	0.58999848956746503	0.0099352296018937296	1.3504791112550345	0.32093507027611873	0.0054032304694985331	0.81292674089326233	1.0	0.021412351671600771	2.613007051634221	0.078456607879465012	0.0	-0.66721026747959566	1.0	0.0	-1.979777499409785	0.30663950006201179
ENSMUSG00000026605	Cenpf	2.5965954232394814	-0.65723972364601657	0.12832443012747394	5.3501211406197733	0.73227535211415051	0.0086751786221343496	3.9335517817949319	0.041930975089596867	1.0	3.7985511865419768	-0.012208140427689473	1.0	3.5916767151571642	-0.10239250120009791	1.0	2.9927122297821951	-0.44410338502308511	0.28125890634989859
ENSMUSG00000026604	Ptpn14	0.19423351591161475	0.20440535391254144	0.8010836088255936	0.20698395003945272	0.36197475009286384	0.3989086965190623	0.1512904531459589	-0.18292161583626987	1.0	0.20555857604736738	0.28960756953019073	0.79656772388745956	0.09451780829360959	-0.90673296655267155	0.30685495664622348	0.15033718501919935	-0.26022895832098758	0.74419736653134683
ENSMUSG00000097925	Gm26574	0.0051114083134635455	1.4246548932495395	0.60289961303789164	0.0	-1.4568758108025701	0.41494611437797352	0.0	0.59053431955681379	1.0	0.0	0.22068962885546117	1.0	0.0	0.22587452860389234	1.0	0.0080179832010239659	2.4576278128975142	0.11901795288044838
ENSMUSG00000104435	Gm37422	0.0025557041567317727	-0.16030760747161743	1.0	0.008279358001578108	1.3504791112550345	0.41054863857583485	0.0054032304694985331	1.0759611467270558	1.0	0.0042824703343201541	0.70611645602570228	0.98397120981378083	0.0	-0.42620216797580124	1.0	0.004008991600511983	0.13569971801015157	1.0
ENSMUSG00000026603	Smyd2	0.74115420545221411	-0.28922229000701888	0.69592586335636886	0.89913827897138254	0.052079551863912693	0.95517509422795233	0.82669426183327555	-0.090211719854148664	1.0	1.0534877022427578	0.30133686211229793	0.65918373897456672	0.79480884246898964	-0.15553219279367164	1.0	0.928081555518524	0.10900139661936356	0.86905965584128997
ENSMUSG00000010175	Prox1	0.028112745724049502	-0.46287037749204885	0.72239496619263077	0.008279358001578108	-2.386486482911172	0.00017692020300772254	0.016209691408495597	-0.95966276300366538	0.85065246798752137	0.12419163969528446	2.1275802244639803	7.429400531870124e-05	0.11599912836033903	1.9826033775915279	0.00041551960402587667	0.01804046220230392	-1.2053371998249149	0.093172351124653149
ENSMUSG00000079045	Prox1os	0.0	1.1616204874157443	1.0	0.0	0.35047911125503362	1.0	0.0	2.3978892416144193	1.0	0.0	2.0280445509130649	1.0	0.0042962640133458905	4.0332294506614961	0.38080706272247405	0.0	0.72066221873130765	1.0
ENSMUSG00000089872	Rps6kc1	0.081782533015416728	-0.26159094330879906	0.84266462595103864	0.12419037002367163	0.53231743424084721	0.22632828041436864	0.059435535164483862	-0.64650487774403498	0.91212976707758464	0.11990916936096431	0.386179658957432	0.73160538907039763	0.081629016253571912	-0.21469806278208958	1.0	0.086193319411007621	-0.19494559397832001	0.86712710025796502
ENSMUSG00000026634	Angel2	0.304128794651081	-0.77540996826477104	0.095827790064623039	0.62260772171867373	0.53821241771648065	0.087592685996845179	0.45387135943787676	-0.090565278253391224	1.0	0.65093549081666335	0.49426950505069889	0.37345578746887298	0.52844047364154445	0.14979782787696649	0.95787739071021405	0.36682273144684641	-0.49555643498493951	0.26835340369743166
ENSMUSG00000037568	Vash2	0.0051114083134635455	-2.2757848248915531	0.035848641292664671	0.016558716003156216	-1.0229792842724104	0.19996217133946406	0.0054032304694985331	-1.646504877744035	0.60450043875253301	0.18414622437576661	3.9025136688292061	9.8312906517634329e-12	0.030073848093421233	0.12633885505297737	1.0	0.006013487400767974	-2.2793377812686924	0.011417943175893607
ENSMUSG00000066595	Mfsd7b	0.36802139856937532	0.38152764536259842	0.43338370002609705	0.20863982163976832	-0.67206345739605422	0.070926157922571023	0.15669368361545744	-0.95496342646784416	0.47313441432954317	0.24410080905624879	-0.30626726843012952	0.90940666673502679	0.27066463284079106	-0.14419008732774041	1.0	0.44499806765683009	0.80731660098548974	0.013043900703682568
ENSMUSG00000097845	A230020J21Rik	0.0051114083134635455	0.28715136949960396	1.0	0.0066234864012624864	0.50248220470008409	0.94384961815696822	0.0054032304694985331	0.81292674089326233	1.0	0.012847411002960461	1.7061164560257023	0.44054611945174826	0.0	-0.66721026747959566	1.0	0.004008991600511983	-0.15380689918483359	1.0
ENSMUSG00000057072	Spata45	0.0	-1.6457344346418594	0.40533700842420506	0.0049676148009468648	-0.1089525073822637	1.0	0.0054032304694985331	0.69744952347332667	1.0	0.0085649406686403081	1.0280445509130649	0.98896428622749355	0.0	-0.77412547139610766	0.81458205807284445	0.014031470601791938	1.913307296673703	0.082508129660013779
ENSMUSG00000026632	Tatdn3	0.15589795356063815	0.30203560658558315	0.66170233641722309	0.12419037002367163	-0.12269256400856543	0.9229042858666	0.14048399220696184	0.13040893074943272	1.0	0.081366936352082919	-0.71072328588712619	0.50509879455431284	0.0859252802669178	-0.62973556206093306	0.58421752011874295	0.16837764722150328	0.47184167211721428	0.31665840020740488
ENSMUSG00000062510	Nsl1	0.17123217850102879	0.020264638170203408	1.0	0.16061954523061531	-0.11162664168058845	0.91906727622460249	0.18370983596295012	0.14779389148812294	1.0	0.20127610571304724	0.2910789567468588	0.78261356247043889	0.18903561658721918	0.1896921922972461	0.9747956667224309	0.15434617661971134	-0.17384465242137859	0.88674643971131928
ENSMUSG00000026630	Batf3	0.035779858194244819	-2.8443782532056989	2.324146198132028e-07	0.52491129730005204	2.1795462892751329	2.042811670857733e-13	0.61056504305333414	1.6495786738542031	0.0013014498593014779	0.072801995683442616	-1.7059122933808022	0.019111331841835968	0.068740224213534248	-1.7861983036966833	0.015522610444667654	0.036080924404607841	-2.9322770758058558	5.4843130721570228e-10
ENSMUSG00000091017	Fam71a	0.0	1.1616204874157443	1.0	0.0	0.35047911125503362	1.0	0.0	2.3978892416144193	1.0	0.0	2.0280445509130649	1.0	0.0	2.0332294506614961	1.0	0.0020044958002559915	2.7206622187313076	0.48739980969163621
ENSMUSG00000026628	Atf3	0.086893941328880286	0.61847816238921594	0.42538496569683015	0.016558716003156216	-2.1673691936075858	0.00048140485880712638	0.010806460938997066	-2.0832374481221976	0.3112146473843469	0.085649406686403085	0.56238097856425373	0.64066241768139653	0.090221544280263688	0.64717101835441859	0.55738217306812232	0.096215798412287584	0.87594044420921868	0.12877311267391742
ENSMUSG00000073478	D730003I15Rik	0.071559716388489639	0.86985436303863484	0.16813209911227989	0.033117432006312432	-0.56098421414330879	0.41948280695538953	0.027016152347492665	-0.57173710934206312	1.0	0.042824703343201542	0.011742738583964574	1.0	0.0429626401334589	0.016927638332395745	1.0	0.050112395006399781	0.21164857124344927	0.88372886039171539
ENSMUSG00000037499	Nenf	0.28368316139722682	-1.7016808396450909	2.2306858692242386e-05	1.3942438874657535	1.2576906266826691	9.8861315100783559e-07	1.3345979259661376	0.80712111921205665	0.20337284312768381	1.1348546385948408	0.5558499803538588	0.28083891396785726	0.73466114628214718	-0.15705463841539546	1.0	0.2084675632266231	-2.2419308700767231	1.4805866882024456e-10
ENSMUSG00000026627	Tmem206	0.040891266507708364	-0.5322763848585752	0.57549834337096872	0.064578992412309244	0.2294637102936683	0.77231018939521134	0.059435535164483862	0.13736169139119969	1.0	0.038542233008881384	-0.52039207378297725	0.81101042803051937	0.13318418441372259	1.4633738423305482	0.009762842760664572	0.038085420204863836	-0.69887667278247667	0.31930023945531805
ENSMUSG00000026626	Ppp2r5a	0.29135027386742213	-0.66177444590612677	0.1812725146468176	0.66897212652751115	0.97883420748957084	0.00041116622293613865	0.41604874615138704	-0.049723861209295839	1.0	0.40683468176041465	-0.089165633731326244	1.0	0.38236749718778423	-0.18744445344865235	1.0	0.29666537843788671	-0.6674995745561414	0.09964773736844719
ENSMUSG00000103114	Gm32200	0.0	1.1616204874157443	1.0	0.0016558716003156216	2.3504791112550336	0.50309301637686599	0.0	2.3978892416144193	1.0	0.0	2.0280445509130649	1.0	0.0	2.0332294506614961	1.0	0.0	0.72066221873130765	1.0
ENSMUSG00000037474	Dtl	0.59803477267523486	-0.72507493283365565	0.11234323922846681	1.3263531518528129	0.80441217720873937	0.0034867382809646743	0.84290395324177114	-0.13403849678486943	1.0	1.0063805285652363	0.14830556156451385	0.91623626796527158	0.97525193102951702	0.097108143729223217	1.0	0.63742966448140526	-0.65366868667509759	0.090967883126703827
ENSMUSG00000037461	Ints7	0.52647505628674518	-0.18106616763841465	0.90963437442570927	0.7252717609382423	0.45259920784864355	0.16762497905303023	0.77266195713829022	0.44757636571477138	0.7265568740127093	0.61667572814210214	0.089012568204492215	1.0	0.57569937778834923	-0.021811912896466001	1.0	0.38085420204863835	-0.75990067599211963	0.048000115256253133
ENSMUSG00000026623	Lpgat1	0.98905750865519615	0.48890354462650293	0.21492644254644236	0.69215432893192985	-0.17472864694569901	0.76442750780917035	0.52951658601085616	-0.54829338514050208	0.89834613842671363	0.62524066881074247	-0.30171365839672132	0.904979434193526	0.3437011210676712	-1.2193775837219596	0.038673802781657982	0.99022092532645967	0.52983987639572938	0.11528586250635238
ENSMUSG00000102840	Gm38037	0.010222816626927091	-1.7832379583917941	0.030733012789763696	0.049676148009468651	0.63225007967041424	0.28160510068270184	0.021612921877994132	-0.54696920419312001	1.0	0.038542233008881384	0.18004764435811538	1.0	0.064443960200188347	0.98883533130304269	0.27593910644533226	0.036080924404607841	-0.0086901913250239105	1.0
ENSMUSG00000026622	Nek2	0.45747104405498734	-0.20606120263723327	0.87422897919534315	0.73023937573918918	0.75683871946188086	0.0082902843135777195	0.52411335554135763	0.031031803826612081	1.0	0.29120798273377047	-0.88579880533722011	0.19202129065868931	0.38666376120113011	-0.45049775521550295	0.72113076009487054	0.46504302565938999	-0.18993869621558579	0.82214047324230932
ENSMUSG00000055833	1700034H15Rik	0.0076671124701953187	1.1616204874157452	0.74289707505519731	0.0049676148009468648	0.35047911125503362	1.0	0.0	-0.061542377022878902	1.0	0.0	-0.43138706772423241	0.98140278165235628	0.008592528026691781	1.44826694994034	0.69255768862495726	0.004008991600511983	0.13569971801015157	1.0
ENSMUSG00000037434	Slc30a1	0.54947639369733114	1.1954088008720283	0.00033561738504534936	0.15730780202998407	-1.1467074293776816	0.0009454794542557522	0.070241996103480919	-2.0801580551902257	0.012903861072682274	0.12847411002960463	-1.2633118449557414	0.055935661378179964	0.15896176849379792	-0.94766172639079937	0.20800382394149441	0.49310596686297387	1.0580046530086327	0.00062052201317243762
ENSMUSG00000097416	Gm26670	0.01788992909712241	0.03233747047077884	1.0	0.024838074004734326	0.59559160909156539	0.50309301637686599	0.010806460938997066	-0.33907635255178814	1.0	0.025694822005920923	0.66547447152835737	0.8607972074001401	0.012888792040037671	-0.25217276820075263	1.0	0.016035966402047932	-0.1968756210767193	0.9676047790679998
ENSMUSG00000026637	Traf5	0.0025557041567317727	0.35426556535814147	1.0	0.0033117432006312432	0.3504791112550345	1.0	0.0	0.39788924161441841	1.0	0.0042824703343201541	1.2206896288554612	0.91623626796527158	0.0	0.033229450661496074	1.0	0.006013487400767974	1.3987341238439459	0.4717766941200664
ENSMUSG00000037395	Rcor3	0.11245098289619801	0.68768929908333254	0.20887900093712283	0.061267249211678004	-0.44598749465983367	0.46499493407960046	0.037822613286489726	-0.94196076127020634	0.69680509733659912	0.085649406686403085	0.20119345322966398	0.98840420616843061	0.068740224213534248	-0.13669555078081652	1.0	0.088197815211263617	0.24673103039889543	0.74999009546732687
ENSMUSG00000097316	Gm10516	0.0	-0.16030760747161743	1.0	0.0	-0.97144898363232812	0.80456385357966353	0.0	1.0759611467270558	1.0	0.0085649406686403081	3.0280445509130649	0.25714573683202135	0.0042962640133458905	2.0332294506614961	0.77639001614179215	0.0020044958002559915	0.72066221873130765	1.0
ENSMUSG00000058248	Kcnh1	0.0025557041567317727	2.1616204874157452	0.6306100727801921	0.0016558716003156216	1.3504791112550336	0.71282675232724058	0.0	1.8129267408932632	1.0	0.0	1.4430820501919088	1.0	0.0	1.44826694994034	1.0	0.0	0.13569971801015157	1.0
ENSMUSG00000037375	Hhat	0.035779858194244819	0.93922806607929665	0.28174974659770058	0.008279358001578108	-1.5239900066611067	0.052887421464972516	0.010806460938997066	-0.57173710934206312	1.0	0.017129881337280616	-0.14188045052924725	1.0	0.008592528026691781	-0.93639690029498546	0.68412322206701137	0.04209441180537582	1.3727389153110003	0.02744697144200842
ENSMUSG00000016262	Sertad4	0.0025557041567317727	-1.5388192307253465	0.34965960137722207	0.008279358001578108	-0.52399000666110673	0.80108204844545017	0.0054032304694985331	-0.30255047652667333	1.0	0.077084466017762768	4.1060470629143389	7.7028677214630741e-07	0.0	-1.7216580515019722	0.50668457040536419	0.0020044958002559915	-1.979777499409785	0.15272562892372771
ENSMUSG00000089812	Gm15867	0.0	-0.64573443464185942	0.92464391400882051	0.0049676148009468648	1.3504791112550336	0.46962957045464598	0.010806460938997066	2.6609236474482119	0.57313490920397536	0.0042824703343201541	1.4430820501919088	0.84008481729815199	0.0	0.22587452860389234	1.0	0.0	-1.086692703326297	0.68872614308690561
ENSMUSG00000016200	Syt14	0.046002674821171916	-0.48526976244861331	0.61595472051248656	0.069546607213256104	0.20688825762618412	0.79132995348846946	0.043225843755988265	-0.44341301236652342	1.0	0.098496817689363539	0.78011703746948013	0.33786328501824348	0.10311033632030137	0.85690667802103304	0.25701165943046905	0.04209441180537582	-0.67788715775896691	0.29553259493581108
ENSMUSG00000016181	Diexf	0.28623886555395855	0.02179751776285177	1.0	0.3295184484628087	0.31134071734807578	0.43475558463286362	0.15669368361545744	-0.87761451618159159	0.54943416620034646	0.25266574972488909	-0.17097336204957392	1.0	0.31792353698759585	0.19595895069960467	0.92152465839397202	0.27261142883481482	-0.070048947206424961	1.0
ENSMUSG00000026638	Irf6	0.5418092812271359	1.3806302693575407	2.9505789407328151e-05	0.079481836815149837	-2.084659594080319	7.1281347453188155e-09	0.027016152347492665	-3.1795395864213303	0.00026199159293373623	0.021412351671600771	-3.5493842771226838	5.123632492818834e-07	0.017185056053383562	-3.8097493811268288	2.0730828770283358e-07	0.60736222747756541	1.8653019237628712	7.4011631462072269e-11
ENSMUSG00000079144	A130010J15Rik	0.21723485332220069	-0.14682437810799565	0.98291960764492114	0.26328358445018385	0.21297558750509915	0.63772425101924712	0.17290337502395306	-0.46159848476330811	1.0	0.26551316072784953	0.19475283967183477	0.89987409288557807	0.23629452073402396	0.0076943585543580717	1.0	0.23452600862995099	-0.01874655136322767	1.0
ENSMUSG00000026639	Lamb3	0.0	0.16162048741574431	1.0	0.0016558716003156216	0.76551661053387754	1.0	0.0	1.3978892416144193	1.0	0.0	1.0280445509130649	1.0	0.0042962640133458905	2.44826694994034	0.68412322206701137	0.0020044958002559915	1.1356997180101516	0.82173209226336619
ENSMUSG00000009633	G0s2	0.0	-2.4233420133054118	0.10582052075741818	0.0099352296018937296	-0.012090968129673918	1.0	0.010806460938997066	0.52342012369827717	1.0	0.047107173677521694	2.9125673334931292	0.00079357159409788717	0.008592528026691781	0.15876033274535484	1.0	0.004008991600511983	-1.1538068991848336	0.40049105083557568
ENSMUSG00000016179	Camk1g	0.0	0.16162048741574431	1.0	0.0	-0.64952088874496638	0.79132995348846946	0.0	1.3978892416144193	1.0	0.012847411002960461	5.0280445509130649	0.01271703927360204	0.0	1.0332294506614961	1.0	0.0	-0.27933778126869235	1.0
ENSMUSG00000097850	4631405K08Rik	0.0	1.1616204874157443	1.0	0.0016558716003156216	2.3504791112550336	0.50309301637686599	0.0	2.3978892416144193	1.0	0.0	2.0280445509130649	1.0	0.0	2.0332294506614961	1.0	0.0	0.72066221873130765	1.0
ENSMUSG00000026640	Plxna2	0.13289661615005219	0.88954094197894396	0.074492854172459905	0.011591101202209351	-3.084149116381691	4.238023306969117e-09	0.0054032304694985331	-3.085926535649838	0.013552126484292722	0.11562669902664416	0.57801163027801739	0.53716920196580886	0.064443960200188347	-0.3330927635843195	0.99669549002867808	0.15434617661971134	1.3195639104103374	0.00066903291201138109
ENSMUSG00000016494	Cd34	0.0025557041567317727	-2.6712695267489961	0.045486078943058672	0.011591101202209351	-1.3219462307164616	0.16213041383530746	0.010806460938997066	-0.82450317972202924	1.0	0.038542233008881384	0.73526280168521918	0.71869138332637705	0.16325803250714382	3.9967035746363826	4.6343150319938595e-09	0.0	-4.1373187763962642	0.00071428783449088967
ENSMUSG00000097325	Gm16897	0.0	0.57665798669458823	1.0	0.0	-0.23448338946612246	1.0	0.0	1.8129267408932632	1.0	0.0	1.4430820501919088	1.0	0.0042962640133458905	3.0332294506614961	0.55738217306812232	0.0020044958002559915	1.7206622187313076	0.68872614308690561
ENSMUSG00000104077	Gm37027	0.0	1.1616204874157443	1.0	0.0016558716003156216	2.3504791112550336	0.50309301637686599	0.0	2.3978892416144193	1.0	0.0	2.0280445509130649	1.0	0.0	2.0332294506614961	1.0	0.0	0.72066221873130765	1.0
ENSMUSG00000016493	Cd46	0.0025557041567317727	-0.74527010819277351	0.85858173276553551	0.008279358001578108	0.47600999333889327	0.83137471295465049	0.010806460938997066	1.1754968202779708	0.96768921360847626	0.0042824703343201541	0.1211539553045462	1.0	0.012888792040037671	1.3327897325204043	0.60331743336235744	0.006013487400767974	0.02022250059021502	1.0
ENSMUSG00000016481	Cr1l	0.7104857555714329	0.29280346307911881	0.53930021556721819	0.44211771728427096	-0.59186032035777414	0.092931632716804768	0.48088751178536943	-0.34866240138098559	1.0	0.56528608413026038	-0.1027872531273879	1.0	0.51125541758816095	-0.26200377756044624	0.99280824448347971	0.82384777390521247	0.61599985735950746	0.057791179689558166
ENSMUSG00000026616	Cr2	0.0	0.57665798669458823	1.0	0.0016558716003156216	1.3504791112550336	0.71282675232724058	0.0054032304694985331	3.3978892416144193	0.70459568429578023	0.0	1.4430820501919088	1.0	0.0	1.44826694994034	1.0	0.0	0.13569971801015157	1.0
ENSMUSG00000050530	Fam171a1	0.37313280688283884	1.3444845445655553	0.00012124621095822563	0.048020276409153032	-2.2972191448140848	3.6989436562013552e-09	0.032419382816991194	-2.4350007725503224	0.0092842847200770885	0.20127610571304724	0.12919127436996503	0.9909474902338784	0.077332752240226024	-1.3150327920393288	0.079026259243680813	0.3167103364404466	1.0851779424309853	0.0011103637369542043
ENSMUSG00000026643	Nmt2	2.433030357208648	-0.63618731275074425	0.13716752810747984	4.8748859913291902	0.69617740645996418	0.012422344169369978	4.9223429577131634	0.52774086679274346	0.61859384271881113	2.8178654799826615	-0.36458558348302161	0.79470562037623238	2.9773109612487021	-0.27742916233015857	0.95652998207829021	2.8463840363635078	-0.39512735485567019	0.35425302352176463
ENSMUSG00000049950	Rpp38	0.92516490473690183	-0.43258585754903117	0.43456440020341708	1.3958997590660691	0.33095425547280599	0.32950148598517465	1.7182272893005335	0.58859738253609795	0.47870364196864673	0.80510442285218897	-0.61794738320565057	0.43866285452695281	1.3404343721639178	0.19267773478868772	0.86699968174494613	1.0623827741356753	-0.20976330515884903	0.76519952951881842
ENSMUSG00000026644	Acbd7	0.069004012231757866	-0.51484036779090747	0.53738582057066231	0.16227541683093091	1.2249482291711753	0.00078081757059527497	0.22693567971893838	1.466601991698433	0.020437989671740476	0.017129881337280616	-2.3082388369513671	0.0078077778262776332	0.025777584080075341	-1.8032718170556246	0.039742361450190528	0.056125882407167753	-0.89709021710751857	0.10643100139155244
ENSMUSG00000026650	Meig1	0.0	-0.83837951258425569	0.92499062622606287	0.0066234864012624864	1.6724072061423962	0.29168790695539809	0.016209691408495597	3.0759611467270558	0.28169267872633053	0.0	0.028044550913064903	1.0	0.0	0.033229450661496074	1.0	0.0	-1.2793377812686924	0.68872614308690561
ENSMUSG00000026648	Dclre1c	0.033224154037513047	-0.16030760747161743	1.0	0.059611377611362378	1.0053436252063461	0.050826970867185073	0.032419382816991194	-0.061542377022878014	1.0	0.012847411002960461	-1.2938835439742977	0.34758066793766446	0.038666376120113012	0.14570417991990947	1.0	0.030067437003839868	-0.36680062251903145	0.72392213667315064
ENSMUSG00000026646	Suv39h2	0.39357844013669302	-0.92310219148968242	0.033092532048205149	0.9206646097754857	0.63754157861084393	0.031097778972224998	0.78887164854678582	0.22796424017210609	1.0	0.98496817689363547	0.60483312018852131	0.22021067700697219	0.78621631444229789	0.22811647939056173	0.82276023764921891	0.39889466425094228	-0.94609437315349609	0.0084696699148021012
ENSMUSG00000051396	Hspa14	2.2387968412970332	-0.31017056980799573	0.63541528363919886	2.8961194289520225	0.16072231263746484	0.71282675232724058	2.8691153793037207	0.10610401994973762	1.0	2.4581379718997685	-0.13964847168005745	1.0	2.496129391753962	-0.11505055674083642	1.0	2.8644244985658114	0.12832018764455366	0.85129029374941512
ENSMUSG00000026655	Fam107b	0.34246435700205757	0.4505335250751441	0.32895157798005248	0.21857505124166207	-0.38865431959388252	0.38081411102273055	0.17830660549345159	-0.59945630493960333	0.89122739953456387	0.1498864617012054	-0.8815152314714374	0.23974129900845198	0.1374804484270685	-1.0098392712303899	0.16822658594365283	0.41893962225350218	0.9152714835542175	0.0038689538471607995
ENSMUSG00000026657	Frmd4a	0.23256907826259135	1.1002199427516017	0.005072500617266361	0.049676148009468651	-1.6783181530524005	3.5450720391282591e-05	0.032419382816991194	-1.9084980023771654	0.080482566037467035	0.15416893203552554	0.28913068495733762	0.80997523701653817	0.15036924046710615	0.24895814171693331	0.90685237667240792	0.16837764722150328	0.4934285343253606	0.28327345736746401
ENSMUSG00000039449	Prpf18	0.41657977754727898	0.086630591645570076	0.9723454887352494	0.45536469008679598	0.28158403004396648	0.46888538434179733	0.39983905474289144	0.019377618360688631	1.0	0.34688009707993245	-0.20872804839369818	1.0	0.24059078474736986	-0.77412547139610788	0.32729370382691964	0.40891714325222223	0.055846410320937068	1.0
ENSMUSG00000048186	Bend7	0.33990865284532579	1.0577846764312051	0.0036291428462504891	0.044708533208521785	-2.4642177861437382	1.4837641200945282e-10	0.021612921877994132	-2.9840862369428827	0.001205108849418458	0.034259762674561232	-2.4920284190640674	0.00025294104211933056	0.030073848093421233	-2.6602575068378291	0.00014388228428741952	0.48308348786169392	2.1476723596762275	1.3666461860210149e-13
ENSMUSG00000026662	Sephs1	0.81526962599743558	-0.58657236217371533	0.22043511754051415	1.3710616850613349	0.36534787923707185	0.264101874408324	0.99959763685722858	-0.22029888264039277	1.0	1.5117120280150143	0.44852618888203682	0.40591873929254407	1.2759904119637293	0.16758958331929616	0.90793677745848611	0.97418495892441181	-0.30502878141519812	0.55943932554768749
ENSMUSG00000026664	Phyh	1.2625178534254959	1.0427842579058941	0.0012370640248379544	0.17386651803314027	-2.437300272465809	7.6465423581476427e-14	0.22153244924943985	-1.78722216364257	0.020622646081409741	0.167016343038486	-2.2293432917795863	6.3807711648199145e-05	0.10740660033364725	-2.8587878684654919	8.2393230135892368e-07	1.7318843714211765	2.0157390939692386	1.5626707959620124e-14
ENSMUSG00000026668	Ucma	0.0025557041567317727	2.1616204874157452	0.63315670591212492	0.0	-0.23448338946612246	1.0	0.0	1.8129267408932632	1.0	0.0	1.4430820501919088	1.0	0.0	1.44826694994034	1.0	0.0020044958002559915	1.7206622187313076	0.68872614308690561
ENSMUSG00000026669	Mcm10	0.48047238146557331	-0.28876162722824206	0.70719857800960206	0.75176570654329222	0.59711907883815951	0.048849413287368942	0.4592745899073753	-0.32559312318816547	1.0	0.53959126212433939	-0.079985916803304802	1.0	0.57569937778834923	0.023908822685017928	1.0	0.46704752145964595	-0.35734029326996564	0.48739980969163621
ENSMUSG00000026672	Optn	0.21212344500873714	0.88860199300932896	0.033635319627120581	0.061267249211678004	-1.3615953073694613	0.00060143081563857244	0.059435535164483862	-1.1204360660764472	0.46090646303487692	0.042824703343201542	-1.6210482872278069	0.029304589823008466	0.068740224213534248	-0.95612330513899568	0.2805395206079444	0.25657546243276691	1.4281087259774587	1.1213350453182547e-05
ENSMUSG00000097770	Gm26776	0.0	1.1616204874157443	1.0	0.0016558716003156216	2.3504791112550336	0.50309301637686599	0.0	2.3978892416144193	1.0	0.0	2.0280445509130649	1.0	0.0	2.0332294506614961	1.0	0.0	0.72066221873130765	1.0
ENSMUSG00000026676	Ccdc3	0.0051114083134635455	-3.0478328782132045	0.00022736039339837707	0.13909321442651221	2.9018890522651639	2.9897835528406965e-13	0.08645168751197653	0.88543924067763013	0.59029835794605723	0.025694822005920923	-0.90606751343047698	0.52788488665562816	0.012888792040037671	-1.748130262863163	0.13364470164563602	0.0020044958002559915	-4.0866927033262961	3.4459689871973896e-07
ENSMUSG00000039145	Camk1d	0.0	-0.64573443464185942	0.91267943647155392	0.0049676148009468648	1.3504791112550336	0.63458742946086522	0.010806460938997066	2.6609236474482119	0.55731690306186399	0.0042824703343201541	1.4430820501919088	0.85107241362823605	0.0	0.22587452860389234	1.0	0.0	-1.086692703326297	0.67554043140819808
ENSMUSG00000039128	Cdc123	1.620316435367944	-0.50754916162781338	0.30609810928595754	2.389422719255442	0.18901568856091799	0.64744106746829411	2.4098407893963456	0.15660186576694346	1.0	2.2440144551837609	0.045670221594899862	1.0	2.5219069758340376	0.23642830676463311	0.78381902133512882	2.080666640665719	-0.08609749117143739	0.9877617926483484
ENSMUSG00000025817	Nudt5	1.8017714304958998	-0.69424501531328442	0.11288800966224474	3.1577471418018903	0.31574069797125515	0.36450131546343251	3.2419382816991198	0.28038226809452671	0.94102242088840615	3.3189145090981191	0.32846315409082871	0.58895426268530304	3.3983448345565992	0.36767818978745237	0.55018028962444288	2.0786621448654627	-0.48224010515727755	0.21631055578143532
ENSMUSG00000056718	Gm13199	0.0	0.57665798669458823	1.0	0.0016558716003156216	1.3504791112550336	0.70520272694004815	0.0054032304694985331	3.3978892416144193	0.69705444529364891	0.0	1.4430820501919088	1.0	0.0	1.44826694994034	1.0	0.0	0.13569971801015157	1.0
ENSMUSG00000025816	Sec61a2	0.48558378977903688	-0.45447604504972139	0.41856983759746691	0.63751056612151435	0.012198810960228346	1.0	0.60516181258383561	-0.068489557578351068	1.0	0.78797454151490831	0.35852740639093311	0.57004728937231208	0.67451345009530472	0.1033905220788971	1.0	0.66549260568498914	0.093013318908601095	0.90621698234690817
ENSMUSG00000085818	Gm13267	0.0025557041567317727	-0.16030760747161743	1.0	0.0016558716003156216	-0.97144898363232901	0.82965394269624182	0.0054032304694985331	1.0759611467270558	1.0	0.0	-0.43138706772423241	1.0	0.02148132006672945	3.0332294506614961	0.14533744354214378	0.004008991600511983	0.13569971801015157	0.99863969821053256
ENSMUSG00000025815	Dhtkd1	0.15334224940390637	1.1616204874157448	0.0070935270196411434	0.057955506011046758	-0.67926823213901777	0.16737373149323584	0.037822613286489726	-1.0533218702179101	0.61206054237082119	0.038542233008881384	-1.0846555818362971	0.27009507818467904	0.02148132006672945	-1.8494135987003451	0.032442302692211739	0.13029222701663942	0.89469161850635626	0.03203918808446328
ENSMUSG00000043241	Upf2	0.641481743339675	-0.41856329068216253	0.45604713290151577	0.93391158257801066	0.27099904729277902	0.45974487899626898	0.78887164854678582	-0.057074442077184318	1.0	0.90360124054155244	0.16070752402722865	0.90279148462219316	0.9709556670161712	0.27857735602745404	0.72891276750880529	0.71961399229190082	-0.23766493210377104	0.70509380615938444
ENSMUSG00000045319	Proser2	0.066448308075026094	-2.1468870917092957	4.85994360957388e-06	0.57293157370920511	2.041078114243835	3.8240171657211396e-14	0.41064551568188851	0.7428348452348299	0.36675473171354883	0.055672114346162004	-2.2626326099898568	0.00038471416256274026	0.24918331277406164	-0.058542089782189777	1.0	0.082184327810495644	-1.9093881715183869	1.3325156497089152e-06
ENSMUSG00000039063	Echdc3	0.0076671124701953187	0.25472989180722649	1.0	0.016558716003156216	1.8099107298923309	0.060092576120847334	0.0054032304694985331	0.31042640036407931	1.0	0.0085649406686403081	0.61300705163422098	1.0	0.0	-1.1366955507808161	0.65928300175425114	0.0020044958002559915	-1.3668006225190314	0.39405542101738222
ENSMUSG00000039046	Usp6nl	0.12778520783658864	0.16162048741574475	0.91269813794251986	0.14902844402840595	0.50072174683564663	0.23055261914936284	0.11346783985946919	-0.0068652844025645088	1.0	0.077084466017762768	-0.60667098500519012	0.61293617561225133	0.14607297645376027	0.38115275408180294	0.71605747925608798	0.080179832010239649	-0.66325276305175551	0.21771347913246264
ENSMUSG00000002107	Celf2	0.4063569609203519	0.26438006184094598	0.63351596907393382	0.39740918407574921	0.25493982541441507	0.5198061168550796	0.22153244924943985	-0.68957359963592091	0.77104686499221353	0.34259762674561234	-0.030849138140503163	1.0	0.25347957678740751	-0.50282344957871361	0.67515300672802037	0.3507867650447985	0.00018474735367046691	1.0
ENSMUSG00000079604	Gm13219	0.0	1.1616204874157443	1.0	0.0016558716003156216	2.3504791112550336	0.50309301637686599	0.0	2.3978892416144193	1.0	0.0	2.0280445509130649	1.0	0.0	2.0332294506614961	1.0	0.0	0.72066221873130765	1.0
ENSMUSG00000015619	Gata3	0.012778520783658865	-5.0396866395115643	2.2814902277458499e-17	1.0200169057944231	2.5321429491541125	8.3609380468711733e-22	0.85911364465026674	1.2100423321748439	0.021788003882211259	0.20127610571304724	-1.1029549386209228	0.11147477142200668	0.21910946468064041	-0.97541464374775533	0.19480356373942229	0.01804046220230392	-4.7371290415247334	1.3506460504954861e-21
ENSMUSG00000086618	Gm13256	0.0	1.1616204874157443	1.0	0.0	0.35047911125503362	1.0	0.0	2.3978892416144193	1.0	0.0	2.0280445509130649	1.0	0.0	2.0332294506614961	1.0	0.0020044958002559915	2.7206622187313076	0.48739980969163621
ENSMUSG00000025783	4930412O13Rik	0.0	1.1616204874157443	1.0	0.0	0.35047911125503362	1.0	0.0	2.3978892416144193	1.0	0.0042824703343201541	4.0280445509130649	0.3597287778104018	0.0	2.0332294506614961	1.0	0.0	0.72066221873130765	1.0
ENSMUSG00000079602	9230102O04Rik	0.0	-2.2306969353630155	0.20828306961294321	0.013246972802524973	0.81996439455625492	0.50256983159011004	0.0054032304694985331	0.075961146727055784	1.0	0.0	-1.3642728718656958	0.67810578013378409	0.047258904146804795	3.2962638564952904	0.00049035884130088582	0.0	-2.671655204047453	0.063170226965894402
ENSMUSG00000075534	Gm13262	0.0	1.1616204874157443	1.0	0.0016558716003156216	2.3504791112550336	0.50309301637686599	0.0	2.3978892416144193	1.0	0.0	2.0280445509130649	1.0	0.0	2.0332294506614961	1.0	0.0	0.72066221873130765	1.0
ENSMUSG00000025782	Taf3	0.4651381565251827	-0.57652715928761589	0.24571319044122689	0.89748240737106699	0.68541807166255175	0.017239341051836179	0.58895212117534002	-0.15837294685342951	1.0	0.65093549081666335	-0.0034336805601028475	1.0	0.66162465805526705	0.022796094327776406	1.0	0.5271823954673257	-0.3897617709623431	0.42253396994458464
ENSMUSG00000025781	Atp5c1	10.549946758988758	-0.25882265622056977	0.68355936683257212	12.233579383131813	-0.00017509219276989896	1.0	12.692188372852053	0.052637835202687278	1.0	10.83036747549567	-0.199815826246446	0.97166162108585497	11.595616572020557	-0.090424484806385763	1.0	14.308091022227266	0.30133676138648591	0.45960466782023718
ENSMUSG00000037262	Kin	0.46002674821171913	-0.4652380983442399	0.4030873476113131	0.59611377611362382	-0.027109974373171419	1.0	0.65919411727882105	0.14073140211729385	1.0	0.82223430418946952	0.50936591794643882	0.35781007771575707	0.73895741029549311	0.33086656621799093	0.65824522637278127	0.54321836186937367	-0.19609540633654832	0.80723998083948023
ENSMUSG00000025780	Itih5	0.012778520783658865	-2.0347767253877582	0.0061744959835804761	0.11094339722114666	1.8529794517842175	3.796621631848337e-06	0.10806460938997066	1.2203510560622308	0.21331758932618122	0.029977292340241078	-0.72684295125040332	0.6546666196513462	0.012888792040037671	-1.7741254713961077	0.10911886622264062	0.024053949603071896	-1.2653985903108191	0.047430024910995829
ENSMUSG00000061186	Sfmbt2	1.6739862226593112	-0.50873350453605592	0.32597796261853978	4.5072824960591218	1.7191169985051387	1.9976495298775507e-12	2.6367764691152842	0.24710365911275955	0.98731712387193615	0.089931877020723236	-4.7443450091070423	2.709429668403917e-15	0.20622067264060273	-3.5757607812096008	1.4338990144822772e-10	1.7960282370293681	-0.41252152674427978	0.37272630251158601
ENSMUSG00000026778	Prkcq	0.0	1.1616204874157443	1.0	0.0	0.35047911125503362	1.0	0.0	2.3978892416144193	1.0	0.0042824703343201541	4.0280445509130649	0.3597287778104018	0.0	2.0332294506614961	1.0	0.0	0.72066221873130765	1.0
ENSMUSG00000026773	Pfkfb3	0.22745766994912781	0.74058424751545804	0.11246678666866219	0.15730780202998407	0.058924665411190347	0.97797633199417211	0.11346783985946919	-0.41414216765265888	1.0	0.13275658036392476	-0.19595712328503989	1.0	0.0859252802669178	-0.85057753183398122	0.41835546431683207	0.14632819341868736	-0.075508964833620684	1.0
ENSMUSG00000037197	Rbm17	2.3103565576855227	-0.77753334423353349	0.052428067374877006	4.8119628705171964	0.58579121401282741	0.041994603995028919	4.2253262271478524	0.22469235774149787	1.0	4.2739053936515141	0.25112912161334799	0.79193793941887258	4.4337444617729584	0.31177949809851158	0.71164372570168111	2.4494938679128215	-0.71639823563451177	0.037171195411537725
ENSMUSG00000023206	Il15ra	0.0	-0.83837951258425569	0.68242735757884754	0.0	-1.6495208887449664	0.42631317816061343	0.0	0.39788924161441841	1.0	0.017129881337280616	3.3499726458004275	0.033427596075173552	0.012888792040037671	2.7113013557741343	0.17681458009265646	0.0	-1.2793377812686924	0.6591956654363047
ENSMUSG00000058594	Fbxo18	0.26068182398664086	0.31284563797815967	0.56664768537167087	0.19870459203787461	-0.19418202474155155	0.76014177078660816	0.097258148450973594	-1.1839059800280545	0.30507962961489671	0.36400997841721311	0.85439646342803521	0.075986333627907451	0.1374804484270685	-0.70701127553757104	0.4419069526956394	0.230517017029439	0.094827436594623116	0.93974000857849405
ENSMUSG00000047909	Ankrd16	0.13289661615005219	0.019176222395539622	1.0	0.14074908602682784	0.12569217477820338	0.85037691051753705	0.081048457042477998	-0.68425979973945328	0.84828469206551027	0.12419163969528446	-0.070689402672293955	1.0	0.12888792040037669	-0.012574238951628569	1.0	0.14833268921894335	0.22156045466398933	0.72999448445463155
ENSMUSG00000026768	Itga8	0.0025557041567317727	-0.64573443464185853	0.81505951837635515	0.0	-2.5564114843534851	0.070516279566665077	0.0054032304694985331	0.59053431955681468	1.0	0.025694822005920923	2.6654744715283574	0.026209316608734004	0.025777584080075341	2.6706593712767877	0.028665126950112987	0.0	-2.1862283768772111	0.19283603042404296
ENSMUSG00000086843	E030013I19Rik	0.0	1.1616204874157443	1.0	0.0016558716003156216	2.3504791112550336	0.50309301637686599	0.0	2.3978892416144193	1.0	0.0	2.0280445509130649	1.0	0.0	2.0332294506614961	1.0	0.0	0.72066221873130765	1.0
ENSMUSG00000026767	Fam188a	0.34502006115878936	-0.72676463934070012	0.12033501555316491	0.52987891210099891	-0.0060859853043457868	1.0	0.48629074225486796	-0.13323510747918732	1.0	0.4539418554379363	-0.24729675037234178	0.97347736334590562	0.87643785872256164	0.8392654376515658	0.05440544046485761	0.57328579887321351	0.14410215900584855	0.81268714193264713
ENSMUSG00000026730	Pter	0.1226737995231251	-0.17786597885592181	0.94330488054368189	0.18711349083566525	0.66766928713573348	0.067638098979493383	0.10806460938997066	-0.31831779238499047	1.0	0.11562669902664416	-0.23606288958595512	1.0	0.12029539237368493	-0.17487874466870457	1.0	0.11826525221510349	-0.26119043455843283	0.74211916162205949
ENSMUSG00000026727	Rsu1	0.58014484357811247	-0.69111433814586809	0.1318579854289052	0.82959167175812643	-0.1010932449412944	0.92222358603825005	0.66459734774831958	-0.42187781643226407	1.0	1.3960853289883701	0.78500162026673737	0.065415276390800622	0.86784533069586978	-0.0087937642342103828	1.0	0.99022092532645967	0.24149438203274817	0.57757531087402059
ENSMUSG00000026726	Cubn	13.790579629724647	1.8563077256402369	7.9751398374128248e-11	0.40900028527795856	-4.2240228619322782	3.2576489605426307e-34	0.36741967192590025	-4.0439723681386983	1.4035794414895666e-08	0.45822432577225647	-3.7627564424836808	2.5722643665520473e-11	0.3437011210676712	-4.175862834990375	8.8562391623149611e-13	12.359721104378442	1.784760655880725	1.1649770684268059e-11
ENSMUSG00000026723	Trdmt1	0.13545232030678397	0.26545629840028484	0.73331194904960606	0.071202478813571737	-0.91118845881485377	0.032545770299971348	0.064838765633982387	-0.82053427751908359	0.73543561456957141	0.10706175835800386	-0.11071951904278698	1.0	0.1374804484270685	0.28320770366984371	0.8680496197407096	0.17639563042252723	0.82135621835078032	0.034481559485360296
ENSMUSG00000026728	Vim	0.22234626163566423	-2.6509944183368956	9.1649904572946866e-09	0.051332019609784271	-4.9538722104082051	5.2025665439984502e-32	0.054032304694985329	-4.4589606714945047	1.6500066962279368e-07	6.4065756201429505	3.5206206214702922	2.4227232686149453e-14	3.3983448345565992	1.8738677380506472	3.4912985773207423e-07	0.28864739523686272	-2.3378334305788369	1.9235792903997988e-09
ENSMUSG00000003418	St8sia6	0.0	1.1616204874157443	1.0	0.0016558716003156216	2.3504791112550336	0.50309301637686599	0.0	2.3978892416144193	1.0	0.0	2.0280445509130649	1.0	0.0	2.0332294506614961	1.0	0.0	0.72066221873130765	1.0
ENSMUSG00000063275	Hacd1	0.810158217683972	-0.77164333193576473	0.077776452876118674	1.4952520550850064	0.32281771803950865	0.36599000859084024	1.469678687703601	0.21801659755790126	1.0	1.7129881337280617	0.4795156793394772	0.3597287778104018	1.3748044842706848	0.11529510266328891	0.99224233207781476	1.0683962615364433	-0.33042958538215017	0.50807726097653461
ENSMUSG00000026718	Stam	0.27090464061356795	-0.30392684636064082	0.70601493931493975	0.43715010248332414	0.64210444597887095	0.041388420186208696	0.32959705863941052	0.039202596716938265	1.0	0.33831515641129217	0.078509617896053152	1.0	0.33081232902763352	0.042507264249506793	1.0	0.21849004222790305	-0.69765041258039728	0.09420700528598136
ENSMUSG00000026712	Mrc1	0.0	-1.8383795125842557	0.30520407433120877	0.016558716003156216	2.2249482291711749	0.015965977044883735	0.010806460938997066	1.1754968202779708	0.97491489700463729	0.0042824703343201541	0.1211539553045462	1.0	0.0	-0.96677054933850393	0.82226928506817443	0.004008991600511983	-0.5017302026051409	0.83359673216610675
ENSMUSG00000036949	Slc39a12	0.0	1.1616204874157443	1.0	0.0	0.35047911125503362	1.0	0.0054032304694985331	4.3978892416144193	0.50944777114607365	0.0	2.0280445509130649	1.0	0.0	2.0332294506614961	1.0	0.0	0.72066221873130765	1.0
ENSMUSG00000057914	Cacnb2	0.0	1.1616204874157443	1.0	0.0	0.35047911125503362	1.0	0.0054032304694985331	4.3978892416144193	0.50944777114607365	0.0	2.0280445509130649	1.0	0.0	2.0332294506614961	1.0	0.0	0.72066221873130765	1.0
ENSMUSG00000104106	Gm10848	0.0	1.1616204874157443	1.0	0.0016558716003156216	2.3504791112550336	0.50309301637686599	0.0	2.3978892416144193	1.0	0.0	2.0280445509130649	1.0	0.0	2.0332294506614961	1.0	0.0	0.72066221873130765	1.0
ENSMUSG00000026707	Nsun6	0.28368316139722682	0.11099441434577706	0.94133661944673563	0.23844551044544951	-0.2211558578191295	0.70246368194522313	0.25935506253592955	-0.029060065907587695	1.0	0.39398727075745416	0.65132398318532325	0.2313344059310464	0.18473935257387328	-0.562621366202396	0.61156779301990338	0.27261142883481482	0.040617172156476089	1.0
ENSMUSG00000017418	Arl5b	0.472805268995378	0.31491689788231536	0.51924437585335104	0.34276542126533371	-0.28670307259638128	0.5355448953929296	0.24314537112743398	-0.73854469475854589	0.68863984804888489	0.58241596546754093	0.63823660005054061	0.21340540236668235	0.39955255324116778	0.016065658835587859	1.0	0.37484071464787039	-0.10629188077564011	0.99039819586400579
ENSMUSG00000026748	Plxdc2	0.020445633253854182	-0.16030760747161743	1.0	0.019870459203787459	-0.30663317522195754	0.8092698507702959	0.016209691408495597	-0.24596694816030595	1.0	0.042824703343201542	1.0612114148482643	0.3645781138057877	0.012888792040037671	-0.61062673911322829	0.84001761639241945	0.032071932804095864	0.59867169435269663	0.51628784652132698
ENSMUSG00000053702	Nebl	0.0051114083134635455	-1.008304514026567	0.59825656363268753	0.0	-3.5075018838725383	0.0049865054098553506	0.0	-1.4600917535131535	0.9665702993280757	0.10277928802368369	5.3499726458004275	6.2035435297180708e-11	0.0042962640133458905	-0.77412547139610766	0.98347228119068553	0.0020044958002559915	-2.086692703326297	0.12532546831598648
ENSMUSG00000054057	A930004D18Rik	0.010222816626927091	-1.0710402693745307	0.31617817941256032	0.033117432006312432	0.7886002236469194	0.29974549044596832	0.027016152347492665	0.45928978627856143	1.0	0.029977292340241078	0.56861293227576759	0.80394796495897547	0.047258904146804795	1.2962638564952904	0.19318266180370375	0.006013487400767974	-1.8643002819898484	0.036467016857653224
ENSMUSG00000054074	Skida1	0.0051114083134635455	-1.6796817665651966	0.13512599932768432	0.041396790007890545	1.7289907345087636	0.002429935011180408	0.0054032304694985331	-1.0615423770228789	0.92992331784321736	0.047107173677521694	1.5255442103838819	0.080577666809102527	0.012888792040037671	-0.35908797211726373	1.0	0.004008991600511983	-2.1206400352496342	0.027607623429211369
ENSMUSG00000026743	Mllt10	0.66448308075026097	-0.58278808993602305	0.22764687476700851	1.0051140613915823	0.14513599068799665	0.73707626479409238	0.69161350009581224	-0.46816763648552245	0.96478927067855347	1.1733968716037222	0.37061241185946392	0.53943513843450974	1.1943613957101575	0.39996075312404517	0.5200447079084225	0.92407256391801196	-0.023778495997045249	1.0
ENSMUSG00000026740	Dnajc1	0.55203209785406293	-0.085256902210356644	1.0	0.68718671413098298	0.35221416262578187	0.31261286151496448	0.44846812896837823	-0.39342871708003968	1.0	0.4368119741006557	-0.44532625868210585	0.69730810549332889	0.32651606501428765	-0.8922768231143694	0.19646733503171851	0.7075870174903649	0.3857514036930822	0.31421553241029071
ENSMUSG00000051154	Commd3	1.5001983400015506	0.45365102858658213	0.2470918023849579	0.78653901014992034	-0.74409762528175472	0.020537486155678925	0.78887164854678582	-0.60823166294637421	0.80866304678451983	0.65950043148530368	-0.89672964885114148	0.15643552076094536	0.81629016253571918	-0.56800657230922713	0.52668596475428542	1.9142934892444716	1.0206869123247548	0.00028975212166023842
ENSMUSG00000026739	Bmi1	0.67726160153391979	1.0901984500737445	0.0010325963322062829	0.20698395003945272	-1.1213896106204855	0.00084915149530117066	0.18911306643244866	-1.0560672469567278	0.36366328458242353	0.23125339805328832	-0.77931037114453883	0.32194358850154403	0.38666376120113011	0.02138783801697941	1.0	0.50914193326502177	0.56019754653806142	0.11701265764815724
ENSMUSG00000037708	Spag6	0.0	-2.0863070260278409	0.27537086407044636	0.0	-2.8974484021885516	0.032899617435106741	0.0	-0.8500382718291668	1.0	0.0	-1.2198829625305203	0.66306552573375521	0.077332752240226024	7.2811569641050813	7.6634356208994454e-12	0.0	-2.5272652947122776	0.088045334929833158
ENSMUSG00000026737	Pip4k2a	0.11245098289619801	0.29592157912733574	0.70964033996880704	0.049676148009468651	-1.1710580093244882	0.0097451275047833429	0.037822613286489726	-1.2531624495645102	0.456550105607962	0.22268845738464801	1.4705627866140163	0.0027185587662349672	0.14607297645376027	0.71956897175773449	0.32736564353470626	0.080179832010239649	-0.31410319942936882	0.72215840888054472
ENSMUSG00000023094	Msrb2	0.069004012231757866	0.12348535852897369	0.99819570560172743	0.057955506011046758	-0.22106287370380029	0.79292630051554525	0.059435535164483862	-0.050571259201875662	1.0	0.081366936352082919	0.40745814046118767	0.78842069332501219	0.073036488226880136	0.23737016744172124	0.99238971227528738	0.064143865608191727	-0.016303375434898459	1.0
ENSMUSG00000026734	4921504E06Rik	0.0	0.16162048741574431	1.0	0.0049676148009468648	3.3504791112550336	0.083785617211239616	0.0	1.3978892416144193	1.0	0.0	1.0280445509130649	1.0	0.0	1.0332294506614961	1.0	0.0	-0.27933778126869235	1.0
ENSMUSG00000043415	Otud1	0.02555704156731773	-1.2244379448913327	0.096976938510661331	0.092728809617674809	1.0748446686416067	0.013692001323454958	0.11346783985946919	1.156881142110624	0.25538149203950372	0.068519525349122465	0.34732306738647889	0.8764825866488053	0.051555168160150683	-0.086509793612600028	1.0	0.01804046220230392	-1.8153906815089016	0.0022773938714248047
ENSMUSG00000036617	Etl4	0.37057710272610705	-0.5342513270436331	0.31927651037565313	0.77660378054802659	0.94622528768943137	0.00063539662530309499	0.39983905474289144	-0.3633960317472007	1.0	0.32546774540833168	-0.69243292046457161	0.37900362803382387	0.70458729818872601	0.54312613628178108	0.33691866550268895	0.32472831964147059	-0.79014441342026764	0.04002270388670081
ENSMUSG00000086418	Gm13362	0.0	0.16162048741574431	1.0	0.0016558716003156216	0.76551661053387754	1.0	0.0	1.3978892416144193	1.0	0.0042824703343201541	2.4430820501919088	0.6546666196513462	0.0	1.0332294506614961	1.0	0.0020044958002559915	1.1356997180101516	0.82173209226336619
ENSMUSG00000036591	Arhgap21	0.33224154037513048	0.38126229773615816	0.43512695272050611	0.37091523847069924	0.6885268715056736	0.032899617435106741	0.19991952737144572	-0.43899163274635722	1.0	0.21412351671600771	-0.34937865656600087	0.8612848367143402	0.10740660033364725	-1.3826747924348801	0.036385200916896135	0.22650802542892701	-0.31372650681361258	0.61655344154658032
ENSMUSG00000075514	Gm13375	0.0	1.1616204874157443	1.0	0.0	0.35047911125503362	1.0	0.0	2.3978892416144193	1.0	0.0	2.0280445509130649	1.0	0.0	2.0332294506614961	1.0	0.0020044958002559915	2.7206622187313076	0.48739980969163621
ENSMUSG00000048550	Thnsl1	0.043446970664440143	-0.34087985311343783	0.82025961887954435	0.062923120811993624	0.29603132723265801	0.6608416405824461	0.059435535164483862	0.22796424017210626	1.0	0.059954584680482155	0.22068962885546162	1.0	0.051555168160150683	-0.0077978175985586873	1.0	0.052116890806655776	-0.063609090213256003	1.0
ENSMUSG00000045967	Gpr158	0.0	1.1616204874157443	1.0	0.0	0.35047911125503362	1.0	0.0	2.3978892416144193	1.0	0.0	2.0280445509130649	1.0	0.0	2.0332294506614961	1.0	0.0020044958002559915	2.7206622187313076	0.48739980969163621
ENSMUSG00000026787	Gad2	0.0025557041567317727	-2.008304514026567	0.16369081305584043	0.0049676148009468648	-1.7369837299953055	0.093553939277227813	0.0	-1.8115641240145317	0.76299702835014627	0.0	-2.1814088147158852	0.26646220643746427	0.12888792040037669	5.1800708389907673	9.7064008990066943e-13	0.004008991600511983	-1.8236582974925026	0.11186279541839234
ENSMUSG00000026786	Apbb1ip	0.0	1.1616204874157443	1.0	0.0016558716003156216	2.3504791112550336	0.50309301637686599	0.0	2.3978892416144193	1.0	0.0	2.0280445509130649	1.0	0.0	2.0332294506614961	1.0	0.0	0.72066221873130765	1.0
ENSMUSG00000026784	Pdss1	0.4651381565251827	-0.4698845992424413	0.39715450647990502	0.68056322772972055	0.21520565646768497	0.57809798334957441	0.54572627741935176	-0.1764260149072292	1.0	0.43252950376633553	-0.5462707056085826	0.54656937725205557	0.66162465805526705	0.12695950253120492	0.98594310609878866	0.73364546289369281	0.34851476835620993	0.37995481545888843
ENSMUSG00000058835	Abi1	0.7104857555714329	0.030713229426203081	1.0	0.89085892096980446	0.51472749023749764	0.097111304737295026	0.61056504305333414	-0.20697281654444244	1.0	0.67234784248826418	-0.059418290337274193	1.0	0.50695915357481502	-0.50449468641881878	0.64067758986844514	0.59132626107551745	-0.30470184675706652	0.57530593763050775
ENSMUSG00000026781	Acbd5	0.51625223965981815	0.31916176440222488	0.5074380495664973	0.29971275965712751	-0.6905481570050207	0.047942021202456692	0.28096798441392368	-0.65226743335774029	0.78196610569497338	0.34259762674561234	-0.36342447722737403	0.81633981721361371	0.32651606501428765	-0.43807626826409285	0.74958080577231967	0.67751958048652505	0.916350316238702	0.0021530243843193042
ENSMUSG00000026779	Mastl	0.12522950367985689	-0.54767014830761296	0.38948648614719666	0.19208110563661213	0.19847601780998447	0.70361544369593298	0.12967753126796477	-0.41768618724815409	1.0	0.22268845738464801	0.4161150025916398	0.5916972474228388	0.15896176849379792	-0.12398449903126263	1.0	0.19443609262483116	0.21125075101732804	0.73550844278851657
ENSMUSG00000026775	Yme1l1	1.9781150173103923	-0.13097129604174429	0.9960852262307861	2.2536412480295609	0.11363251725743972	0.82785553992369887	2.3071794104758734	0.12254794032901151	1.0	2.055585760473674	-0.060300187204939126	1.0	2.0836880464727567	-0.038431534465950268	1.0	2.0906891196669988	-0.036066630256328613	1.0
ENSMUSG00000026771	Spopl	0.22490196579239602	-0.11419014070695521	1.0	0.2748746856523932	0.27065903045790596	0.51876077067967175	0.24314537112743398	0.032707948773172735	1.0	0.21412351671600771	-0.17297421963081616	1.0	0.21481320066729451	-0.16778931988238499	1.0	0.23853500023046295	-0.016303375434898459	1.0
ENSMUSG00000026986	Hnmt	0.0	-0.42334201330541177	0.89766829922799851	0.0	-1.2344833894661225	0.58143771915393927	0.0	0.81292674089326322	1.0	0.0042824703343201541	1.7061164560257032	0.807518534295813	0.017185056053383562	4.3551575455488587	0.011511997212807649	0.0	-0.86430028198984843	0.86712710025796502
ENSMUSG00000026981	Il1rn	0.0	1.1616204874157443	1.0	0.0016558716003156216	2.3504791112550336	0.50309301637686599	0.0	2.3978892416144193	1.0	0.0	2.0280445509130649	1.0	0.0	2.0332294506614961	1.0	0.0	0.72066221873130765	1.0
ENSMUSG00000026979	Psd4	0.010222816626927091	-0.37443241282446493	0.96308934016147774	0.023182202404418702	1.0094421934199671	0.23883710563324692	0.043225843755988265	1.9239580532820062	0.19719709129509158	0.0085649406686403081	-0.34118925875265393	1.0	0.012888792040037671	0.12633885505297737	1.0	0.0020044958002559915	-2.2793377812686924	0.051125809662089169
ENSMUSG00000004113	Cacna1b	0.0	-1.5388192307253474	0.39915833057366368	0.014902844402840594	2.6724072061423962	0.008255068984546492	0.010806460938997066	1.5234201236982772	0.89463757920286613	0.0	-0.67239516722802684	0.98140278165235628	0.0	-0.66721026747959566	1.0	0.0020044958002559915	-0.86430028198984843	0.61696707927945937
ENSMUSG00000036893	Ehmt1	0.83827096340802154	-0.64761253650078543	0.16018017654660141	1.5631427906979469	0.51184209919392265	0.09779524602274213	1.167097781411683	-0.080158055190225619	1.0	1.66588096005054	0.50287513503416648	0.33843003484726547	1.3662119562439932	0.17322252643712882	0.89906717804727099	0.87796916051212415	-0.60192299073853284	0.12111884498749173
ENSMUSG00000026972	Arrdc1	0.12522950367985689	-0.35439465958791949	0.67910425298995658	0.2732188140520776	1.3161276064642571	1.522423873741038e-05	0.24854860159693251	0.77755241079137716	0.39170371599704101	0.025694822005920923	-2.5265443007645718	0.00042192463228995386	0.055851432173496571	-1.490332505395517	0.039789985980698335	0.11024726901407952	-0.60126587615605454	0.23508766085176439
ENSMUSG00000026974	Zmynd19	0.6593716724367974	-0.72394633938372666	0.1102472538879071	1.6244100399096248	1.0721006277056135	4.2792025333081132e-05	1.2535494689236595	0.34023444919420875	0.88158993870785463	0.65521796115098352	-0.6845941037235066	0.3597287778104018	1.134213699523315	0.18523254410654597	0.88512959797298374	0.5672723114724455	-1.0129976481523801	0.0034588347286087107
ENSMUSG00000026975	Dph7	0.14056372862024752	-0.50675802149304872	0.42193032931678648	0.23844551044544951	0.46969226958241483	0.20797729922873689	0.162096914084956	-0.22156163549202823	1.0	0.23125339805328832	0.32962400040862505	0.72061128962534915	0.23199825672067806	0.33480890015705578	0.74832263866251547	0.14632819341868736	-0.4707638519219266	0.38119589345890387
ENSMUSG00000036850	Mrpl41	2.8317202056588044	0.56973649796005132	0.12672094321123142	1.409146731868594	-0.7285924597361646	0.020731272475005523	1.6858079064835423	-0.32715844468325384	1.0	1.7900725997458244	-0.23878670579345918	0.97806253502698615	2.2684273990466299	0.14261174269842658	0.94331487920555712	2.4715433217156373	0.3378402871572791	0.39405542101738222
[truncated: 16,705 more rows]
