# Supplementary material for: The migratory pathways of the cells that form the endocardium, dorsal aortae, and head vasculature in the mouse embryo
Source: BMC Dev Biol. 2021 Mar 22;21:8. doi: 10.1186/s12861-021-00239-3 (PMC7986287; doi:10.1186/s12861-021-00239-3)
Supplement: Supplementary file 31 — Additional file 31. Genes expressed in the clusters of the bottom sample Genes expressed in clusters 1–8 of the ‘bottom’ sample. Indicated per cluster are the mean of the UMI counts per gene, the Log2 fold change of the average number of reads for a given gene across cells in that cluster to that of cells not in that cluster, and the significance (p-value) of the Log2-fold change. [file 12861_2021_239_MOESM31_ESM.csv]

Gene ID	Gene Name	Cluster 1 Mean UMI Counts	Cluster 1 Log2 fold change	Cluster 1 Adjusted p value	Cluster 2 Mean UMI Counts	Cluster 2 Log2 fold change	Cluster 2 Adjusted p value	Cluster 3 Mean UMI Counts	Cluster 3 Log2 fold change	Cluster 3 Adjusted p value	Cluster 4 Mean UMI Counts	Cluster 4 Log2 fold change	Cluster 4 Adjusted p value	Cluster 5 Mean UMI Counts	Cluster 5 Log2 fold change	Cluster 5 Adjusted p value	Cluster 6 Mean UMI Counts	Cluster 6 Log2 fold change	Cluster 6 Adjusted p value	Cluster 7 Mean UMI Counts	Cluster 7 Log2 fold change	Cluster 7 Adjusted p value	Cluster 8 Mean UMI Counts	Cluster 8 Log2 fold change	Cluster 8 Adjusted p value
ENSMUSG00000051951	Xkr4	0.0043751756831701223	1.5993092508981483	0.55397080801456156	0.0039129502754998288	1.276036637428529	0.96653731138972643	0.0	-0.14361531062987609	1.0	0.0	1.1470267350015773	1.0	0.0	1.5035107144992468	1.0	0.0	0.44866874435839232	1.0	0.0	1.1462147768611146	1.0	0.0	1.4821758239630896	1.0
ENSMUSG00000025900	Rp1	0.0010937939207925306	1.8623436567319427	0.70973208085867301	0.0	1.0130022315947347	1.0	0.0	1.6637396114277276	1.0	0.0	2.9543816570591828	1.0	0.0	3.3108656365568505	1.0	0.0	2.2560236664159961	1.0	0.0	2.9535696989187201	1.0	0.0	3.2895307460206951	1.0
ENSMUSG00000025902	Sox17	0.22641534160405383	-0.76813350324158369	0.10895084771664308	0.03130360220399863	-3.6051673145163399	1.4908784616467513e-09	0.059907428536329306	-2.5737962961692622	0.00035121521040883743	0.012878799737906699	-4.1902765857727005	0.031543336901188622	0.26891084084132238	-0.27762855513455875	1.0	2.1488136529140789	3.9318946633353624	1.020066289404008e-25	0.032179872018095378	-3.1859816534800744	0.13179944834440613	0.34546271276054052	0.090750881906196179	1.0
ENSMUSG00000033845	Mrpl15	2.5649467442584841	0.0023707203081557715	1.0	2.5179835022841397	-0.03220627956682276	1.0	2.3164205700713998	-0.16874562798699833	1.0	2.414774950857506	-0.095582720342217709	1.0	2.9743168759722023	0.21969763746674098	1.0	3.1307762973623863	0.31956324380907519	0.58073458736946959	2.1753593484232474	-0.2543876321541596	1.0	2.5548172711128347	-0.010753669522306941	1.0
ENSMUSG00000025903	Lypla1	1.0358228429905265	-0.28302424046639241	0.54190698083324262	1.0780178009002028	-0.16214047911859686	1.0	0.9585188565812689	-0.34266763096541042	0.98138235144873376	0.94659178073614236	-0.33650894658227154	1.0	0.70894676221803177	-0.75962127292617621	1.0	2.830846284622945	1.4849648735813816	6.3558201498751827e-06	0.93321628852476601	-0.35794536026266055	1.0	1.1327963371915399	-0.064050991101285731	1.0
ENSMUSG00000104217	Gm37988	0.0010937939207925306	-0.13765634326805731	1.0	0.0039129502754998288	2.0130022315947347	0.79719804321007959	0.0	0.3418115165403659	1.0	0.0	1.6324535621718193	1.0	0.0081488133588279513	3.3108656365568505	1.0	0.0	0.93409557152863432	1.0	0.0	1.6316416040313566	1.0	0.0	1.9676026511333315	1.0
ENSMUSG00000033813	Tcea1	2.8208945217239365	0.053391949740007716	1.0	2.7781946956048782	0.01427187441265354	1.0	2.8213546105918899	0.038067661688607757	1.0	2.6594721458777335	-0.059059025058896042	1.0	3.3165670370429763	0.27506924848999348	1.0	1.9392735070276199	-0.5524201643210398	0.48239139615135984	2.8511366608032507	0.047545847127733243	1.0	3.0127562159349468	0.12901558846216354	1.0
ENSMUSG00000002459	Rgs20	0.0032813817623775919	0.054988734674337181	1.0	0.0039129502754998288	0.59796473231589076	1.0	0.0057054693844123148	1.2487021121488828	0.9938686747165274	0.0	0.63245356217182014	1.0	0.0	0.98893754166948789	1.0	0.0	-0.065904428471366572	1.0	0.012871948807238151	2.5385321996398762	1.0	0.0	0.96760265113333244	1.0
ENSMUSG00000033793	Atp6v1h	0.40360995677244377	-0.13765634326805865	0.87095870164710298	0.39325150268773273	-0.15533477294438547	1.0	0.40508832629327435	-0.093761131270724052	1.0	0.30909119370976079	-0.48211743974037446	1.0	0.31780372099429011	-0.43060134984429643	1.0	0.89568140790682438	1.2315291044952472	0.00077701246375977905	0.33467066898819192	-0.36426950790076473	1.0	0.31332664645723446	-0.45193624038045321	1.0
ENSMUSG00000025905	Oprk1	0.020782084495058081	1.3769168295616998	0.088856945735948184	0.0	-3.0313918877637187	0.046749640966901693	0.028527346922061575	1.5996092740080119	0.14823797786891113	0.0064393998689533495	-0.045618342940818124	1.0	0.0	-0.73352848280160288	1.0	0.0041086303114991948	-0.74397633358400395	0.75490325321990515	0.0064359744036190753	-0.046430301081280767	1.0	0.0	-0.75486337333775921	1.0
ENSMUSG00000033774	Npbwr1	0.0	-1.1376563432680573	0.90364468497633299	0.0	0.013002231594734681	1.0	0.0057054693844123148	3.2487021121488828	0.48337196442917463	0.0	1.9543816570591828	1.0	0.0081488133588279513	3.7259031358356944	0.95562600554481225	0.0	1.2560236664159961	1.0	0.0	1.9535696989187201	1.0	0.0	2.2895307460206951	1.0
ENSMUSG00000025907	Rb1cc1	0.22969672336643143	-0.32944649079083543	0.52364066470375592	0.29738422093798694	0.19357447723655552	1.0	0.3423281630647389	0.42273151192393299	0.69724631785160163	0.30265179384080743	0.20618880746972157	1.0	0.15482745381773108	-0.76166896316610377	1.0	0.33279905523143477	0.35854710121534961	0.62009716690766925	0.25100300174114393	-0.075441387740349253	1.0	0.18478238124401006	-0.51136915389961102	1.0
ENSMUSG00000090031	4732440D04Rik	0.0098441452871327762	0.18427175161930354	1.0	0.017608276239749227	1.3349303264820973	0.39966294807547154	0.014263673461030787	0.92677401726152109	0.89540004162983533	0.0	-0.68947453271554249	1.0	0.0	-0.33299055321787385	1.0	0.0	-1.3878325233587292	0.48832902893793312	0.0	-0.69028649085600513	1.0	0.0080340165758265251	0.7045682452995381	1.0
ENSMUSG00000087247	Fam150a	0.0087503513663402446	1.0322686581742531	0.55148245452747879	0.0078259005509996576	0.74996782576094123	1.0	0.0	-1.3362603885722715	0.90037123800717878	0.0064393998689533495	1.0474910614506632	1.0	0.0	0.31086563655685051	1.0	0.0041086303114991948	0.34913307080747735	1.0	0.0	-0.046430301081280767	1.0	0.0080340165758265251	1.3826401504121755	1.0
ENSMUSG00000051285	Pcmtd1	0.39814098716848112	-0.24061353361588722	0.69143010035404595	0.72389580096746831	0.94465126322934645	0.0035893580913888522	0.35373910183356355	-0.37047610391018515	0.95890100447043081	0.3348487931855742	-0.41572997133814549	1.0	0.22001796068835469	-1.0123500041909721	0.97483316947283838	0.31225590367393879	-0.54327898334687541	0.55748036632302478	0.65646938916914577	0.60940308985499603	1.0	0.2570885304264488	-0.79019644645004039	1.0
ENSMUSG00000097797	Gm26901	0.052502108198041471	0.61907250571957739	0.30748263557370303	0.027390651928498801	-0.60366912885375967	0.79719804321007959	0.017116408153236944	-1.1727616562893921	0.35775294605372132	0.045075799082673444	0.32502503697957241	1.0	0.048892880152967708	0.47436436883973077	1.0	0.065738084983987116	0.85163341133666037	0.31821616690838955	0.04505182082533353	0.32421307883910977	1.0	0.0080340165758265251	-1.4247147716454283	1.0
ENSMUSG00000103067	Gm30414	0.0043751756831701223	0.18427175161930354	1.0	0.0039129502754998288	0.27603663742852813	1.0	0.0	-0.92122288929342755	1.0	0.0	0.3694191563380258	1.0	0.0081488133588279513	1.8514340179195532	1.0	0.0	-0.32893883430516002	1.0	0.025743897614476301	3.2754977938060827	0.67737330824796138	0.0	0.7045682452995381	1.0
ENSMUSG00000025909	Sntg1	0.0043751756831701223	3.1842717516193044	0.10311012438103595	0.0	-0.30892586329262706	1.0	0.0	0.3418115165403659	1.0	0.0	1.6324535621718193	1.0	0.0	1.9889375416694888	1.0	0.0	0.93409557152863432	1.0	0.0	1.6316416040313566	1.0	0.0	1.9676026511333315	1.0
ENSMUSG00000061024	Rrs1	3.541704715526214	0.15462440252573972	0.79463875265463235	3.6155660545618415	0.15989935363751595	1.0	3.2777921613448751	-0.018051843309799143	1.0	3.1424271360492346	-0.084907474054875198	1.0	2.4446440076483853	-0.46184076520838135	1.0	2.0091202223231059	-0.78013872980591237	0.22023254922430288	3.0184719952973467	-0.14629847240487326	1.0	4.3865730504012825	0.42239320530197877	1.0
ENSMUSG00000025911	Adhfe1	0.0043751756831701223	0.86234365673194091	0.82038787391883172	0.0019564751377499144	0.013002231594734681	1.0	0.0057054693844123148	1.4413471900912791	0.93788197446568888	0.0	0.78445665561686884	1.0	0.0	1.1409406351145384	1.0	0.0	0.086098664973683903	1.0	0.0064359744036190753	1.9535696989187201	1.0	0.0	1.1196057445783811	1.0
ENSMUSG00000067879	3110035E14Rik	0.0010937939207925306	1.8623436567319427	0.70973208085867301	0.0	1.0130022315947347	1.0	0.0	1.6637396114277276	1.0	0.0	2.9543816570591828	1.0	0.0	3.3108656365568505	1.0	0.0	2.2560236664159961	1.0	0.0	2.9535696989187201	1.0	0.0	3.2895307460206951	1.0
ENSMUSG00000025912	Mybl1	0.028438641940605795	-0.24074983623216184	0.86968821305929001	0.046955403305997942	0.74996782576094123	0.53906126183714353	0.042791020383092362	0.55521515464955851	0.91114719022478652	0.045075799082673444	0.68759511636428083	1.0	0.0081488133588279513	-1.064173794790074	1.0	0.0082172606229983895	-1.5165658374809317	0.22147827954741395	0.051487795228952603	0.87556718691744617	1.0	0.0	-2.1027866767580656	0.82060959871172723
ENSMUSG00000045210	Vcpip1	0.23297810512880901	-0.061525274052088186	1.0	0.21716874029024047	-0.16832753311982707	1.0	0.25674612229855415	0.12441033951239788	1.0	0.27689419436499402	0.24388827425416681	1.0	0.11408338702359132	-1.0230350999965876	0.99987214317806183	0.36566809772342834	0.69802821329510856	0.16884702098925067	0.17377130889771505	-0.44852874465262627	1.0	0.24905451385062224	0.089858401184329306	1.0
ENSMUSG00000097893	1700034P13Rik	0.0065627635247551839	-0.33030142121045447	0.95263088678322994	0.0078259005509996576	0.16500532503978516	1.0	0.0085582040766184718	0.41581209798414243	1.0	0.0064393998689533495	0.56206423428042207	1.0	0.016297626717655903	1.573900042390644	1.0	0.0041086303114991948	-0.13629375636276464	1.0	0.025743897614476301	2.1055727923637697	1.0	0.0	-0.16990087261660314	1.0
ENSMUSG00000025915	Sgk3	0.2176649902377136	-0.63079126557356369	0.080851025484495007	0.17608276239749229	-0.87152055098532943	0.097015435893558946	0.27100979575958495	-0.13284083903570121	1.0	0.14166679711697369	-1.0534378474001169	1.0	0.097785760305935415	-1.5394414306853004	0.72275459310371204	1.1011129234817842	2.379118797387942	2.5197153093784237e-13	0.30249079697009656	0.05673276797412341	1.0	0.22495246412314268	-0.3721245116949472	1.0
ENSMUSG00000046101	Mcmdc2	0.03828278722773857	0.19937864400951177	0.92154905503525075	0.035216552479498453	0.051476379409369777	1.0	0.048496489767504675	0.60484592237415846	0.88230091366720542	0.012878799737906699	-0.95250893854933683	1.0	0.016297626717655903	-0.59602495905166819	1.0	0.036977672803492748	0.20291232995643327	1.0	0.032179872018095378	0.095588703791147367	1.0	0.024102049727479573	-0.18620268494570347	1.0
ENSMUSG00000098234	Snhg6	1.0533235457232071	-0.064758077577982714	0.99680729956217207	1.1817109832009483	0.1557614807961652	1.0	1.0383954279630414	-0.072435248248478204	1.0	1.2621223743148564	0.23213756859974127	1.0	1.1734291236712249	0.1179096664591973	1.0	0.74777071669285344	-0.5803199210953951	0.46478794286395414	1.190655264669529	0.14234176771390863	1.0	1.2613406024047644	0.22753585887152838	1.0
ENSMUSG00000099032	Tcf24	0.0	-2.1376563432680582	0.263198939266447	0.0039129502754998288	1.0130022315947347	1.0	0.0	-0.33626038857227236	1.0	0.0064393998689533495	2.1470267350015773	1.0	0.0	1.3108656365568505	1.0	0.016434521245996779	3.5779517613033578	0.021498730038925298	0.0	0.95356969891872012	1.0	0.0	1.2895307460206951	1.0
ENSMUSG00000025916	Ppp1r42	0.0032813817623775919	2.8623436567319418	0.24780046998094915	0.0	0.013002231594734681	1.0	0.0	0.66373961142772764	1.0	0.0	1.9543816570591828	1.0	0.0	2.3108656365568505	1.0	0.0	1.2560236664159961	1.0	0.0	1.9535696989187201	1.0	0.0	2.2895307460206951	1.0
ENSMUSG00000025917	Cops5	1.9775794087928953	-0.008859226959356481	1.0	1.9799528394029131	-0.0057458162692941572	1.0	2.3078623659947812	0.2527151746555073	0.93788197446568888	1.8931835614722847	-0.076762293453509933	1.0	2.4283463809307295	0.30034922501496664	1.0	1.520193215254702	-0.42150129139263304	0.67817322481307463	1.7956368586097222	-0.15734233811623943	1.0	1.976368077653325	-0.012104290235076864	1.0
ENSMUSG00000056763	Cspp1	0.87065996095085441	0.21422180911445554	0.68417322100313804	0.79041595565096534	-0.005579194146990929	1.0	0.79591297912551795	0.0067530007242280754	1.0	0.68901578597800839	-0.21108369619243056	1.0	0.28520846755897827	-1.4921891480671281	0.6166126337277118	0.97785401413680828	0.33750968353214478	0.5803107633502288	0.63072549155466939	-0.34411084972196582	1.0	0.69895944209690763	-0.18620268494570413	1.0
ENSMUSG00000067851	Arfgef1	0.23735328081197915	-0.33236802382839303	0.51926054651797859	0.23673349166773963	-0.27300628903768454	0.99222608278979696	0.3280644896037081	0.29049942584411426	0.94553069279720658	0.17386379646174044	-0.66662359358750511	1.0	0.06519050687062361	-1.9868149120838348	0.46857210144430217	0.64916358921687278	1.4447853098711638	0.00010294432447919987	0.19951520651219135	-0.46639047892916974	1.0	0.30529262988140793	0.16979150174659829	1.0
ENSMUSG00000042501	Cpa6	0.0010937939207925306	-0.45958443815542083	0.93232865433855672	0.0039129502754998288	1.5979647323158908	0.88610003001515647	0.0028527346922061574	1.341811516540365	1.0	0.0	1.3694191563380249	1.0	0.0	1.7259031358356944	1.0	0.0041086303114991948	1.9340955715286343	0.75057975376563679	0.0	1.3686071981975623	1.0	0.0	1.704568245299539	1.0
ENSMUSG00000048960	Prex2	0.063440047405966773	0.0035197196926355367	1.0	0.050868353581497772	-0.35105133896530383	1.0	0.042791020383092362	-0.56507907906815324	0.91922429163161357	0.051515198951626796	-0.17031409039013301	1.0	0.024446440076483854	-1.0289843663277742	1.0	0.045194933426491141	-0.42580037355774936	0.91196504292962033	0.064359744036190755	0.13687691228177901	1.0	0.26512254700227533	2.3325994679125799	0.00053322001952055764
ENSMUSG00000057715	A830018L16Rik	0.085315925821817393	2.9961994034667319	6.8931208543376797e-13	0.0097823756887495707	-1.9098299078828056	0.020862186558464054	0.0057054693844123148	-2.3058867395287539	0.025100872017103499	0.0064393998689533495	-1.615473951271766	1.0	0.016297626717655903	-0.65876071439963102	1.0	0.012325890934497584	-1.2831351446920358	0.27804666780049148	0.025743897614476301	-0.2480641622509312	1.0	0.0	-2.2954317547004619	0.73275413383291244
ENSMUSG00000101314	Gm29663	0.0	-0.13765634326805731	1.0	0.0	1.0130022315947347	1.0	0.0028527346922061574	3.6637396114277268	0.67105461033419755	0.0	2.9543816570591828	1.0	0.0	3.3108656365568505	1.0	0.0	2.2560236664159961	1.0	0.0	2.9535696989187201	1.0	0.0	3.2895307460206951	1.0
ENSMUSG00000016918	Sulf1	0.25157260178228202	-0.24590923392008213	0.69418645400063705	0.47542345847322914	1.0218986320831311	0.0018223602750157167	0.17972228560898793	-0.71347091896082415	0.40663278021616983	0.32840939331662083	0.25180935162527751	1.0	0.10593457366476336	-1.3635788730512972	0.76593196223448146	0.12325890934497584	-1.2368632494067815	0.051580833004732714	0.52131392669314514	0.97349980154429527	0.53167244489944521	0.1285442652132244	-1.0987398436953644	0.99243031608307741
ENSMUSG00000025938	Slco5a1	0.019688290574265552	-0.3491604484617703	0.85579209944674606	0.033260077341748545	0.69107413670737206	0.79719804321007959	0.0085582040766184718	-1.2189034379341139	0.65029086977174955	0.032196999344766747	0.70645414361559666	1.0	0.024446440076483854	0.42822258719500894	1.0	0.028760412180494362	0.47466395289133612	0.92977993724922581	0.051487795228952603	1.3686071981975632	1.0	0.0	-1.6646655643661807	1.0
ENSMUSG00000042414	Prdm14	0.0021875878415850611	0.86234365673194269	0.90515442688771075	0.0039129502754998288	2.0130022315947347	0.79719804321007959	0.0	0.3418115165403659	1.0	0.0	1.6324535621718193	1.0	0.0	1.9889375416694888	1.0	0.0	0.93409557152863432	1.0	0.0	1.6316416040313566	1.0	0.0	1.9676026511333315	1.0
ENSMUSG00000005886	Ncoa2	0.15750632459412442	-0.21513509594577629	0.77317030155009192	0.16238743643324288	-0.11431659846971742	1.0	0.1882804896856064	0.14486630116434407	1.0	0.14810619698592703	-0.19874810184015246	1.0	0.048892880152967708	-1.6761953077356506	0.70761750058902073	0.34923357647743153	1.1705357673507144	0.0066666328465379114	0.10941156486152429	-0.63472851436569311	1.0	0.20085041439566312	0.25865143313672201	1.0
ENSMUSG00000101476	Gm29570	0.0010937939207925306	1.8623436567319427	0.70973208085867301	0.0	1.0130022315947347	1.0	0.0	1.6637396114277276	1.0	0.0	2.9543816570591828	1.0	0.0	3.3108656365568505	1.0	0.0	2.2560236664159961	1.0	0.0	2.9535696989187201	1.0	0.0	3.2895307460206951	1.0
ENSMUSG00000025935	Tram1	1.5695942763372814	-0.12706863338296004	0.86832837421576126	1.5299635577204329	-0.14891633071539778	1.0	1.540476733791325	-0.12791078898850239	1.0	1.474622569990317	-0.18632587920271559	1.0	1.2223220038241926	-0.46475009443300497	1.0	2.6295233993594844	0.74810536699560226	0.066233506007149154	1.8857405002603891	0.18998468712203553	1.0	1.7353475803785292	0.060268899311563762	1.0
ENSMUSG00000025937	Lactb2	0.28766780116843554	-0.10728269422453995	0.93806520530108217	0.31890544745323601	0.10142755706340068	1.0	0.25674612229855415	-0.25891830003910754	1.0	0.23825779515127393	-0.33490923003582851	1.0	0.24446440076483852	-0.2856848384395172	1.0	0.54644783142939291	0.9844909548812607	0.018011724345088295	0.17377130889771505	-0.79558143369560486	1.0	0.28922459672975487	-0.040174699458387808	1.0
ENSMUSG00000025932	Eya1	0.039376581148531105	0.54823506630387797	0.52364066470375592	0.019564751377499141	-0.69749115121028016	0.80574350598290734	0.01141093876882463	-1.2997345125471584	0.42502116311254923	0.025757599475813398	-0.0090924669157042004	1.0	0.0	-2.0466863680612333	0.93871412708702229	0.098607127475980674	2.0418988610631486	0.00059962732878929184	0.019307923210857229	-0.35021104925838387	1.0	0.0	-2.0680212585973896	1.0
ENSMUSG00000025930	Msc	0.0010937939207925306	0.86234365673194269	0.86883302006225105	0.0	0.42803973087357861	1.0	0.0	1.0787771107065716	1.0	0.0	2.3694191563380249	1.0	0.0081488133588279513	4.3108656365568505	0.8762352066630823	0.0	1.67106116569484	1.0	0.0	2.3686071981975623	1.0	0.0	2.704568245299539	1.0
ENSMUSG00000032769	Trpa1	0.03390761154456845	2.2773811560107848	9.2754140262620407e-05	0.0136953259642494	-0.15692276984757747	1.0	0.0	-2.7625251432743694	0.084361392646354671	0.0064393998689533495	-0.43793576571957793	1.0	0.0081488133588279513	-0.081451786221909295	1.0	0.0082172606229983895	-0.51656583748093166	0.96630152939013514	0.0	-1.4726950557833787	1.0	0.0	-1.1367340086814037	1.0
ENSMUSG00000092083	Kcnb2	0.0	-2.4595844381554199	0.25865677132339188	0.0058694254132497427	1.205647309537131	0.90326127395225098	0.0057054693844123148	1.2487021121488828	0.9938686747165274	0.0064393998689533495	1.7844566556168688	1.0	0.0	0.98893754166948789	1.0	0.0	-0.065904428471366572	1.0	0.019307923210857229	3.1462147768611146	0.8864579125185007	0.0	0.96760265113333244	1.0
ENSMUSG00000025925	Terf1	1.1386394715450243	0.29315861508560215	0.49357231947278196	0.85889258547221237	-0.27441633286601813	0.96653731138972643	0.633307101669767	-0.74298495687872523	0.26587957908659565	0.63750058702638157	-0.6825329232966959	1.0	0.83117896260045099	-0.28166397270957949	1.0	1.8694267917321334	1.0309219578215614	0.0055591939953121691	0.90103641650667055	-0.16367733476187679	1.0	0.70699345867273411	-0.52187100909961226	1.0
ENSMUSG00000032719	Sbspon	0.0010937939207925306	-0.13765634326805731	1.0	0.0019564751377499144	1.0130022315947347	1.0	0.0	0.3418115165403659	1.0	0.0	1.6324535621718193	1.0	0.0	1.9889375416694888	1.0	0.0082172606229983895	3.2560236664159961	0.20547471366982784	0.0	1.6316416040313566	1.0	0.0	1.9676026511333315	1.0
ENSMUSG00000067795	4930444P10Rik	0.0032813817623775919	-0.45958443815542083	0.88765812509406328	0.0136953259642494	2.4280397308735786	0.1015243899693079	0.0028527346922061574	0.078777110706571563	1.0	0.0064393998689533495	1.3694191563380258	1.0	0.0	0.61042591841575788	1.0	0.0	-0.44441605172509568	0.97765307014752378	0.0	0.25312998077762661	1.0	0.0	0.58909102787960244	1.0
ENSMUSG00000043716	Rpl7	45.381509773682097	0.10206895051087983	0.89756921419618818	45.096751925135521	0.068604727996231851	1.0	40.973828384157038	-0.09779866118418834	1.0	41.98488714557584	-0.05817413137924099	1.0	54.091823075899939	0.32580098171789018	1.0	33.460685256849438	-0.4132760039935981	0.60530368330408035	42.580406654343804	-0.036585501814568211	1.0	39.736245984037993	-0.14298034505000601	1.0
ENSMUSG00000025921	Rdh10	0.049220726435663879	-1.9847817940182635	2.763079291460369e-09	0.18390866294849195	0.44330648752688884	0.69773923545392691	0.10840391830383399	-0.45173760599220802	0.93778748688142211	0.16098499672383373	0.19949415489571365	1.0	0.0081488133588279513	-3.2398811488263926	0.23444101512351168	0.5710996132983881	2.4965634344627032	5.8711649328534606e-13	0.13515546247600058	-0.058673896836027861	1.0	0.096408198909918294	-0.51782417603691044	1.0
ENSMUSG00000025920	Stau2	0.098441452871327759	0.13173355760555872	0.91835961064058003	0.082171955785496395	-0.19735763424681574	1.0	0.10555118361162782	0.23924178289981723	1.0	0.077272798427440198	-0.18438241289666957	1.0	0.048892880152967708	-0.75829638795054466	1.0	0.14791069121397099	0.78599693253949976	0.21707973043059214	0.08366766724704798	-0.071965393188418325	1.0	0.0321360663033061	-1.2772844079902028	1.0
ENSMUSG00000025939	Ube2w	0.61799356524777982	-0.14020302537840545	0.8653033278530099	0.64954974573297153	-0.024416928940063087	1.0	0.73885828528139474	0.19425432812650761	1.0	0.72765218519172847	0.15609461551994508	1.0	0.45633354809436527	-0.5383611142284821	1.0	0.62451180734787759	-0.081845972340388151	1.0	0.65646938916914577	-0.001078371309295223	1.0	0.95604797252335638	0.57071249856474704	1.0
ENSMUSG00000079658	Tceb1	6.4468213691511753	-0.047269051931329908	1.0	6.288111092728224	-0.083958376445073313	1.0	6.8180359143727163	0.055632841054029658	1.0	6.9030366595179906	0.065439860566034014	1.0	6.6575805141624365	0.0074867968332159585	1.0	5.9410794304278349	-0.16715396645817648	1.0	7.3627547177402226	0.16487487114391453	1.0	7.9536764100682591	0.27847277927541159	1.0
ENSMUSG00000097744	D030040B21Rik	0.010937939207925306	1.736812774648083	0.11734538698201526	0.0058694254132497427	0.31256251345364205	1.0	0.0	-1.3362603885722715	0.89834088975986892	0.0064393998689533495	1.0474910614506632	1.0	0.0	0.31086563655685051	1.0	0.0	-0.74397633358400395	0.77134026576026715	0.0064359744036190753	1.0466791033102005	1.0	0.0	0.28953074602069417	1.0
ENSMUSG00000025940	Tmem70	0.70221569714880461	-0.23104618211292366	0.69033047303263606	0.83737135895696324	0.126659013390302	1.0	0.924286040274795	0.28522798817399803	0.89570944690316423	0.68257638610905502	-0.20199681254518259	1.0	0.74969082901217154	-0.058368173108868271	1.0	0.88335551697232684	0.19793169732798199	0.81001240256161533	0.65646938916914577	-0.26079658187881105	1.0	0.83553772388595859	0.10441934076370524	1.0
ENSMUSG00000025779	Ly96	0.014219320970302898	0.084736078068389453	1.0	0.0136953259642494	0.10611163598621598	1.0	0.022821877537649259	0.97568361774246792	0.77044087603675893	0.0064393998689533495	-0.21554334438313028	1.0	0.024446440076483854	1.2234027953065114	1.0	0.0041086303114991948	-0.9139013350263161	0.65470908420320983	0.0064359744036190753	-0.21635530252359292	1.0	0.01606803315165305	0.74521022979688389	1.0
ENSMUSG00000042686	Jph1	0.13891182794065138	0.48730422538501639	0.2712049193694161	0.1232579336782446	0.16751218065035944	1.0	0.13693126522589555	0.34181151654036501	0.95190340606990909	0.064393998689533494	-0.73084496713540315	1.0	0.032595253435311805	-1.5421319510564655	0.81644929853531734	0.06162945467248792	-0.86291740630751157	0.35265419990113656	0.09010364165066706	-0.26366101730194957	1.0	0.088374182334091764	-0.26505810565694388	1.0
ENSMUSG00000025777	Gdap1	0.0	-0.72261884398921339	0.8640475419590351	0.0019564751377499144	2.0130022315947347	0.96653731138972643	0.0	1.0787771107065716	1.0	0.0064393998689533495	3.9543816570591828	1.0	0.0	2.7259031358356944	1.0	0.0	1.67106116569484	1.0	0.0	2.3686071981975623	1.0	0.0	2.704568245299539	1.0
ENSMUSG00000099899	Gm28784	0.0	-0.13765634326805731	1.0	0.0019564751377499144	3.0130022315947347	0.79719804321007959	0.0	1.6637396114277276	1.0	0.0	2.9543816570591828	1.0	0.0	3.3108656365568505	1.0	0.0	2.2560236664159961	1.0	0.0	2.9535696989187201	1.0	0.0	3.2895307460206951	1.0
ENSMUSG00000067780	Pi15	0.0021875878415850611	2.4473061574530988	0.42566668582529099	0.0	0.42803973087357861	1.0	0.0	1.0787771107065716	1.0	0.0	2.3694191563380249	1.0	0.0	2.7259031358356944	1.0	0.0	1.67106116569484	1.0	0.0	2.3686071981975623	1.0	0.0	2.704568245299539	1.0
ENSMUSG00000100053	Gm28154	0.0	-1.7226188439892134	0.51033918004440681	0.0058694254132497427	2.4280397308735786	0.448915348202931	0.0028527346922061574	1.341811516540365	1.0	0.0	1.3694191563380249	1.0	0.0	1.7259031358356944	1.0	0.0041086303114991948	1.9340955715286343	0.75057975376563679	0.0	1.3686071981975623	1.0	0.0	1.704568245299539	1.0
ENSMUSG00000085125	Gm16070	0.0098441452871327762	-0.27515986701799378	0.9664133186985947	0.019564751377499141	1.0801164274532713	0.55935970536433111	0.017116408153236944	0.82723834371060789	0.95300505546277248	0.0064393998689533495	0.047491061450663175	1.0	0.0081488133588279513	0.40397504094833181	1.0	0.0	-1.6981726439708789	0.40013274011352862	0.0	-1.0006266114681557	1.0	0.024102049727479573	1.4821758239630904	1.0
ENSMUSG00000025776	Crispld1	0.097347658950535224	-0.78022956715931002	0.039319842001575997	0.19369103863724152	0.5747093800155878	0.40504913324993691	0.31094808145047115	1.4171933283825031	0.00023017325542701523	0.13522739724802035	-0.03326995051317283	1.0	0.06519050687062361	-1.0190552490840425	1.0	0.032869042491993558	-2.073897219224897	0.0044069095801328364	0.14802741128323874	0.099740347061614276	1.0	0.096408198909918294	-0.49384531310247048	1.0
ENSMUSG00000025927	Tfap2b	0.0010937939207925306	1.8623436567319427	0.70973208085867301	0.0	1.0130022315947347	1.0	0.0	1.6637396114277276	1.0	0.0	2.9543816570591828	1.0	0.0	3.3108656365568505	1.0	0.0	2.2560236664159961	1.0	0.0	2.9535696989187201	1.0	0.0	3.2895307460206951	1.0
ENSMUSG00000043760	Pkhd1	0.0	-0.13765634326805731	1.0	0.0	1.0130022315947347	1.0	0.0028527346922061574	3.6637396114277268	0.67105461033419755	0.0	2.9543816570591828	1.0	0.0	3.3108656365568505	1.0	0.0	2.2560236664159961	1.0	0.0	2.9535696989187201	1.0	0.0	3.2895307460206951	1.0
ENSMUSG00000041872	Il17f	0.0	-1.4595844381554208	0.69143010035404595	0.0058694254132497427	3.0130022315947347	0.27707825026545835	0.0028527346922061574	1.6637396114277268	1.0	0.0	1.6324535621718193	1.0	0.0	1.9889375416694888	1.0	0.0	0.93409557152863432	1.0	0.0	1.6316416040313566	1.0	0.0	1.9676026511333315	1.0
ENSMUSG00000041859	Mcm3	2.9127732110705091	0.55697340338157775	0.046550817360262176	2.3360313144733977	0.01874822090650774	1.0	1.7772537132444362	-0.43131923479899703	0.81109487670842173	2.2795475536094858	-0.025411841496131959	1.0	1.9720128328363642	-0.24435467442131686	1.0	1.0271575778747986	-1.2504439508092764	0.017758979212586616	2.464978196586106	0.094552657038622367	1.0	1.9683340610774984	-0.24722977889027153	1.0
ENSMUSG00000097934	6720483E21Rik	0.0021875878415850611	1.4473061574530988	0.67520483535648346	0.0	0.013002231594734681	1.0	0.0028527346922061574	2.0787771107065707	0.9938686747165274	0.0	1.9543816570591828	1.0	0.0	2.3108656365568505	1.0	0.0	1.2560236664159961	1.0	0.0	1.9535696989187201	1.0	0.0	2.2895307460206951	1.0
ENSMUSG00000025931	Paqr8	0.018594496653473021	0.94480581692391397	0.33765460552337317	0.015651801101999315	0.48248751489595421	1.0	0.01141093876882463	0.078777110706571563	1.0	0.0064393998689533495	-0.090012462299271512	1.0	0.0	-0.77659720469348859	1.0	0.012325890934497584	0.30182735602912114	1.0	0.0	-1.1338931423316199	1.0	0.0	-0.79793209522964492	1.0
ENSMUSG00000041809	Efhc1	0.0043751756831701223	0.37691682956169981	1.0	0.0039129502754998288	0.42803973087357861	1.0	0.0085582040766184718	1.6637396114277268	0.77800152581921911	0.0	0.49495003842188456	1.0	0.0	0.8514340179195532	1.0	0.0041086303114991948	0.93409557152863343	0.89983367904129519	0.0	0.49413808028142192	1.0	0.0	0.83009912738339686	1.0
ENSMUSG00000041779	Tram2	0.019688290574265552	-1.5044386739396813	0.002157336741325041	0.03130360220399863	-0.54339111692965059	0.88585112818883682	0.065612897920741625	0.70954330104085228	0.6561996799002997	0.045075799082673444	0.18619733228225588	1.0	0.016297626717655903	-0.9370618768867347	1.0	0.13969343059097261	2.0277546787428786	4.9145810534309454e-05	0.038615846421714457	-0.020435092548336975	1.0	0.072306149182438717	0.86999185450690852	1.0
ENSMUSG00000025933	Tmem14a	0.089691101504987505	0.28318677769199097	0.7010981378097757	0.058694254132497424	-0.49223307665568683	0.80582904705330938	0.059907428536329306	-0.40821023045128735	1.0	0.051515198951626796	-0.50504996157811544	1.0	0.040744066794139756	-0.755223553900922	1.0	0.16023658214846859	1.1942474688293054	0.02110987951807931	0.09653961605428614	0.37614087088297055	1.0	0.040170082879132624	-0.77655844443707789	1.0
ENSMUSG00000025934	Gsta3	0.0021875878415850611	0.44730615745309876	1.0	0.0019564751377499144	0.69107413670737294	1.0	0.0	0.078777110706571563	1.0	0.0	1.3694191563380249	1.0	0.0	1.7259031358356944	1.0	0.0082172606229983895	2.8409861671371521	0.27980578029258674	0.0	1.3686071981975623	1.0	0.0	1.704568245299539	1.0
ENSMUSG00000067750	Khdc1a	0.0	-0.13765634326805731	1.0	0.0	1.0130022315947347	1.0	0.0	1.6637396114277276	1.0	0.0	2.9543816570591828	1.0	0.0	3.3108656365568505	1.0	0.0041086303114991948	4.2560236664159961	0.31821616690838955	0.0	2.9535696989187201	1.0	0.0	3.2895307460206951	1.0
ENSMUSG00000028033	Kcnq5	0.0010937939207925306	-1.3075813447103704	0.56421716367700303	0.0019564751377499144	-0.15692276984757747	1.0	0.0028527346922061574	0.4938146099854146	1.0	0.0064393998689533495	1.7844566556168688	1.0	0.0	0.98893754166948789	1.0	0.0041086303114991948	1.0860986649736839	0.91726494644390244	0.0	0.63164160403135661	1.0	0.0321360663033061	4.0264963401869007	0.085225816378049837
ENSMUSG00000041670	Rims1	0.0087503513663402446	1.7103405632868904	0.18750047327927413	0.0058694254132497427	0.69107413670737206	1.0	0.0	-1.0367001067133641	1.0	0.0064393998689533495	1.3694191563380258	1.0	0.0	0.61042591841575788	1.0	0.0	-0.44441605172509568	0.96761953414763135	0.0	0.25312998077762661	1.0	0.0	0.58909102787960244	1.0
ENSMUSG00000100775	Gm29107	0.0054689696039626531	0.27738115601078484	1.0	0.0097823756887495707	1.4280397308735786	0.79719804321007959	0.0028527346922061574	-0.036700106713364988	1.0	0.0064393998689533495	1.2539419389180901	1.0	0.0	0.50351071449924678	1.0	0.0041086303114991948	0.55558394827490432	1.0	0.0	0.14621477686111461	1.0	0.0	0.48217582396309044	1.0
ENSMUSG00000026158	Ogfrl1	0.2821988315644729	0.40341851345209734	0.31954785864258045	0.20347341432599109	-0.26710568759800024	1.0	0.2082496325310495	-0.20629180677013759	1.0	0.20606079580650719	-0.18609956649064818	1.0	0.15482745381773108	-0.58395212675109276	1.0	0.18077973370596456	-0.40694134630643353	0.77243504480627267	0.18664325770495319	-0.33183251994352903	1.0	0.4338368950946323	0.94160744260038687	0.52662259928285782
ENSMUSG00000026156	B3gat2	0.0021875878415850611	-0.87462193743426386	0.73220495572046906	0.0039129502754998288	0.27603663742852813	1.0	0.0	-0.92122288929342755	1.0	0.0	0.3694191563380258	1.0	0.016297626717655903	2.573900042390644	0.90972366355213208	0.012325890934497584	2.0860986649736839	0.31614402402044384	0.0064359744036190753	1.4941380802814219	1.0	0.0080340165758265251	1.8300991273833969	1.0
ENSMUSG00000026155	Smap1	1.465683853861991	-0.41567436343861264	0.23488543817287766	1.7901747510411716	0.0078925584883824396	1.0	2.1937529783065353	0.35196476217534267	0.73672913954958896	1.7837137637000777	-0.0018221142836281068	1.0	1.7031019919950419	-0.072591809301681298	1.0	2.403548732227029	0.48247372640744568	0.31903693189849869	1.53176190806134	-0.23368918528873894	1.0	2.0727762765632431	0.22485559561357427	1.0
ENSMUSG00000026154	Sdhaf4	0.97347658950535221	-0.11727319775451281	0.90403584709181872	1.048670673833954	0.038069646232991444	1.0	1.0868919177305461	0.09523629364296074	1.0	1.1719707761495097	0.20270956407795065	1.0	0.92896472290638643	-0.15027567421127508	1.0	1.1257647053507793	0.14681508963406956	0.89574280646161386	0.92034433971752783	-0.16652414657158679	1.0	1.012286088554142	-0.021564970065680068	1.0
ENSMUSG00000026153	Fam135a	0.20016428750503309	-0.2579505769857704	0.6970447475643432	0.26021119332073861	0.26531023083547023	0.96447799348666097	0.23107151006869875	0.049748062095039458	1.0	0.21250019567546052	-0.061443310102500703	1.0	0.081488133588279513	-1.3920940735627569	0.81064709745046815	0.35745083710042991	0.76125897466641756	0.12839865511590687	0.20595118091581041	-0.10794469029398535	1.0	0.18478238124401006	-0.25478977020311655	1.0
ENSMUSG00000026147	Col9a1	0.013125527049510368	-2.7040031658218675	1.208246177970635e-08	0.12130145854049468	1.2898424369535588	0.0071646865792498963	0.17972228560898793	1.9772390842445096	9.1128054397010224e-06	0.077272798427440198	0.38803483450537302	1.0	0.016297626717655903	-1.4617238673400772	1.0	0.012325890934497584	-2.0927044878150816	0.03768704520975999	0.04505182082533353	-0.35931325636563605	1.0	0.0321360663033061	-0.72839116197656884	1.0
ENSMUSG00000026141	Col19a1	0.0	-1.1376563432680573	0.86832837421576126	0.0058694254132497427	4.0130022315947347	0.11270745540116583	0.0	0.66373961142772764	1.0	0.0	1.9543816570591828	1.0	0.0	2.3108656365568505	1.0	0.0	1.2560236664159961	1.0	0.0	1.9535696989187201	1.0	0.0	2.2895307460206951	1.0
ENSMUSG00000073725	Lmbrd1	0.23735328081197915	0.1467122042446114	0.86069855807681073	0.21325579001474065	-0.069824199534885611	1.0	0.20254416314663717	-0.14361531062987654	1.0	0.14810619698592703	-0.56918029899783118	1.0	0.12223220038241926	-0.81841738038811584	1.0	0.30814727336243958	0.5381668951974945	0.35156082839316438	0.19307923210857228	-0.18234641035869403	1.0	0.27315656357810181	0.33932897913884474	1.0
ENSMUSG00000033569	Adgrb3	0.020782084495058081	2.3769168295616998	0.0018005407580949811	0.0078259005509996576	-0.12450129215520001	1.0	0.0028527346922061574	-0.98011657834699673	0.89686527377682412	0.0064393998689533495	0.31052546728445751	1.0	0.0	-0.38957408158424212	1.0	0.0	-1.4444160517250957	0.49252419820324245	0.0	-0.74687001922237339	1.0	0.0	-0.41090897212039756	1.0
ENSMUSG00000048874	Phf3	0.76565574455477148	0.31843480980494321	0.42598592568979093	0.59085549160047413	-0.21549899932435879	1.0	0.64186530574638545	-0.063939932215501205	1.0	0.57310658833684813	-0.22707432217283829	1.0	0.334101347711946	-1.0119209499005566	0.94977485735393608	0.86281236541483086	0.41488043090210824	0.459183608246724	0.45695418265695437	-0.5656297045522265	1.0	0.66682337579360151	0.0032480296999951586	1.0
ENSMUSG00000026064	Ptp4a1	4.4451784941008441	-0.069527772229121432	0.98384982490505157	5.0457493802570292	0.1724804456019311	1.0	4.5871973850675012	-0.0021483188534046072	1.0	5.3640200908381406	0.23490665398535215	1.0	3.9032815988785887	-0.25137678766422189	1.0	3.2540352067073619	-0.54155200286306804	0.49252419820324245	4.968572239593926	0.11652728876807972	1.0	5.5515054538961284	0.2822522691151792	1.0
ENSMUSG00000026058	Khdrbs2	0.014219320970302898	1.2102669601522482	0.25931909531576741	0.0058694254132497427	-0.37931519118402601	1.0	0.01141093876882463	0.66373961142772764	1.0	0.0	-0.6305808436619742	1.0	0.0081488133588279513	0.78730368049983745	1.0	0.0	-1.32893883430516	0.63744969119547323	0.012871948807238151	1.079100581002578	1.0	0.0	-0.2954317547004619	1.0
ENSMUSG00000026134	Prim2	0.30298091605953098	-0.095530867595382318	0.9606948693222469	0.33651372369298527	0.11447510892084312	1.0	0.4107937956776867	0.449186006832345	0.64371628947604853	0.29621239397185406	-0.081616541178214819	1.0	0.26891084084132238	-0.2163813663080183	1.0	0.23830055806695327	-0.42928935963762904	0.71578207693314699	0.34754261779543011	0.15939016560884833	1.0	0.2570885304264488	-0.2826239783998421	1.0
ENSMUSG00000004768	Rab23	0.27016709843575504	0.38608741545328495	0.35908399235214478	0.21716874029024047	-0.089535930117703	1.0	0.3223590202192958	0.59274777985628924	0.36871151455567713	0.20606079580650719	-0.13050724052733109	1.0	0.17927389389421491	-0.32039051643824035	1.0	0.090389866852982281	-1.3752324865790952	0.032089826643777832	0.14802741128323874	-0.61375264266670682	1.0	0.16871434809235702	-0.40838457070485212	1.0
ENSMUSG00000042215	Bag2	0.36313958170312016	-0.58323671672531918	0.078111090333510935	0.46172813250897976	-0.068360410119186588	1.0	0.54487232621137605	0.21527911061143368	1.0	0.47651559030254786	-0.0029138919865798751	1.0	0.37484541450608577	-0.35492383946073991	1.0	1.0271575778747986	1.2777405096076568	0.0004068056922299223	0.34110664339181102	-0.50343109346381576	1.0	0.44990492824628536	-0.085813598154353077	1.0
ENSMUSG00000042197	Zfp451	0.34782646681202473	0.22265422893452436	0.69485094563756644	0.33064429827973552	0.087002813038511873	1.0	0.32521175491150195	0.055959028361479701	1.0	0.28333359423394738	-0.14435229652617765	1.0	0.17927389389421491	-0.79674946309011485	1.0	0.26706097024744763	-0.25032899960879407	0.97176829467639503	0.24456702733752489	-0.36279887062674265	1.0	0.35349672933636705	0.19079679243533443	1.0
ENSMUSG00000042182	Bend6	0.016406908811887957	0.27738115601078484	0.91774098680499261	0.015651801101999315	0.22873092265017192	1.0	0.0085582040766184718	-0.5061853900145854	1.0	0.019318199606860049	0.78445665561686972	1.0	0.024446440076483854	1.1409406351145384	1.0	0.0041086303114991948	-0.99190384702758916	0.6442863318685903	0.025743897614476301	1.1462147768611155	1.0	0.0080340165758265251	0.041603232577108962	1.0
ENSMUSG00000026131	Dst	0.47142517986158067	0.97337496912068522	0.00023000089146744168	0.22890759111673997	-0.58413498307252354	0.43910737345086015	0.4079410609854805	0.40739985816794233	0.70370287190368008	0.12878799737906699	-1.3168590243793308	0.92568860024725752	0.048892880152967708	-2.5700297505187231	0.24388353558327627	0.18899699432896294	-0.80593632568535623	0.28050509818773683	0.33467066898819192	0.076010635420249217	1.0	0.12051024863739787	-1.3828945959508019	0.65302540175320889
ENSMUSG00000102336	Gm37233	0.0	-1.1376563432680573	0.86832837421576126	0.0019564751377499144	1.4280397308735786	1.0	0.0	0.66373961142772764	1.0	0.0	1.9543816570591828	1.0	0.0	2.3108656365568505	1.0	0.0041086303114991948	2.67106116569484	0.59529940190802522	0.0	1.9535696989187201	1.0	0.0080340165758265251	3.704568245299539	1.0
ENSMUSG00000042111	Ccdc115	0.79409438649537722	-0.053909555521276631	1.0	0.79041595565096534	-0.051437829965476634	1.0	0.8101766525865487	-0.0064010200486906976	1.0	0.76628858440544856	-0.089283644379811622	1.0	0.76598845572982743	-0.08794554830740986	1.0	1.0600266203667923	0.42734190315817444	0.42930067755871165	0.65003341476552667	-0.33762357655375785	1.0	0.89177583991674425	0.14050951082862781	1.0
ENSMUSG00000101711	Gm28306	0.0	-0.13765634326805731	1.0	0.0019564751377499144	3.0130022315947347	0.79719804321007959	0.0	1.6637396114277276	1.0	0.0	2.9543816570591828	1.0	0.0	3.3108656365568505	1.0	0.0	2.2560236664159961	1.0	0.0	2.9535696989187201	1.0	0.0	3.2895307460206951	1.0
ENSMUSG00000026127	Imp4	1.6931929893868374	-0.10468440446422211	0.91018528593090375	1.9075632593061664	0.12955768496734055	1.0	1.8799521621638577	0.094528412722796995	1.0	1.9253805608170516	0.12081685567872913	1.0	1.662357925200902	-0.10373194960960785	1.0	1.5407363668121981	-0.22590455239288421	0.98506286120561537	1.5188899592541019	-0.24116637951486342	1.0	2.2414906246556003	0.34969970119172178	1.0
ENSMUSG00000026126	Ptpn18	0.11375456776242318	-1.1479246787218857	0.00038032902906743232	0.17999571267299211	-0.21271054803332401	1.0	0.4107937956776867	1.2624481195177049	0.0010509285745409921	0.12878799737906699	-0.63914285716539831	1.0	0.22001796068835469	0.1524362739523677	1.0	0.10682438809897905	-0.95775562461574415	0.23360857756442632	0.09653961605428614	-1.0464303010812808	1.0	0.78733362443099941	2.1740535286007576	2.4809894696998013e-05
ENSMUSG00000101223	4930568A12Rik	0.0	-0.13765634326805731	1.0	0.0	1.0130022315947347	1.0	0.0	1.6637396114277276	1.0	0.0	2.9543816570591828	1.0	0.0	3.3108656365568505	1.0	0.0	2.2560236664159961	1.0	0.0064359744036190753	4.9535696989187201	1.0	0.0	3.2895307460206951	1.0
ENSMUSG00000026124	Cfc1	0.23079051728722397	-2.175436376355961	1.452086061861468e-15	1.1562768064101994	0.81200424571968965	0.021000574376769398	1.6717025296328083	1.4452145362476894	5.2304753072851634e-06	1.3909103716939235	0.9543816570591821	0.52451855497478517	0.43188710801788144	-0.82527105142917834	1.0	0.70668441357786149	-0.10700963180103962	1.0	0.36041456660266824	-1.1022835358147982	1.0	0.53024509400455067	-0.52549402419663038	1.0
ENSMUSG00000037529	Prss40	0.0032813817623775919	0.8623436567319418	0.79257576443259981	0.0039129502754998288	1.276036637428529	0.96653731138972643	0.0	-0.14361531062987609	1.0	0.0064393998689533495	2.3694191563380249	1.0	0.0	1.5035107144992468	1.0	0.0	0.44866874435839232	1.0	0.0	1.1462147768611146	1.0	0.0	1.4821758239630896	1.0
ENSMUSG00000045174	Amer3	0.0021875878415850611	-1.1376563432680582	0.50383142427534477	0.0058694254132497427	0.55357061295743737	1.0	0.01141093876882463	1.6637396114277276	0.57290409735822589	0.0064393998689533495	1.2539419389180901	1.0	0.0	0.50351071449924678	1.0	0.0	-0.55133125564160768	0.97176829467639503	0.012871948807238151	1.9535696989187192	1.0	0.0080340165758265251	1.5890910278796024	1.0
ENSMUSG00000037509	Arhgef4	0.018594496653473021	-0.25313356068799475	0.90515442688771075	0.037173027617248368	1.1254769608531472	0.22799438214342302	0.025674612229855419	0.43107885463745266	1.0	0.025757599475813398	0.57587003380545276	1.0	0.0081488133588279513	-0.47049407696780943	1.0	0.0082172606229983895	-0.9139013350263161	0.63958666221002958	0.019307923210857229	0.22564924435551958	1.0	0.0	-1.5178241760369096	1.0
ENSMUSG00000104002	Gm38336	0.0043751756831701223	-0.40069074910185254	0.90085309308914985	0.0078259005509996576	0.74996782576094123	1.0	0.0085582040766184718	0.96329989328663501	1.0	0.0064393998689533495	1.0474910614506632	1.0	0.0	0.31086563655685051	1.0	0.0041086303114991948	0.34913307080747735	1.0	0.012871948807238151	1.7311772775822707	1.0	0.0	0.28953074602069417	1.0
ENSMUSG00000037503	Fam168b	0.41345410205957656	-0.29611615821691673	0.55397080801456156	0.50477058553947785	0.11393114044551533	1.0	0.57339967313343765	0.32336066443419387	0.87392132279671209	0.48939439004045454	0.056261271078395403	1.0	0.32595253435311805	-0.54103572445401538	1.0	0.50125289800290174	0.092629663184077948	0.99538335197650429	0.52131392669314514	0.15251201532232472	1.0	0.53827911058037714	0.20082043816354334	1.0
ENSMUSG00000026123	Plekhb2	0.074377986613892083	0.46307347331141369	0.43293340865789326	0.027390651928498801	-1.2600162628116811	0.073208472410507083	0.034232816306473887	-0.83549301526754416	0.62730902437063774	0.057954598820580148	0.047491061450663619	1.0	0.040744066794139756	-0.3709584034168949	1.0	0.1561279518369694	1.6225626480036497	0.0010034071798396093	0.051487795228952603	-0.11491003896404806	1.0	0.0321360663033061	-0.66466556436618163	1.0
ENSMUSG00000102531	1110002O04Rik	0.0	-0.13765634326805731	1.0	0.0	1.0130022315947347	1.0	0.0028527346922061574	3.6637396114277268	0.67105461033419755	0.0	2.9543816570591828	1.0	0.0	3.3108656365568505	1.0	0.0	2.2560236664159961	1.0	0.0	2.9535696989187201	1.0	0.0	3.2895307460206951	1.0
ENSMUSG00000103708	Gm33222	0.0	-0.72261884398921339	0.8640475419590351	0.0	0.42803973087357861	1.0	0.0	1.0787771107065716	1.0	0.0	2.3694191563380249	1.0	0.0	2.7259031358356944	1.0	0.0082172606229983895	4.8409861671371521	0.05709729412895722	0.0	2.3686071981975623	1.0	0.0	2.704568245299539	1.0
ENSMUSG00000104201	4930535G08Rik	0.0	-1.1376563432680573	0.86832837421576126	0.0	0.013002231594734681	1.0	0.0	0.66373961142772764	1.0	0.0	1.9543816570591828	1.0	0.0	2.3108656365568505	1.0	0.012325890934497584	5.2560236664159961	0.0085863917989512806	0.0	1.9535696989187201	1.0	0.0	2.2895307460206951	1.0
ENSMUSG00000045216	Hs6st1	0.09953524679212028	0.84674680168092298	0.040375889118151244	0.027390651928498801	-1.4894981089344483	0.020156402077086234	0.068465632612947774	-0.01433229368491018	1.0	0.057954598820580148	-0.17490135988578448	1.0	0.024446440076483854	-1.1889802505263547	1.0	0.15201932152547021	1.3042788350232168	0.017024458232037291	0.019307923210857229	-1.5462761881644864	1.0	0.01606803315165305	-1.6333013934568461	0.90772828862885668
ENSMUSG00000104523	Gm37335	0.0010937939207925306	1.8623436567319427	0.70973208085867301	0.0	1.0130022315947347	1.0	0.0	1.6637396114277276	1.0	0.0	2.9543816570591828	1.0	0.0	3.3108656365568505	1.0	0.0	2.2560236664159961	1.0	0.0	2.9535696989187201	1.0	0.0	3.2895307460206951	1.0
ENSMUSG00000037470	Uggt1	0.23516569297039408	-0.33113607268926781	0.52547351059460623	0.26608061873398836	-0.05135701420164307	1.0	0.3166535508348835	0.2470928592872268	1.0	0.28977299410290075	0.10290418176926996	1.0	0.057041693511795659	-2.1444615837477103	0.37943332760984311	0.53412194049489525	1.1120271299642093	0.0069465463713273591	0.19951520651219135	-0.45157176421762468	1.0	0.26512254700227533	-0.023885849011150873	1.0
ENSMUSG00000037447	Arid5a	0.0065627635247551839	-0.33030142121045447	0.93571677147808419	0.0097823756887495707	0.51050189106555077	1.0	0.0085582040766184718	0.41581209798414243	1.0	0.0064393998689533495	0.56206423428042207	1.0	0.0	-0.1485659820804468	1.0	0.016434521245996779	1.4080267598610456	0.4192536584437262	0.0	-0.50586191971857808	1.0	0.01606803315165305	1.5525651518544885	1.0
ENSMUSG00000102762	4930403P22Rik	0.0076565574455477146	-0.13765634326805909	1.0	0.0078259005509996576	0.087002813038512095	1.0	0.017116408153236944	1.3836316922349923	0.6671828379076522	0.019318199606860049	1.6324535621718201	1.0	0.0081488133588279513	0.8514340179195532	1.0	0.0041086303114991948	-0.20340795222130126	1.0	0.0	-0.56999225713829382	1.0	0.0	-0.23403121003631888	1.0
ENSMUSG00000010453	Kansl3	0.17828840908918248	0.21427111215614669	0.73691305158996123	0.18390866294849195	0.23412968569460491	1.0	0.20254416314663717	0.38658138666038777	0.84856678120615747	0.13522739724802035	-0.22643166052586627	1.0	0.057041693511795659	-1.3791323348625948	0.83599175412268967	0.13147616996797423	-0.29949505641267882	0.93324076079724638	0.10297559045790521	-0.61717894258273587	1.0	0.12051024863739787	-0.3722473517512932	1.0
ENSMUSG00000037432	Fer1l5	0.0010937939207925306	1.8623436567319427	0.70973208085867301	0.0	1.0130022315947347	1.0	0.0	1.6637396114277276	1.0	0.0	2.9543816570591828	1.0	0.0	3.3108656365568505	1.0	0.0	2.2560236664159961	1.0	0.0	2.9535696989187201	1.0	0.0	3.2895307460206951	1.0
ENSMUSG00000001143	Lman2l	0.31282506134666377	0.23934802401619759	0.67520483535648346	0.27977594469823774	-0.009365581433719683	1.0	0.23107151006869875	-0.31633028594669632	1.0	0.30909119370976079	0.15970056503668872	1.0	0.13038101374124722	-1.0774049531592076	0.94635316466126462	0.33279905523143477	0.27595376904157187	0.73041476947216244	0.29605482256647747	0.094530621572183948	1.0	0.20888443097148965	-0.41090897212039823	1.0
ENSMUSG00000037408	Cnnm4	0.071096604851514492	0.54918577147231096	0.32894580885450314	0.056737778994747516	0.037249777841411813	1.0	0.054201959151916994	-0.014332293684909736	1.0	0.077272798427440198	0.57800577814944321	1.0	0.0	-2.8888067082795139	0.5460338136760492	0.012325890934497584	-1.9139013350263161	0.051159514353598785	0.08366766724704798	0.69483543051855134	1.0	0.040170082879132624	-0.27525387276283197	1.0
ENSMUSG00000001138	Cnnm3	0.17391323340601236	0.21848746695721655	0.73214292976298201	0.14673563533124356	-0.12277454743573202	1.0	0.20254416314663717	0.43278517658785587	0.75166263701229197	0.17386379646174044	0.18430775108103781	1.0	0.057041693511795659	-1.3401860546220781	0.85887136691635346	0.098607127475980674	-0.68883477939154325	0.47617232376691881	0.22525910412666764	0.57660024047339498	1.0	0.080340165758265247	-0.89128257156435486	1.0
ENSMUSG00000102845	Gm38033	0.0021875878415850611	2.4473061574530988	0.42566668582529099	0.0	0.42803973087357861	1.0	0.0	1.0787771107065716	1.0	0.0	2.3694191563380249	1.0	0.0	2.7259031358356944	1.0	0.0	1.67106116569484	1.0	0.0	2.3686071981975623	1.0	0.0	2.704568245299539	1.0
ENSMUSG00000067653	Ankrd23	0.0010937939207925306	0.27738115601078661	1.0	0.0019564751377499144	1.4280397308735786	1.0	0.0	0.66373961142772764	1.0	0.0064393998689533495	3.3694191563380249	1.0	0.0	2.3108656365568505	1.0	0.0	1.2560236664159961	1.0	0.0	1.9535696989187201	1.0	0.0	2.2895307460206951	1.0
ENSMUSG00000079610	Ankrd39	0.15860011851491693	-0.16700030485020312	0.8640475419590351	0.17608276239749229	0.057272498522250803	1.0	0.19969142845443102	0.27045491067717187	1.0	0.16098499672383373	-0.052537756880608466	1.0	0.15482745381773108	-0.095126723118986067	1.0	0.2259746671324557	0.46346574628647197	0.48540178122995981	0.14802741128323874	-0.17571331802624712	1.0	0.12051024863739787	-0.45193624038045321	1.0
ENSMUSG00000026121	Sema4c	0.18375737869314515	0.39285837343072094	0.39796454608320908	0.15847448615774307	0.044124749090515003	1.0	0.13122579584148325	-0.25740496786103284	1.0	0.16098499672383373	0.09640066193161001	1.0	0.048892880152967708	-1.5111360614651543	0.76905848099502039	0.11093301841047826	-0.48736819690964328	0.67884467067399712	0.18664325770495319	0.31742847427200038	1.0	0.15264631494070396	0.030258258983098862	1.0
ENSMUSG00000046337	Fam178b	0.14766217930699163	2.1949189958188122	1.2840805674851485e-10	0.0136953259642494	-2.4947924086039617	9.2777797661653251e-05	0.019969142845443103	-1.8440550287709687	0.028011234311085664	0.032196999344766747	-0.98421779827667466	1.0	0.11408338702359132	0.76654512033304067	1.0	0.053412194049489527	-0.39605303016369753	0.8967623803181034	0.032179872018095378	-0.98502975641713775	1.0	0.01606803315165305	-1.6724012131457862	0.89208367888978457
ENSMUSG00000061518	Cox5b	11.360143661351223	-0.071216619156677652	0.9787413467139201	10.921044218920022	-0.12906320532024251	1.0	11.69335950335304	-0.0080508326422501497	1.0	12.164026352452877	0.048203679415702805	1.0	13.738899322983926	0.23046273129826478	1.0	13.427003857979368	0.21228499832867209	0.828493316209716	12.479354368617388	0.087610080705534887	1.0	11.046772791761471	-0.10048819769741524	1.0
ENSMUSG00000037351	Actr1b	0.73831089653495818	-0.13552059892406759	0.86832837421576126	0.72976522638071806	-0.13010127993707371	1.0	0.83014579543199185	0.093675987085909962	1.0	0.72121278532277511	-0.12706053887174273	1.0	0.71709557557685966	-0.13300917108000515	1.0	0.9819626444483075	0.36039789690329144	0.53590813921876801	0.73370108201257467	-0.10105231311436214	1.0	1.0604901880091013	0.45835448581817817	1.0
ENSMUSG00000102416	4933424G06Rik	0.0032813817623775919	2.8623436567319418	0.21592005164677538	0.0	0.013002231594734681	1.0	0.0	0.66373961142772764	1.0	0.0	1.9543816570591828	1.0	0.0	2.3108656365568505	1.0	0.0	1.2560236664159961	1.0	0.0	1.9535696989187201	1.0	0.0	2.2895307460206951	1.0
ENSMUSG00000026117	Zap70	0.0065627635247551839	0.66969857878954553	0.76885966807255446	0.0019564751377499144	-0.68743748654635795	1.0	0.0085582040766184718	1.2043079927904303	1.0	0.0	0.14702673500157815	1.0	0.0	0.50351071449924678	1.0	0.0082172606229983895	1.2560236664159961	0.7101658622121042	0.0	0.14621477686111461	1.0	0.0080340165758265251	1.5890910278796024	1.0
ENSMUSG00000026116	Tmem131	0.1750070273268049	0.16535453827667368	0.84371708178655047	0.16825686184649263	0.067928442098328379	1.0	0.16260587745575097	0.013925966356603592	1.0	0.14166679711697369	-0.16230132310615053	1.0	0.040744066794139756	-1.8046115808630856	0.64530580322570263	0.20543151557495973	0.39317363176668785	0.59994584248923788	0.18664325770495319	0.24575045041202959	1.0	0.088374182334091764	-0.80498685276359616	1.0
ENSMUSG00000026113	Inpp4a	0.020782084495058081	-0.88181743883846853	0.20521178392102413	0.033260077341748545	0.074402776258877701	1.0	0.062760163228535462	1.1873015674847407	0.14895027999055377	0.0064393998689533495	-1.4550092790785198	1.0	0.040744066794139756	0.55597813439338228	1.0	0.024651781868995169	-0.25854950641376284	1.0	0.08366766724704798	1.5711000620963058	0.52758542072711656	0.01606803315165305	-0.51782417603690956	1.0
ENSMUSG00000026112	Coa5	0.47033138594078816	-0.3518965688410477	0.42220018012084409	0.55759541425872561	0.011741685388817702	1.0	0.66468718328403464	0.30889689406763021	0.88230091366720542	0.54090958899208141	-0.030690101413433313	1.0	0.35854778778842983	-0.63399280925068846	1.0	0.81761743198833969	0.63426480970626298	0.17499738263596501	0.50200600348228785	-0.14352898918636214	1.0	0.61058525976281586	0.15330526314059834	1.0
ENSMUSG00000026111	Unc50	0.89144204544591243	-0.019819852974200552	1.0	0.90780446391596026	0.016885666081963069	1.0	0.92143330558258885	0.040693608975092013	1.0	0.91439478139137564	0.026127301649364831	1.0	0.52152405496498888	-0.80567826855743818	1.0	1.0477007294322946	0.24479641099274171	0.72960552057287786	0.92678031412114692	0.046679103310200615	1.0	0.89177583991674425	-0.011638788699871144	1.0
ENSMUSG00000026110	Mgat4a	0.036095199386153513	0.86234365673194091	0.19906937068806843	0.011738850826499485	-1.1103801839105474	0.43417143332445507	0.01141093876882463	-0.99161221718482651	0.70320494964032443	0.032196999344766747	0.58514784739346304	1.0	0.0081488133588279513	-0.73352848280160288	1.0	0.049303563737990337	1.1751036710324279	0.23131397090382624	0.025743897614476301	0.29821787030616509	1.0	0.0080340165758265251	-0.75486337333775921	1.0
ENSMUSG00000026090	2010300C02Rik	0.0032813817623775919	1.2773811560107857	0.73722115025569446	0.0	-0.57196026912642139	1.0	0.0	0.078777110706571563	1.0	0.0064393998689533495	2.6324535621718193	1.0	0.0081488133588279513	2.9889375416694888	1.0	0.0	0.67106116569483998	1.0	0.0	1.3686071981975623	1.0	0.0	1.704568245299539	1.0
ENSMUSG00000060771	Tsga10	0.041564168990116161	-0.081072814901690826	1.0	0.050868353581497772	0.32494623790947497	1.0	0.045643755075298519	0.15128961049093981	1.0	0.045075799082673444	0.22646120249598312	1.0	0.024446440076483854	-0.47049407696780943	1.0	0.036977672803492748	-0.12248795683773395	1.0	0.038615846421714457	0.019457634575175575	1.0	0.05623811603078567	0.56161029145749497	1.0
ENSMUSG00000097268	Gm26805	0.0010937939207925306	1.8623436567319427	0.70973208085867301	0.0	1.0130022315947347	1.0	0.0	1.6637396114277276	1.0	0.0	2.9543816570591828	1.0	0.0	3.3108656365568505	1.0	0.0	2.2560236664159961	1.0	0.0	2.9535696989187201	1.0	0.0	3.2895307460206951	1.0
ENSMUSG00000037216	Lipt1	0.072190398772307027	0.6805053337461282	0.17958184439231714	0.046955403305997942	-0.22578462799238164	1.0	0.022821877537649259	-1.2324245775877332	0.25766178041148646	0.038636399213720099	-0.32572626213355349	1.0	0.057041693511795659	0.23405003950601966	1.0	0.057520824360988723	0.16291426202451476	1.0	0.04505182082533353	-0.12324589813211162	1.0	0.072306149182438717	0.55617640540686608	1.0
ENSMUSG00000026088	Mitd1	0.80393853178250996	-0.25253030120151782	0.63796670606717343	0.95280339208420828	0.096682223066285489	1.0	1.0269844891942166	0.21634724241334502	1.0	0.83068258309498211	-0.12653833832438549	1.0	1.0348992965711499	0.2062668829924818	1.0	0.96963675351380996	0.11341031905854565	0.96100504369553741	0.85598459568133711	-0.081003449628707008	1.0	0.97211600567500944	0.11174362680541096	1.0
ENSMUSG00000026087	Mrpl30	2.4916625515653847	-0.18191617545512395	0.74378369716497439	2.6099378337583854	-0.06687601442761304	1.0	3.0438679165839702	0.19524903786439074	1.0	2.8784117414221471	0.088648386207423435	1.0	2.6239179015426002	-0.054183726890316697	1.0	2.9458879333449226	0.13168631435805578	0.91068671368324849	2.5164659918150587	-0.11712629175221334	1.0	3.3823209784229666	0.33180975520385103	1.0
ENSMUSG00000058407	Txndc9	2.3472817540207709	0.062785284209969872	0.9853685336814102	2.5121140768708901	0.17345039329604162	1.0	2.1709311007688861	-0.085104738676418767	1.0	2.1056837571477454	-0.12789722230412703	1.0	2.0616497797834716	-0.15936888363857538	1.0	2.1611395438485763	-0.089526762666428894	1.0	2.0852557067725805	-0.14274405991388606	1.0	2.0968783262907227	-0.13391399082219912	1.0
ENSMUSG00000026083	Eif5b	7.2988868334485568	-0.3388013974395867	0.38276381779940233	8.2954545840596356	-0.054614412491269082	1.0	9.984571422721551	0.26065028672221846	0.96845697984782231	10.386751988621754	0.29417143019149927	1.0	7.0568723687450055	-0.29775264172900595	1.0	10.205837693764	0.28135402149146316	0.70741685195704573	9.1583915763499455	0.09929662412949769	1.0	9.7854321893567064	0.196717248725089	1.0
ENSMUSG00000026082	Rev1	0.2712608923565476	0.57441807535643674	0.08828502165131602	0.21521226515249056	0.019515538553409151	1.0	0.19113322437781255	-0.17063848439642282	1.0	0.14810619698592703	-0.50777975433368772	1.0	0.10593457366476336	-0.95592090413805053	1.0	0.1561279518369694	-0.46419866391563369	0.70082578217465308	0.16733533449409596	-0.33046178821011463	1.0	0.20888443097148965	0.0054992588918603147	1.0
ENSMUSG00000037138	Aff3	0.06562763524755183	0.81580107079491171	0.091406241674953356	0.052824828719247686	0.23539465293118322	1.0	0.051349224459710838	0.19742160720519131	1.0	0.0064393998689533495	-1.9763556805037039	1.0	0.0	-2.6316488687823893	0.61590264469559397	0.0041086303114991948	-2.6747136711468906	0.012063191766692819	0.04505182082533353	0.095588703791147367	1.0	0.064272132606612201	0.61396569651863109	1.0
ENSMUSG00000087131	Gm16152	0.055783489960419062	0.8623436567319418	0.08308597612424623	0.035216552479498453	-0.14846119109938183	1.0	0.028527346922061575	-0.41598758104300693	1.0	0.012878799737906699	-1.1188673249714567	1.0	0.0	-2.375634890626368	0.75939365251238422	0.012325890934497584	-1.3878325233587292	0.24796384184497752	0.032179872018095378	-0.07617764447533304	1.0	0.10444221548574482	1.6050325717486231	0.22044209009067753
ENSMUSG00000048814	Lonrf2	0.0010937939207925306	-0.13765634326805731	1.0	0.0019564751377499144	1.0130022315947347	1.0	0.0028527346922061574	1.6637396114277268	1.0	0.0	1.6324535621718193	1.0	0.0	1.9889375416694888	1.0	0.0	0.93409557152863432	1.0	0.0	1.6316416040313566	1.0	0.0080340165758265251	3.2895307460206951	1.0
ENSMUSG00000026080	Chst10	0.027344848019813264	1.0392214188160205	0.14253442922504095	0.021521226515249056	0.38851136668694064	1.0	0.014263673461030787	-0.17756264255321419	1.0	0.0064393998689533495	-0.60020719461845573	1.0	0.0081488133588279513	-0.2437232151207871	1.0	0.0041086303114991948	-1.2985651852616416	0.46154617340070297	0.012871948807238151	0.014970243582862253	1.0	0.0080340165758265251	-0.26505810565694254	1.0
ENSMUSG00000026078	Pdcl3	1.176922258772763	-0.11129575673116332	0.90262808958032137	1.2658394141241944	0.039969279195004093	1.0	1.3693126522589556	0.169023297360058	1.0	1.159091976411603	-0.10179944858229018	1.0	1.1978755637477088	-0.051433641317745027	1.0	1.3599566331062334	0.14926366609716879	0.89181657092590594	1.2292711110912435	-0.012214585743367867	1.0	1.1086942874640604	-0.16754005546257883	1.0
ENSMUSG00000026077	Npas2	0.0010937939207925306	-0.72261884398921339	0.93990988547434573	0.0	-0.79435269046286905	1.0	0.0028527346922061574	1.0787771107065707	1.0	0.0	1.1470267350015773	1.0	0.0	1.5035107144992468	1.0	0.016434521245996779	3.9929892605822017	0.010869813423533846	0.0	1.1462147768611146	1.0	0.0	1.4821758239630896	1.0
ENSMUSG00000073702	Rpl31	54.939081053567229	0.00069186487285222142	1.0	53.908715945561134	-0.034962016746024283	1.0	56.250222660921011	0.037096996098585855	1.0	57.909523021497471	0.073419775777563423	1.0	73.143748708839695	0.42698918747426884	1.0	43.761021447777921	-0.36268299359008349	0.68108984162822217	55.890001721028057	0.018810403185363533	1.0	53.787740975158584	-0.041899923820461815	1.0
ENSMUSG00000003134	Tbc1d8	0.010937939207925306	0.86234365673194091	0.6424182566704657	0.011738850826499485	0.9134665580438206	0.91461076998968616	0.0085582040766184718	0.4938146099854146	1.0	0.0	-0.43793576571957793	1.0	0.0	-0.081451786221909295	1.0	0.0	-1.1362937563627646	0.61717650959616577	0.0	-0.43874772386004146	1.0	0.0080340165758265251	0.96760265113333244	1.0
ENSMUSG00000003135	Cnot11	1.0095717888915057	0.40120974286364353	0.24924879888098425	0.80411128161521472	-0.10139714114235157	1.0	0.81873485666316714	-0.064180843135471483	1.0	0.6696975863711484	-0.36135017186427454	1.0	0.79043489580631132	-0.10922348190520886	1.0	0.68614126202036552	-0.33750084780858453	0.8185652796262104	0.7015212099944792	-0.29159403007638673	1.0	0.77126559127934635	-0.14604286308433292	1.0
ENSMUSG00000048234	Rnf149	0.96253865029742691	0.16859566171288842	0.75593586463157125	0.83541488381921336	-0.12051212965789274	1.0	0.86437861173846575	-0.055559133964680235	1.0	0.86931898230870219	-0.041634829022320408	1.0	0.43188710801788144	-1.0712379733599104	0.88180207802596644	1.0148316869403011	0.20319270990890231	0.79481917979450267	0.82380472366324164	-0.12332873784623336	1.0	1.0524561714332747	0.24778864035183812	1.0
ENSMUSG00000050967	Creg2	0.0087503513663402446	1.7103405632868904	0.18750047327927413	0.0	-1.6874374865463579	0.74768448058123704	0.0057054693844123148	0.7892704935115864	1.0	0.0	0.25394193891809014	1.0	0.0	0.61042591841575788	1.0	0.0	-0.44441605172509568	0.96761953414763135	0.0064359744036190753	1.3686071981975632	1.0	0.0080340165758265251	1.7045682452995381	1.0
ENSMUSG00000057173	Rfx8	0.021875878415850612	1.0847360780683895	0.18612520487070666	0.0097823756887495707	-0.44642938704256263	1.0	0.0057054693844123148	-0.92122288929342933	0.89231840294234943	0.012878799737906699	0.3694191563380258	1.0	0.0081488133588279513	0.10141227092790039	1.0	0.024651781868995169	1.0633785884735998	0.48391935135600406	0.0	-1.294357814524866	1.0	0.0080340165758265251	0.080077380391744946	1.0
ENSMUSG00000101634	1700066B17Rik	0.0	-0.72261884398921339	0.8640475419590351	0.0019564751377499144	2.0130022315947347	0.96653731138972643	0.0	1.0787771107065716	1.0	0.0	2.3694191563380249	1.0	0.0	2.7259031358356944	1.0	0.0041086303114991948	3.2560236664159961	0.48221028027043361	0.0	2.3686071981975623	1.0	0.0	2.704568245299539	1.0
ENSMUSG00000026074	Map4k4	0.55783489960419064	0.026633123504821055	1.0	0.54390008829447611	-0.022747793354467083	1.0	0.71603640774374555	0.4474941744264293	0.59848632160487403	0.45075799082673446	-0.29675065971832026	1.0	0.15482745381773108	-1.8215055621756859	0.45154772348524802	0.55466509205239123	0.013690169445633393	1.0	0.59210964513295494	0.11551797963819854	1.0	0.53024509400455067	-0.049521526657877568	1.0
ENSMUSG00000026073	Il1r2	0.044845550752493753	1.4997735773472334	0.0037886220503880906	0.021521226515249056	-0.23492528184885053	1.0	0.0028527346922061574	-2.4023495790300453	0.068833361237636143	0.0	-2.1330811841911572	1.0	0.048892880152967708	1.1640242482275802	1.0	0.0082172606229983895	-1.2034079522213013	0.42603358255312862	0.025743897614476301	0.27549779380608186	1.0	0.01606803315165305	-0.16990087261660314	1.0
ENSMUSG00000097899	Gm16894	0.0010937939207925306	-0.13765634326805731	1.0	0.0	-0.30892586329262706	1.0	0.0	0.3418115165403659	1.0	0.012878799737906699	3.954381657059181	0.97067960819115273	0.0	1.9889375416694888	1.0	0.0	0.93409557152863432	1.0	0.0064359744036190753	2.9535696989187201	1.0	0.0	1.9676026511333315	1.0
ENSMUSG00000026072	Il1r1	0.0	-1.1376563432680573	0.91696970135493694	0.0	0.013002231594734681	1.0	0.0028527346922061574	2.0787771107065707	0.95969868550521742	0.0	1.9543816570591828	1.0	0.0	2.3108656365568505	1.0	0.0	1.2560236664159961	1.0	0.0	1.9535696989187201	1.0	0.01606803315165305	4.8744932467418511	0.436631475608939
ENSMUSG00000026069	Il1rl1	0.0	-0.13765634326805731	1.0	0.0	1.0130022315947347	1.0	0.0	1.6637396114277276	1.0	0.0	2.9543816570591828	1.0	0.0	3.3108656365568505	1.0	0.0041086303114991948	4.2560236664159961	0.31821616690838955	0.0	2.9535696989187201	1.0	0.0	3.2895307460206951	1.0
ENSMUSG00000026062	Slc9a2	0.0021875878415850611	2.4473061574530988	0.42566668582529099	0.0	0.42803973087357861	1.0	0.0	1.0787771107065716	1.0	0.0	2.3694191563380249	1.0	0.0	2.7259031358356944	1.0	0.0	1.67106116569484	1.0	0.0	2.3686071981975623	1.0	0.0	2.704568245299539	1.0
ENSMUSG00000041945	Mfsd9	0.016406908811887957	1.2773811560107848	0.16512494337357217	0.0136953259642494	0.69107413670737206	0.96653731138972643	0.0	-2.0911478907357397	0.40213882475853069	0.0064393998689533495	0.25394193891809014	1.0	0.0	-0.44402186560661772	1.0	0.012325890934497584	0.67106116569483998	1.0	0.0	-0.80131780324474899	1.0	0.0	-0.46535675614277405	1.0
ENSMUSG00000060424	Pantr1	0.017500702732680489	1.2493667798411883	0.21209641686772282	0.0	-2.8449787635328372	0.10104052855333037	0.0	-2.1942413836998433	0.34328367994148767	0.012878799737906699	0.78445665561686972	1.0	0.032595253435311805	1.9889375416694888	0.79248109702913705	0.0	-1.6019573287115758	0.54077900733104511	0.032179872018095378	1.9535696989187192	0.98704893069798061	0.0080340165758265251	0.48217582396309044	1.0
ENSMUSG00000045515	Pou3f3	0.0043751756831701223	0.86234365673194091	0.8411148525988934	0.0039129502754998288	0.79060981025828703	1.0	0.0	-0.50618539001458451	1.0	0.0064393998689533495	1.9543816570591828	1.0	0.0	1.1409406351145384	1.0	0.0041086303114991948	1.2560236664159961	0.88649541122308695	0.0	0.78364469747640619	1.0	0.0	1.1196057445783811	1.0
ENSMUSG00000060679	Mrps9	1.1616091438816676	0.24296046270135097	0.6156648129897685	1.0975825522777019	0.088084090991236152	1.0	0.93284424435141344	-0.18816174958313836	1.0	0.94659178073614236	-0.15131453956816851	1.0	1.1489826835947412	0.14206994635880885	1.0	0.75187934700435255	-0.51503512641861859	0.55104015376647431	1.0168839557718139	-0.042455149860864586	1.0	0.92391190622005026	-0.18564360916235068	1.0
ENSMUSG00000041907	Gpr45	0.017500702732680489	0.94980649798228001	0.37172997272192737	0.015651801101999315	0.59796473231589076	1.0	0.014263673461030787	0.49381460998541549	1.0	0.0	-1.0456183429408181	1.0	0.0081488133588279513	0.3566693261699756	1.0	0.0	-1.7439763335840039	0.45727483166469374	0.0064359744036190753	-0.00062661146815568003	1.0	0.0	-0.71046925397930583	1.0
ENSMUSG00000070939	Tgfbrap1	0.042657962910908696	-0.59708796190535596	0.38480447460278305	0.039129502754998283	-0.6059076010497586	0.79719804321007959	0.048496489767504675	-0.2107295064884136	1.0	0.025757599475813398	-0.90359933806838999	1.0	0.024446440076483854	-0.87895892232316708	1.0	0.20954014588645892	2.3417535404418794	6.5187371914195956e-07	0.038615846421714457	-0.39894671580206609	1.0	0.064272132606612201	0.3199043950642122	1.0
ENSMUSG00000041878	8430432A02Rik	0.0010937939207925306	1.8623436567319427	0.70973208085867301	0.0	1.0130022315947347	1.0	0.0	1.6637396114277276	1.0	0.0	2.9543816570591828	1.0	0.0	3.3108656365568505	1.0	0.0	2.2560236664159961	1.0	0.0	2.9535696989187201	1.0	0.0	3.2895307460206951	1.0
ENSMUSG00000010290	AI597479	0.22313395984167625	0.0026649451293563331	1.0	0.22695111597899006	0.037876900233764221	1.0	0.25674612229855415	0.24672174802064273	1.0	0.25757599475813397	0.24584447121949338	1.0	0.13038101374124722	-0.7309545391377763	1.0	0.20543151557495973	-0.1104699809048113	1.0	0.19307923210857228	-0.18499113161425784	1.0	0.23298648069896921	0.10102431883665552	1.0
ENSMUSG00000008136	Fhl2	0.056877283881211591	-1.0463605092485082	0.0061135172706327729	0.064563679545747168	-0.66771925193185222	0.51343285855244492	0.23677697945311107	1.6637396114277281	1.9009138745552923e-05	0.045075799082673444	-0.97635568050370392	1.0	0.040744066794139756	-1.0466863680612333	1.0	0.23830055806695327	1.5462096785097565	0.00047810414497639848	0.019307923210857229	-2.0006266114681561	0.57018935652474523	0.072306149182438717	-0.30740439636653871	1.0
ENSMUSG00000066877	Nck2	0.03390761154456845	-0.45958443815542083	0.59753374624292821	0.046955403305997942	0.2139149255207311	1.0	0.042791020383092362	0.078777110706571563	1.0	0.057954598820580148	0.60388440997504889	1.0	0.040744066794139756	0.16790768271480783	1.0	0.069846715295486306	0.8713598161806706	0.30032796935569644	0.019307923210857229	-0.80131780324474899	1.0	0.048204099454959147	0.38264015041217547	1.0
ENSMUSG00000026051	1500015O10Rik	0.0021875878415850611	-0.55269384254690213	0.98971422234091466	0.0058694254132497427	1.205647309537131	0.90093766014500731	0.0028527346922061574	0.4938146099854146	1.0	0.012878799737906699	2.5393441577803388	1.0	0.0081488133588279513	2.1409406351145384	1.0	0.0	-0.065904428471366572	1.0	0.0	0.63164160403135661	1.0	0.0	0.96760265113333244	1.0
ENSMUSG00000100764	Gm29155	0.0	-0.13765634326805731	1.0	0.0	1.0130022315947347	1.0	0.0	1.6637396114277276	1.0	0.0	2.9543816570591828	1.0	0.0	3.3108656365568505	1.0	0.0041086303114991948	4.2560236664159961	0.31821616690838955	0.0	2.9535696989187201	1.0	0.0	3.2895307460206951	1.0
ENSMUSG00000057363	Uxs1	0.34016990936647701	-0.38363558492212224	0.36892413692421416	0.48911878443747858	0.33888735313679663	0.79012747270639216	0.44787934667636675	0.16338933842151282	1.0	0.48295499017150123	0.2715718329398813	1.0	0.17112508053538697	-1.2381313668764329	0.82769131951526076	0.3944285099039227	-0.043420414319987666	1.0	0.48913405467504978	0.29109783097664765	1.0	0.5141770608528976	0.36499228459275035	1.0
ENSMUSG00000041763	Tpp2	0.85206546429738139	-0.0009849035789993299	1.0	0.93128216556895915	0.16097826020340231	1.0	0.9185805708903827	0.12568585360627607	1.0	0.72121278532277511	-0.25196282304539613	1.0	0.54597049504147277	-0.65898639997551323	1.0	0.73544482575835579	-0.23154843258580279	0.9787386725363737	0.86885654448857519	0.030504434282573961	1.0	1.0203201051299686	0.27341890780018197	1.0
ENSMUSG00000047343	Mettl21c	0.0010937939207925306	0.27738115601078661	1.0	0.0039129502754998288	2.5979647323158908	0.61918702019004235	0.0	0.66373961142772764	1.0	0.0	1.9543816570591828	1.0	0.0	2.3108656365568505	1.0	0.0	1.2560236664159961	1.0	0.0	1.9535696989187201	1.0	0.0	2.2895307460206951	1.0
ENSMUSG00000091844	Gm8251	0.0010937939207925306	0.27738115601078661	1.0	0.0019564751377499144	1.4280397308735786	1.0	0.0028527346922061574	2.0787771107065707	0.9938686747165274	0.0	1.9543816570591828	1.0	0.0	2.3108656365568505	1.0	0.0	1.2560236664159961	1.0	0.0	1.9535696989187201	1.0	0.0	2.2895307460206951	1.0
ENSMUSG00000026049	Tex30	1.2950520022183563	-0.16299919138252217	0.80216780439690116	1.3362725190831914	-0.077435239659715882	1.0	1.6774079990172206	0.31127458358055082	0.84201237866469436	1.4424255706455502	0.048774027334136993	1.0	1.0348992965711499	-0.44943848872953163	1.0	1.4174774574672222	0.023984053362364532	1.0	1.1005516230188619	-0.36205381911443424	1.0	2.1932865252006413	0.68929225128918881	0.76213497532014296
ENSMUSG00000026047	Kdelc1	0.29860574037636084	-0.02546619731087274	1.0	0.35412199993273447	0.29438467900464516	0.86521553816850294	0.29953714268164655	-0.0070836259472664143	1.0	0.38636399213720096	0.39326589829239356	1.0	0.21186914732952672	-0.49266757454834531	1.0	0.1438020609024718	-1.1151479474912158	0.084288179121681156	0.28961884816285843	-0.044468784747994983	1.0	0.4338368950946323	0.56706472154960252	1.0
ENSMUSG00000041684	Bivm	0.16297529419808707	-0.093712995680462097	0.97187292434884565	0.1780392375352422	0.089480961442095275	1.0	0.21966057129987412	0.44531609229422564	0.71233506463218565	0.12878799737906699	-0.36754643782818031	1.0	0.10593457366476336	-0.61987170100603572	1.0	0.17667110339446537	0.082460087910334767	1.0	0.17377130889771505	0.070926649556878107	1.0	0.15264631494070396	-0.10621758215833976	1.0
ENSMUSG00000026048	Ercc5	0.14875597322778417	-0.033977697166390097	1.0	0.1663003867087427	0.18187914360418089	1.0	0.15975314276354483	0.10861234024733468	1.0	0.14810619698592703	0.01578220172332534	1.0	0.14667864045890311	0.015761329745198172	1.0	0.12736753965647504	-0.23582942991367872	0.99626603398189373	0.17377130889771505	0.25312998077762705	1.0	0.11247623206157134	-0.36199937163945206	1.0
ENSMUSG00000056870	Gulp1	0.16735046988125718	0.06843426573928868	0.99113467316482162	0.17608276239749229	0.15447465754761502	1.0	0.17972228560898793	0.18395934739862829	1.0	0.17386379646174044	0.14335107685817983	1.0	0.13852982710007516	-0.17384539052880488	1.0	0.10682438809897905	-0.61114065087691216	0.53474399064944289	0.10941156486152429	-0.53114132816693571	1.0	0.20888443097148965	0.42236642872778596	1.0
ENSMUSG00000026043	Col3a1	0.0	-1.4595844381554208	0.69143010035404595	0.0019564751377499144	1.0130022315947347	1.0	0.0057054693844123148	2.6637396114277268	0.56911487336062649	0.0	1.6324535621718193	1.0	0.0	1.9889375416694888	1.0	0.0	0.93409557152863432	1.0	0.0	1.6316416040313566	1.0	0.0080340165758265251	3.2895307460206951	1.0
ENSMUSG00000026042	Col5a2	0.027344848019813264	-0.52467946637730556	0.50653536048530479	0.052824828719247686	0.77596303429388591	0.45479426212720431	0.071318367305153937	1.2767164883184803	0.059987929683941711	0.019318199606860049	-0.5374714392704929	1.0	0.0	-2.2282931745511805	0.7806771495220004	0.0041086303114991948	-2.267538289641017	0.056021522455278132	0.019307923210857229	-0.53828339741095554	1.0	0.064272132606612201	1.0500648113253042	1.0
ENSMUSG00000025995	Wdr75	0.96472623813901204	0.33007047467768341	0.39366226235360602	0.89997856336496052	0.13115503483985239	1.0	0.7188891424359517	-0.25035594219071816	1.0	0.66325818650219504	-0.35080317399360383	1.0	0.68450032214154788	-0.29863904842709699	1.0	0.63683769828237513	-0.42724090791696429	0.68100982068124061	0.63716146595828849	-0.411002733377137	1.0	0.9881840388266625	0.25220521033187365	1.0
ENSMUSG00000098549	Gm5269	0.0	-0.13765634326805731	1.0	0.0019564751377499144	3.0130022315947347	0.79719804321007959	0.0	1.6637396114277276	1.0	0.0	2.9543816570591828	1.0	0.0	3.3108656365568505	1.0	0.0	2.2560236664159961	1.0	0.0	2.9535696989187201	1.0	0.0	3.2895307460206951	1.0
ENSMUSG00000025993	Slc40a1	0.036095199386153513	-1.210064838796109	0.013595058715712425	0.0019564751377499144	-4.4382088802375943	1.8693971823681277e-07	0.0085582040766184718	-2.770888616208997	0.0026228717775482165	0.0064393998689533495	-2.4968294547731467	0.68709039440421626	0.057041693511795659	-0.090013799725333854	1.0	0.53001331018339615	4.7238026277668128	8.7149100445105051e-31	0.0064359744036190753	-2.4976414129136097	0.653608413840712	0.0	-3.1699008726166031	0.33765317121284194
ENSMUSG00000041144	Dnah7b	0.0032813817623775919	-0.13765634326805909	1.0	0.0019564751377499144	-0.30892586329262794	1.0	0.0028527346922061574	0.34181151654036501	1.0	0.0	0.49495003842188456	1.0	0.0081488133588279513	1.9889375416694879	1.0	0.016434521245996779	2.7705968392457541	0.094735835795955278	0.0	0.49413808028142192	1.0	0.0	0.83009912738339686	1.0
ENSMUSG00000025986	Slc39a10	0.95816347461425677	0.1559687324500065	0.79213345724373474	0.96062929263520791	0.12896824964305972	1.0	1.0640700401928966	0.29326199183852325	0.88230091366720542	0.80492498361916864	-0.15977380576450873	1.0	0.38299422786491372	-1.2462789200245432	0.77018356495660967	0.64505495890537357	-0.51031652988372389	0.56418266251965854	0.83667667247047983	-0.10113299173203724	1.0	0.85963977361343813	-0.05886956022785958	1.0
ENSMUSG00000100213	Gm28151	0.013125527049510368	0.75542845281542981	0.62576654270547505	0.0078259005509996576	-0.12450129215520001	1.0	0.0	-2.0367001067133641	0.4268494404552714	0.019318199606860049	1.4308197010021688	1.0	0.0	-0.38957408158424212	1.0	0.0082172606229983895	0.25602366641599605	1.0	0.012871948807238151	0.95356969891871923	1.0	0.01606803315165305	1.2895307460206942	1.0
ENSMUSG00000026109	Tmeff2	0.0054689696039626531	1.1253780625657344	0.69033047303263606	0.0	-1.3089258632926279	0.84712051903025387	0.0028527346922061574	0.4938146099854146	1.0	0.0	0.63245356217182014	1.0	0.0	0.98893754166948789	1.0	0.0082172606229983895	1.8409861671371521	0.52682628632290285	0.0	0.63164160403135661	1.0	0.0080340165758265251	2.1196057445783811	1.0
ENSMUSG00000101799	9330175M20Rik	0.0010937939207925306	0.86234365673194269	1.0	0.0	0.42803973087357861	1.0	0.0028527346922061574	2.6637396114277268	0.88230091366720542	0.0	2.3694191563380249	1.0	0.0	2.7259031358356944	1.0	0.0	1.67106116569484	1.0	0.0	2.3686071981975623	1.0	0.0	2.704568245299539	1.0
ENSMUSG00000045954	Sdpr	0.0032813817623775919	-2.2251191845183982	0.010818623147898644	0.0019564751377499144	-2.1569227698475775	0.14873154817108453	0.088434775458390888	5.0787771107065716	1.0429670262302637e-14	0.0	-1.2550717085697674	1.0	0.0	-0.89858772907209961	1.0	0.0	-1.9534296992129541	0.34463699789869529	0.0	-1.2558836667102309	1.0	0.0080340165758265251	0.11960574457838202	1.0
ENSMUSG00000101702	1700072G22Rik	0.0	-0.13765634326805731	1.0	0.0	1.0130022315947347	1.0	0.0028527346922061574	3.6637396114277268	0.67105461033419755	0.0	2.9543816570591828	1.0	0.0	3.3108656365568505	1.0	0.0	2.2560236664159961	1.0	0.0	2.9535696989187201	1.0	0.0	3.2895307460206951	1.0
ENSMUSG00000026107	Nabp1	0.18266358477235262	-0.64620572847004687	0.073508317252615682	0.18390866294849195	-0.52305066864547523	0.62669657358412645	0.47355395890622215	1.1435620581655999	0.0027945116967445873	0.12878799737906699	-0.94101329971150727	1.0	0.12223220038241926	-0.98834238183042822	1.0	0.55055646174089212	1.3356597825292054	0.00064561519510283741	0.070795718439809835	-1.769806830499532	0.41847840690770416	0.2972586133055814	0.28953074602069373	1.0
ENSMUSG00000099413	Gm17767	0.0	-0.13765634326805731	1.0	0.0	1.0130022315947347	1.0	0.0	1.6637396114277276	1.0	0.0	2.9543816570591828	1.0	0.0	3.3108656365568505	1.0	0.0041086303114991948	4.2560236664159961	0.31821616690838955	0.0	2.9535696989187201	1.0	0.0	3.2895307460206951	1.0
ENSMUSG00000018417	Myo1b	0.2996995342971534	-0.45643330102884905	0.23790279573939219	0.44020690599373069	0.31158075428619569	0.81014843453285312	0.41364653036989285	0.18290792118930499	1.0	0.41212159161301437	0.16939454803003207	1.0	0.19557152061187083	-0.91564289325182902	1.0	0.48481837675690498	0.43316500665754321	0.47043159413940239	0.34110664339181102	-0.11650153944633446	1.0	0.44990492824628536	0.30224179777024784	1.0
ENSMUSG00000062939	Stat4	0.014219320970302898	2.6696985787895464	0.0043830772877692702	0.0039129502754998288	-0.30892586329262794	1.0	0.0028527346922061574	-0.33626038857227236	1.0	0.0	-0.13308118419115722	1.0	0.0	0.22340279530651141	1.0	0.0	-0.83143917483434304	0.76877442595685719	0.0	-0.13389314233161986	1.0	0.0	0.20206790477035508	1.0
ENSMUSG00000026104	Stat1	0.0087503513663402446	-1.49129329788276	0.043852342175521239	0.023477701652998971	0.32112452695706661	1.0	0.017116408153236944	-0.11386796723582382	1.0	0.025757599475813398	0.63245356217182014	1.0	0.0	-1.4440218656066177	1.0	0.078063975918484699	2.4486687443583914	0.00021691668286164247	0.019307923210857229	0.28114435694722317	1.0	0.0080340165758265251	-0.43838970854250459	1.0
ENSMUSG00000026103	Gls	0.30298091605953098	0.018388724118188149	1.0	0.29738422093798694	-0.015012144574861885	1.0	0.4079410609854805	0.52760292344169879	0.4554397638255962	0.29621239397185406	-0.0027821450305602902	1.0	0.097785760305935415	-1.566123473337806	0.67400983718004837	0.25062644900145087	-0.27157945486288093	0.94581141889593057	0.23169507853028673	-0.36835839596864317	1.0	0.38563279563967318	0.39644594993720528	1.0
ENSMUSG00000002881	Nab1	0.13453665225748127	0.4502177528730007	0.35961747642097519	0.097823756887495714	-0.20939018974171297	1.0	0.12552032645707092	0.22485537019451618	1.0	0.064393998689533494	-0.70512779702702799	1.0	0.06519050687062361	-0.64849237894580369	1.0	0.094498497164481471	-0.2088623823134097	1.0	0.08366766724704798	-0.34236318743569871	1.0	0.1285442652132244	0.28953074602069417	1.0
ENSMUSG00000043015	Tmem194b	0.064533841326759309	0.98787453881580056	0.03701044015466818	0.037173027617248368	-0.23492528184885053	1.0	0.034232816306473887	-0.3082460124026758	1.0	0.038636399213720099	0.006849076953317379	1.0	0.032595253435311805	-0.1485659820804468	1.0	0.0082172606229983895	-1.9663687549204516	0.076764809207008261	0.051487795228952603	0.39557424579783174	1.0	0.024102049727479573	-0.50488512032941113	1.0
ENSMUSG00000041439	Mfsd6	0.0076565574455477146	1.2773811560107857	0.50112965729879322	0.0	-1.6874374865463579	0.79719804321007959	0.0	-1.0367001067133641	1.0	0.0064393998689533495	1.3694191563380258	1.0	0.0081488133588279513	1.7259031358356944	1.0	0.012325890934497584	1.9340955715286334	0.36469121579941532	0.0	0.25312998077762661	1.0	0.0	0.58909102787960244	1.0
ENSMUSG00000026102	Inpp1	0.087503513663402449	0.44730615745309743	0.46020596677782882	0.048911878443747857	-0.63528620449525031	0.71430152601403485	0.045643755075298519	-0.67506230202403028	0.75551533836124574	0.08371219829639355	0.31052546728445751	1.0	0.13038101374124722	0.97206372310509215	0.86405498957461624	0.057520824360988723	-0.28002923382421363	1.0	0.064359744036190755	-0.062732113410381096	1.0	0.10444221548574482	0.64567455624596937	1.0
ENSMUSG00000041426	Hibch	0.28876159508922811	0.23976686421100735	0.67520483535648346	0.26216766845848849	0.018355466088941341	1.0	0.22251330599208027	-0.24679876119593525	1.0	0.21250019567546052	-0.27782762263747318	1.0	0.24446440076483852	-0.061367540178577151	1.0	0.26706097024744763	0.054865079518767068	1.0	0.24456702733752489	-0.069367112358439842	1.0	0.23298648069896921	-0.13225358569873502	1.0
ENSMUSG00000043629	1700019D03Rik	0.28438641940605797	1.4893702170196417	1.5258420954513217e-07	0.0136953259642494	-3.7080969571124505	1.4030727218653429e-11	0.022821877537649259	-2.8840118101963563	4.2791131778825627e-06	0.019318199606860049	-2.7803279631666564	0.10956245498580816	0.089636946947107457	-0.81153099480287594	1.0	0.53412194049489525	2.0654449937553405	2.6288678380226533e-08	0.051487795228952603	-1.5941817227053647	0.80109049378271768	0.0080340165758265251	-3.4519362403804528	0.030118773227714463
ENSMUSG00000060715	1700019A02Rik	0.0	-0.72261884398921339	1.0	0.0019564751377499144	2.0130022315947347	0.96653731138972643	0.0	1.0787771107065716	1.0	0.0064393998689533495	3.9543816570591828	1.0	0.0	2.7259031358356944	1.0	0.0	1.67106116569484	1.0	0.0	2.3686071981975623	1.0	0.0	2.704568245299539	1.0
ENSMUSG00000026098	Pms1	0.21328981455454346	0.5345389955079094	0.15117228972068492	0.17412628725974236	0.045423709287112146	1.0	0.1683113468401633	-0.0067986209995023472	1.0	0.17386379646174044	0.068249621617461287	1.0	0.06519050687062361	-1.2774325767275623	0.87979474885282827	0.11915027903347664	-0.52358626515870421	0.64054869019552207	0.15446338568685783	-0.10647768475121966	1.0	0.072306149182438717	-1.1434286612554128	1.0
ENSMUSG00000100763	Gm28777	0.0032813817623775919	0.27738115601078572	1.0	0.0058694254132497427	1.4280397308735786	0.80198746963463041	0.0028527346922061574	0.66373961142772675	1.0	0.0	0.78445665561686884	1.0	0.0	1.1409406351145384	1.0	0.0	0.086098664973683903	1.0	0.0064359744036190753	1.9535696989187201	1.0	0.0	1.1196057445783811	1.0
ENSMUSG00000026097	Ormdl1	0.53049005158437734	0.33182894003316155	0.41753399821063863	0.42846805516723124	-0.12450129215520001	1.0	0.40508832629327435	-0.20567627876212824	1.0	0.26401539462708734	-0.81569224891896241	1.0	0.22816677404718264	-1.0098182193220491	0.9686513579428242	0.62451180734787759	0.49799645672195991	0.34364646049754172	0.46339015706057346	0.020566262991069229	1.0	0.37759877906384665	-0.28032486231025411	1.0
ENSMUSG00000026096	Osgepl1	0.36313958170312016	0.26158244616404636	0.60563467819927563	0.36977380103473378	0.24300783704105777	0.96653731138972643	0.26530432637517265	-0.32083034800266619	1.0	0.29621239397185406	-0.11856337573597253	1.0	0.42373829465905344	0.42223724734106027	1.0	0.13969343059097261	-1.263949494156352	0.041198691079364413	0.33467066898819192	0.064941309702928995	1.0	0.30529262988140793	-0.067118728045034715	1.0
ENSMUSG00000099913	Gm28551	0.0032813817623775919	1.2773811560107857	0.71314946988879935	0.0019564751377499144	0.69107413670737294	1.0	0.0	0.078777110706571563	1.0	0.0	1.3694191563380249	1.0	0.0	1.7259031358356944	1.0	0.0	0.67106116569483998	1.0	0.0	1.3686071981975623	1.0	0.0080340165758265251	2.9676026511333315	1.0
ENSMUSG00000026095	Asnsd1	1.4766217930699164	0.18400480832297555	0.72537122434033441	1.4771387290011853	0.14636110380561684	1.0	1.3379325706446878	-0.0310220605218684	1.0	1.159091976411603	-0.24794514122316041	1.0	1.3445542042066119	-0.022747767782754169	1.0	0.96141949289081152	-0.54605952611846342	0.5016573121981529	1.1391674694405765	-0.27416791618683045	1.0	1.4541570002246009	0.095585747545038791	1.0
ENSMUSG00000096141	Dnah7a	0.017500702732680489	-0.60478235369535671	0.57478058986566127	0.023477701652998971	0.041016607764332136	1.0	0.028527346922061575	0.3952507755018253	1.0	0.025757599475813398	0.39366670258470382	1.0	0.016297626717655903	-0.034909200284880093	1.0	0.024651781868995169	0.23048857430885761	1.0	0.051487795228952603	1.3421349868363714	1.0	0.0321360663033061	0.72881579154621434	1.0
ENSMUSG00000026094	Stk17b	0.10391042247529041	-0.21802975973207861	0.80443488519468098	0.095867281749745792	-0.30314351069862155	0.99222608278979696	0.19969142845443102	0.98059671676766813	0.048094989352516215	0.070833398558486846	-0.62556276889534956	1.0	0.032595253435311805	-1.5668786133921513	0.7806771495220004	0.1561279518369694	0.51905807224978995	0.47083795744595669	0.08366766724704798	-0.39389348807578051	1.0	0.1365782817890509	0.32502942724207973	1.0
ENSMUSG00000042807	Hecw2	0.019688290574265552	0.1560748597886521	1.0	0.017608276239749227	0.013002231594734681	1.0	0.022821877537649259	0.476112608251956	1.0	0.038636399213720099	1.3354718244146877	1.0	0.0081488133588279513	-0.27409686416430556	1.0	0.0082172606229983895	-0.71360268454048548	0.72971717589242024	0.0	-1.6611401451964891	1.0	0.0321360663033061	1.1196057445783811	1.0
ENSMUSG00000025983	Ccdc150	0.0043751756831701223	0.014346750176991385	1.0	0.0058694254132497427	0.69107413670737206	1.0	0.0085582040766184718	1.341811516540365	0.8603539848519085	0.0	0.25394193891809014	1.0	0.0081488133588279513	1.7259031358356944	1.0	0.0041086303114991948	0.67106116569483998	1.0	0.0	0.25312998077762661	1.0	0.0	0.58909102787960244	1.0
ENSMUSG00000041303	Gtf3c3	0.51517693669328191	-0.079972034434739991	0.98204160444709476	0.58889901646272413	0.17860443637560641	1.0	0.54772506090358219	0.044308354149804274	1.0	0.5602277885989414	0.079539990389288606	1.0	0.46448236145319322	-0.19856811956240483	1.0	0.40264577052692108	-0.43654780839175722	0.6854604395334194	0.65003341476552667	0.30745223118749099	1.0	0.56238116030785668	0.086131040027293437	1.0
ENSMUSG00000073678	Pgap1	0.19141393613869287	0.4391322260073971	0.35513414226020917	0.044998928168248027	-2.0019481098712371	6.8101595796328523e-05	0.045643755075298519	-1.8745063903863977	0.0035209693435861631	0.032196999344766747	-2.1259917594048381	0.39912404468164303	0.0081488133588279513	-3.3686144629485955	0.25768344323519593	0.72722756513535747	2.8613923777989889	4.2847156837506847e-16	0.057923769632571682	-1.3755538973728467	1.0	0.0321360663033061	-2.0574261433581911	0.40772348866505842
ENSMUSG00000052331	Ankrd44	0.015313114891095429	-0.87462193743426475	0.27312828359198527	0.019564751377499141	-0.28245365193143623	1.0	0.039938285690886206	0.92677401726152198	0.60158070984021772	0.045075799082673444	1.1214916428944406	1.0	0.0	-1.6891343634431495	1.0	0.024651781868995169	0.20539759334602792	1.0	0.025743897614476301	0.36860719819756316	1.0	0.064272132606612201	1.6521008254054022	0.46648459524691605
ENSMUSG00000025982	Sf3b1	3.9245325878035997	0.30511443847658026	0.43402650719467295	3.7251286622758366	0.14266987648680396	1.0	3.1437136308111855	-0.15218506360215689	1.0	3.2261393343456279	-0.10474192523698744	1.0	2.5505785813131485	-0.4572343817165665	1.0	2.2638553016360561	-0.65747284645219151	0.34221542260561949	3.1085756369480135	-0.1613341786530762	1.0	3.4224910613020993	-0.015916993130549839	1.0
ENSMUSG00000025981	Coq10b	0.31282506134666377	-0.32589624209045343	0.50575477992921558	0.3443396242439849	-0.096821046358016361	1.0	0.37370824467900665	0.048137838356203666	1.0	0.29621239397185406	-0.29516051244649844	1.0	0.24446440076483852	-0.56466078814233267	1.0	0.71079304388936071	1.1158843947617907	0.0042122032711249995	0.30249079697009656	-0.26398416548134751	1.0	0.40170082879132624	0.16429456213842908	1.0
ENSMUSG00000025980	Hspd1	18.159166672997593	0.12603860539323808	0.86374877562029506	18.375214493747194	0.12071515591518711	1.0	16.580094031102188	-0.061851651261544127	1.0	16.83903065731301	-0.038361831783737976	1.0	12.573619012671529	-0.47923380926623516	1.0	14.392531981181678	-0.28398491355235089	0.81111167828643316	15.67159767281245	-0.14824429618095714	1.0	18.944211085798944	0.13872453389618311	1.0
ENSMUSG00000073676	Hspe1	33.939331568271434	-0.14948680755090926	0.82151117765477266	36.863904545483884	0.024802933572726893	1.0	36.224025121633787	-0.0077208624285756144	1.0	40.742082970867841	0.16866777148370726	1.0	44.378437552177026	0.29437337532919905	1.0	34.385127076936762	-0.092055064925203212	1.0	37.006852820809684	0.020412155524924813	1.0	41.278777166596683	0.18403244338819125	1.0
ENSMUSG00000025979	Mob4	2.3713452202782062	-0.0010172463193434123	1.0	2.3908126183303953	0.013002231594735125	1.0	2.4362354271440583	0.042673137021323582	1.0	2.195835355313092	-0.12287133806270489	1.0	1.9801616461951921	-0.27778756722822306	1.0	2.2063344772750675	-0.11778752666801795	1.0	2.2525910412666765	-0.083957700951467373	1.0	3.1975385971789567	0.4489854811472227	1.0
ENSMUSG00000025978	Rftn2	0.0054689696039626531	-1.1965500323216274	0.28230251271010154	0.017608276239749227	0.94261290370333661	0.79719804321007959	0.0057054693844123148	-0.5586528099087209	1.0	0.045075799082673444	2.4308197010021688	0.26483209561421128	0.0	-0.59602495905166819	1.0	0.0082172606229983895	0.0336312450795484	1.0	0.0064359744036190753	0.095588703791147367	1.0	0.024102049727479573	1.5346432438572259	1.0
ENSMUSG00000097649	Gm10561	0.0043751756831701223	-1.6737092435082683	0.062180559098914533	0.025434176790748886	1.4984290587649767	0.13878978888676893	0.014263673461030787	0.4413471900912791	1.0	0.012878799737906699	0.58514784739346304	1.0	0.0	-0.73352848280160288	1.0	0.0041086303114991948	-0.74397633358400395	0.75490325321990515	0.012871948807238151	0.5843358892530004	1.0	0.040170082879132624	2.0671383246842465	0.48546893362400761
ENSMUSG00000046994	Mars2	0.045939344673286288	-0.73375940159441555	0.14176158558853189	0.048911878443747857	-0.48623039510053712	0.83464965106581457	0.062760163228535462	-0.041517123011140189	1.0	0.032196999344766747	-0.84436013469371396	1.0	0.048892880152967708	-0.25681887273246984	1.0	0.18077973370596456	1.7478767627456704	0.00013406979148917561	0.051487795228952603	-0.2340573042570524	1.0	0.15264631494070396	1.3540709982154047	0.29629888091377382
ENSMUSG00000025977	Boll	0.0065627635247551839	1.0847360780683903	0.58942897136462369	0.0058694254132497427	0.84307723015242253	1.0	0.0028527346922061574	0.20430799279043033	1.0	0.0	0.3694191563380258	1.0	0.0	0.72590313583569444	1.0	0.0041086303114991948	0.79659204777869874	1.0	0.0	0.36860719819756316	1.0	0.0	0.7045682452995381	1.0
ENSMUSG00000038349	Plcl1	0.0	-0.72261884398921339	0.8640475419590351	0.0	0.42803973087357861	1.0	0.0057054693844123148	4.2487021121488828	0.19702837363748296	0.0	2.3694191563380249	1.0	0.0	2.7259031358356944	1.0	0.0	1.67106116569484	1.0	0.0	2.3686071981975623	1.0	0.0	2.704568245299539	1.0
ENSMUSG00000038331	Satb2	0.019688290574265552	-0.64461633198794122	0.45896042292246336	0.041085977892748198	0.80000850826053682	0.61049890053939126	0.025674612229855419	0.0083877828151734946	1.0	0.08371219829639355	1.8790935297549454	0.24335822963062623	0.0081488133588279513	-0.83888148294783171	1.0	0.016434521245996779	-0.5095110799469813	0.85163460208824326	0.025743897614476301	0.18803495255574276	1.0	0.0080340165758265251	-0.86021637348398805	1.0
ENSMUSG00000097519	4930558J18Rik	0.041564168990116161	0.14774587559418961	0.9731911796379118	0.054781303856997601	0.66152986109335732	0.59920487415538337	0.022821877537649259	-0.72092423880759782	0.85611694082548739	0.019318199606860049	-0.67497496302042759	1.0	0.032595253435311805	0.018083887329004789	1.0	0.024651781868995169	-0.52158391224755629	0.83399325348637587	0.057923769632571682	0.73633898269804998	1.0	0.040170082879132624	0.27458040455472243	1.0
ENSMUSG00000038323	1700066M21Rik	0.032813817623775915	-0.82731622265590765	0.12253252033359675	0.041085977892748198	-0.29575047454489489	1.0	0.05705469384412315	0.27469732068182839	1.0	0.064393998689533494	0.50692268008796049	1.0	0.032595253435311805	-0.34448619205570363	1.0	0.12736753965647504	1.6266670463363866	0.0027884240448502822	0.019307923210857229	-1.0351149878534462	1.0	0.080340165758265247	0.8420717690494719	1.0
ENSMUSG00000048495	Tyw5	0.48236311906950602	0.36022736919075471	0.36419746360667565	0.39912092810098249	-0.060734418078773889	1.0	0.4107937956776867	-0.0065381362031120549	1.0	0.37992459226824765	-0.11600767083221597	1.0	0.4807799881708491	0.24047630866545289	1.0	0.25062644900145087	-0.76419461300265623	0.29981859341033928	0.35397859219904915	-0.22206895371798696	1.0	0.34546271276054052	-0.25103763534200896	1.0
ENSMUSG00000025971	9430016H08Rik	0.54580316647547278	-0.054515107967812781	1.0	0.57911664077397462	0.063671676379675635	1.0	0.53916685682696375	-0.058726413043363346	1.0	0.57310658833684813	0.043222729813859884	1.0	0.58671456183561244	0.079677339657641899	1.0	0.54233920111789369	-0.045145868304569237	1.0	0.52131392669314514	-0.10038928447526829	1.0	0.6748573923694281	0.29059194139100419	1.0
ENSMUSG00000038305	Spats2l	0.03828278722773857	-2.4106748376744749	5.1857406587720353e-11	0.14673563533124356	-0.0058567956565811485	1.0	0.44787934667636675	2.1473413971896429	2.1951562652772886e-09	0.18674259619964714	0.39366670258470338	1.0	0.11408338702359132	-0.30972077389502672	1.0	0.06162945467248792	-1.267538289641017	0.13133339316589893	0.04505182082533353	-1.6010191527589184	0.98824989413373376	0.40170082879132624	1.5825777209209269	0.044627384397971585
ENSMUSG00000054770	Kctd18	0.086409719742609914	0.024400414840914486	1.0	0.089997856336496054	0.10815946463507498	1.0	0.0941402448428032	0.18896002845699433	1.0	0.08371219829639355	0.054377447035903526	1.0	0.040744066794139756	-0.8657230951664725	1.0	0.073955345606985495	-0.16847416211191435	1.0	0.09010364165066706	0.16002057638614575	1.0	0.10444221548574482	0.38952653599741538	1.0
ENSMUSG00000026039	Sgol2a	0.45173688928731515	0.042103018278829119	1.0	0.54194361315672623	0.37205512109640715	0.70207075961354903	0.57910514251784995	0.45811404067068651	0.59307063628116297	0.28333359423394738	-0.65705305502316524	1.0	0.22816677404718264	-0.95527468014476469	1.0	0.32458179460843639	-0.47868595380984269	0.6485500914093747	0.27674689935562025	-0.69159743600835255	1.0	0.44990492824628536	0.034957918935095922	1.0
ENSMUSG00000063558	Aox1	0.0	-0.13765634326805731	1.0	0.0	1.0130022315947347	1.0	0.0	1.6637396114277276	1.0	0.0	2.9543816570591828	1.0	0.0081488133588279513	5.3108656365568505	0.75939365251238422	0.0	2.2560236664159961	1.0	0.0	2.9535696989187201	1.0	0.0	3.2895307460206951	1.0
ENSMUSG00000038242	Aox4	0.0	-1.1376563432680573	0.86832837421576126	0.0	0.013002231594734681	1.0	0.0	0.66373961142772764	1.0	0.0	1.9543816570591828	1.0	0.0	2.3108656365568505	1.0	0.012325890934497584	5.2560236664159961	0.0085863917989512806	0.0	1.9535696989187201	1.0	0.0	2.2895307460206951	1.0
ENSMUSG00000079554	Aox2	0.0021875878415850611	0.86234365673194269	0.90515442688771075	0.0019564751377499144	1.0130022315947347	1.0	0.0	0.3418115165403659	1.0	0.0	1.6324535621718193	1.0	0.0	1.9889375416694888	1.0	0.0041086303114991948	2.2560236664159961	0.67817322481307463	0.0	1.6316416040313566	1.0	0.0	1.9676026511333315	1.0
ENSMUSG00000051223	Bzw1	7.1020039277059013	0.055560111625984732	0.9963934312163627	7.1724378549911858	0.061104855127440239	1.0	6.527056975767688	-0.1017765973731275	1.0	6.5037938676428828	-0.10391256828195194	1.0	6.5027530603447055	-0.10498980501593902	1.0	6.5655912377757133	-0.089618045681390424	1.0	6.6419255845348859	-0.071781617403691822	1.0	7.7688940288242492	0.16485398452355415	1.0
ENSMUSG00000026034	Clk1	1.0916063329509456	0.32783531799263482	0.41505691760101593	0.92345626501795952	-0.047476635789428609	1.0	0.9128751015059704	-0.063078027362395539	1.0	1.0174251792946292	0.10802396193186474	1.0	0.67635150878271999	-0.50261019006154628	1.0	0.76831386825034942	-0.33021725267936775	0.83673784904210957	0.84311264687409893	-0.1782093308303172	1.0	0.76323157470351977	-0.32395179471051216	1.0
ENSMUSG00000026035	Ppil3	1.0347290490697341	0.087786174428339192	0.93715272071071209	1.0545400992472038	0.10468745517866684	1.0	1.0441008973474537	0.080088055858918455	1.0	0.86931898230870219	-0.20548967971920742	1.0	1.0348992965711499	0.058791593760666748	1.0	0.65327221952837189	-0.65506866517113893	0.36577017011677537	1.0683717510007666	0.10845530089689043	1.0	1.0203201051299686	0.037456703224509981	1.0
ENSMUSG00000026036	Nif3l1	0.69237155186167187	0.33937544306929768	0.38658891622526032	0.62802851921772251	0.087710421181965148	1.0	0.5306086527503453	-0.1966336929293675	1.0	0.52803078925417468	-0.1843065075463306	1.0	0.69264913550037588	0.22636622334105783	1.0	0.34101631585443315	-0.86439937360874253	0.18543239853394849	0.57923769632571687	-0.044447214802179058	1.0	0.50614304427707102	-0.24282517926815383	1.0
ENSMUSG00000026037	Orc2	0.95269450501029418	0.25875133717094362	0.56292214428996612	0.88237028712521137	0.064169872912908016	1.0	0.73885828528139474	-0.23350081414707138	1.0	0.76628858440544856	-0.15901324817694712	1.0	0.72524438893568766	-0.23825586593078077	1.0	0.55877372236389045	-0.65437287269405819	0.37600484421568964	0.82380472366324164	-0.049223515972961318	1.0	1.1408303537673665	0.44518161648088828	1.0
ENSMUSG00000085054	Gm15834	0.0076565574455477146	0.54041556184457917	0.90515442688771075	0.0039129502754998288	-0.30892586329262794	1.0	0.0057054693844123148	0.34181151654036501	1.0	0.012878799737906699	1.6324535621718193	1.0	0.0081488133588279513	1.3108656365568505	1.0	0.0041086303114991948	0.25602366641599605	1.0	0.0	-0.13389314233161986	1.0	0.0080340165758265251	1.2895307460206942	1.0
ENSMUSG00000038174	Fam126b	0.12469250697034849	-0.15014728745125527	0.89681168152301127	0.12130145854049468	-0.15946496441003077	1.0	0.15690040807133865	0.28621919057704837	1.0	0.10946979777220694	-0.23763711523374731	1.0	0.032595253435311805	-1.7850587834416847	0.68498877473142161	0.23830055806695327	0.96874171433552458	0.049327369118039623	0.14802741128323874	0.20314184494595011	1.0	0.096408198909918294	-0.393733828312266	1.0
ENSMUSG00000026032	Ndufb3	3.3502907793875214	-0.019213627003465072	1.0	3.1068825187468638	-0.15075588491050618	1.0	3.1893573858864839	-0.098150237898706916	1.0	3.683336725041316	0.12666902195858687	1.0	3.7484541450608577	0.14965995961808032	1.0	3.8251348200057502	0.19521178762357994	0.86806545928045253	3.6427615124483967	0.10960711772093767	1.0	3.2859127795130485	-0.049710946444038395	1.0
ENSMUSG00000047528	Als2cr12	0.0	-1.9450112653256619	0.3693060631349791	0.0019564751377499144	0.42803973087357861	1.0	0.0028527346922061574	1.0787771107065707	1.0	0.0	1.1470267350015773	1.0	0.0	1.5035107144992468	1.0	0.016434521245996779	3.9929892605822017	0.010869813423533846	0.0	1.1462147768611146	1.0	0.0	1.4821758239630896	1.0
ENSMUSG00000026031	Cflar	0.26251054099020732	0.13137680318717848	0.86832837421576126	0.23282054139223979	-0.10524673507525506	1.0	0.17116408153236945	-0.58543214102432017	0.67105461033419755	0.23825779515127393	-0.033705021397317125	1.0	0.22001796068835469	-0.1415227050763268	1.0	0.32869042491993555	0.466590652355654	0.44585415401730938	0.21882312972304857	-0.16032126760926535	1.0	0.33742869618471405	0.49179382652468684	1.0
ENSMUSG00000026029	Casp8	0.19360152398027791	0.9034488600616144	0.0042625594660199509	0.062607204407997261	-1.2554866043311672	0.01596509416808219	0.079876571381772413	-0.80919627155931728	0.42534631102197307	0.090151598165346888	-0.53104517011105967	1.0	0.12223220038241926	-0.077151648788284177	1.0	0.20954014588645892	0.73246171035898255	0.21459941242584582	0.10297559045790521	-0.34267175230499358	1.0	0.1285442652132244	-0.0067107052030186409	1.0
ENSMUSG00000026028	Trak2	0.061252459564381717	-0.70564576538550083	0.13000546845369554	0.056737778994747516	-0.69481701691195497	0.50127199660753341	0.082729306073978562	-0.044079637078962008	1.0	0.051515198951626796	-0.63724457394298506	1.0	0.024446440076483854	-1.4835502297932552	0.87652403727022976	0.29171275211644282	2.1591621271634067	9.2181202707496857e-08	0.077231692843428915	-0.080700203166026885	1.0	0.1285442652132244	0.66963445519015075	1.0
ENSMUSG00000026027	Stradb	0.059064871722796654	0.014346750176991385	1.0	0.048911878443747857	-0.28655805026417269	1.0	0.0741711019973601	0.42994242681902994	0.95328262395936014	0.045075799082673444	-0.23544290182083483	1.0	0.040744066794139756	-0.31362522835094353	1.0	0.10682438809897905	1.0222264818072988	0.11344597787822373	0.019307923210857229	-1.2752489915771621	1.0	0.048204099454959147	-0.10278667675806652	1.0
ENSMUSG00000099752	Gm29018	0.0	-0.13765634326805731	1.0	0.0	1.0130022315947347	1.0	0.0	1.6637396114277276	1.0	0.0	2.9543816570591828	1.0	0.0	3.3108656365568505	1.0	0.0041086303114991948	4.2560236664159961	0.31821616690838955	0.0	2.9535696989187201	1.0	0.0	3.2895307460206951	1.0
ENSMUSG00000038079	Tmem237	0.89691101504987514	1.0497266192689236	1.6121054541612922e-05	0.45390223195798013	-0.47706100569622567	0.61406043074868488	0.4421738772919544	-0.48756971184723763	0.75026990762718104	0.39924279187510769	-0.5987447565399695	1.0	0.39114304122374166	-0.61842296946248276	1.0	0.34923357647743153	-0.82550621908060262	0.22766395266062803	0.48913405467504978	-0.29632870969598957	1.0	0.49810902770124449	-0.26359566757845754	1.0
ENSMUSG00000097573	G730003C15Rik	0.057971077802004126	0.047375550564462188	1.0	0.062607204407997261	0.19941535582561665	1.0	0.068465632612947774	0.35339949081557664	1.0	0.070833398558486846	0.44131207481981161	1.0	0.024446440076483854	-0.86904345345808398	1.0	0.016434521245996779	-1.5919732401389544	0.10242770368629266	0.09010364165066706	0.79437110406946587	1.0	0.048204099454959147	-0.05286145142638432	1.0
ENSMUSG00000079550	Mpp4	0.0010937939207925306	0.27738115601078661	1.0	0.0039129502754998288	2.5979647323158908	0.61918702019004235	0.0	0.66373961142772764	1.0	0.0	1.9543816570591828	1.0	0.0	2.3108656365568505	1.0	0.0	1.2560236664159961	1.0	0.0	1.9535696989187201	1.0	0.0	2.2895307460206951	1.0
ENSMUSG00000101586	Gm29017	0.0	-0.13765634326805731	1.0	0.0	1.0130022315947347	1.0	0.0	1.6637396114277276	1.0	0.0064393998689533495	4.9543816570591828	1.0	0.0	3.3108656365568505	1.0	0.0	2.2560236664159961	1.0	0.0	2.9535696989187201	1.0	0.0	3.2895307460206951	1.0
ENSMUSG00000026024	Als2	0.028438641940605795	0.09366920283839697	1.0	0.033260077341748545	0.40156751951238689	1.0	0.034232816306473887	0.45728873396030156	1.0	0.019318199606860049	-0.15414279971898726	1.0	0.016297626717655903	-0.23345487966695977	1.0	0.024651781868995169	0.018984469115146396	1.0	0.025743897614476301	0.18803495255574276	1.0	0.0080340165758265251	-0.86021637348398805	1.0
ENSMUSG00000026023	Cdk15	0.0021875878415850611	0.86234365673194269	0.90515442688771075	0.0019564751377499144	1.0130022315947347	1.0	0.0	0.3418115165403659	1.0	0.0064393998689533495	2.9543816570591828	1.0	0.0	1.9889375416694888	1.0	0.0	0.93409557152863432	1.0	0.0	1.6316416040313566	1.0	0.0	1.9676026511333315	1.0
ENSMUSG00000041075	Fzd7	0.33141955800013678	0.39602565250940414	0.33013976389557886	0.41085977892748199	0.73128640469486594	0.078930525135433596	0.10269844891942168	-1.5509733117614226	0.0035374250363708211	0.27045479449604071	-0.030864576250791087	1.0	0.081488133588279513	-1.7074610112497401	0.6137896384422753	0.31225590367393879	0.18518830511838957	0.88086141634727333	0.17377130889771505	-0.68201887487240498	1.0	0.14461229836487743	-0.92402118782187692	1.0
ENSMUSG00000097819	Gm26813	0.0	-0.13765634326805731	1.0	0.0	1.0130022315947347	1.0	0.0	1.6637396114277276	1.0	0.0064393998689533495	4.9543816570591828	1.0	0.0	3.3108656365568505	1.0	0.0	2.2560236664159961	1.0	0.0	2.9535696989187201	1.0	0.0	3.2895307460206951	1.0
ENSMUSG00000047361	Gm973	0.012031733128717836	-1.1674036866621114	0.11966146221862389	0.037173027617248368	0.97737832186401352	0.40899328501148463	0.0028527346922061574	-2.2189034379341139	0.15068135574436495	0.057954598820580148	1.6038844099750489	0.82922966467786408	0.06519050687062361	1.78035091985807	0.61077289257357215	0.016434521245996779	-0.22940316075424594	1.0	0.032179872018095378	0.75717248611521537	1.0	0.01606803315165305	0.016512251614278384	1.0
ENSMUSG00000026021	Sumo1	15.882981523828336	0.17802652335748936	0.72481883026432692	14.982686604888844	0.033729397773110126	1.0	14.674467256708475	-0.0048814765730500476	1.0	15.621984082080827	0.086615486190203761	1.0	12.239517664959584	-0.28537124455913609	1.0	8.9568140790682449	-0.77590896581686497	0.16658002523372895	16.84294501427112	0.20289277705618414	1.0	14.525501969094357	-0.027164180538636007	1.0
ENSMUSG00000026020	Nop58	6.6415166870522455	0.24922973315421659	0.57407570724321755	6.2078956120804776	0.071914859743431148	1.0	5.420195915191699	-0.16021554132122162	1.0	5.5765202865136008	-0.10899787266774252	1.0	4.8485439485026314	-0.31995728616030394	1.0	4.203128808663676	-0.5515325104429234	0.40957706325330034	5.9404043745404067	-0.012264548342839188	1.0	6.4914853932678316	0.1204976735346972	1.0
ENSMUSG00000067336	Bmpr2	0.0678152230891369	-1.1716036751913967	0.00075748246563876308	0.13304030936699418	0.14424676487298749	1.0	0.19969142845443102	0.84770244627032243	0.12249618874244553	0.090151598165346888	-0.39611559002495111	1.0	0.032595253435311805	-1.6709870167328895	0.75939365251238422	0.23830055806695327	1.1052437142403866	0.018872461222921754	0.12871948807238151	0.1170684312015986	1.0	0.18478238124401006	0.66017412594108427	1.0
ENSMUSG00000041040	Fam117b	0.12469250697034849	-0.41628760415287092	0.41753399821063863	0.15260506074449331	0.017574961384558829	1.0	0.12552032645707092	-0.29149051845225005	1.0	0.12878799737906699	-0.19633274041729587	1.0	0.048892880152967708	-1.4779691975299549	0.78533875659753549	0.34512494616593237	1.393951574649323	0.00059962732878929184	0.19307923210857228	0.40394027130984389	1.0	0.1285442652132244	-0.18142712599763078	1.0
ENSMUSG00000026018	Ica1l	0.0065627635247551839	1.6696985787895464	0.32624761567505917	0.0039129502754998288	0.59796473231589076	1.0	0.0	-0.6581884834596341	1.0	0.0	0.63245356217182014	1.0	0.0081488133588279513	2.1409406351145384	1.0	0.0	-0.065904428471366572	1.0	0.0	0.63164160403135661	1.0	0.0	0.96760265113333244	1.0
ENSMUSG00000026019	Wdr12	1.9042952160997957	-0.019934384394964089	1.0	2.2205992813461526	0.26452587988385889	0.88996990806115128	1.7487263663223744	-0.15731241401883522	1.0	1.989774559506585	0.049664496766757882	1.0	2.0779474065011274	0.11334175829906323	1.0	1.2366977237612575	-0.6888968187835367	0.31821616690838955	1.6733533449409597	-0.21451160253990487	1.0	2.7074635860535388	0.51829524976974128	1.0
ENSMUSG00000026017	Carf	0.045939344673286288	-0.54428160273070247	0.41753399821063863	0.078259005509996565	0.5125732410852466	0.75741388423912281	0.042791020383092362	-0.47581174097106604	1.0	0.090151598165346888	0.71152513316301835	1.0	0.032595253435311805	-0.61513378199937208	1.0	0.069846715295486306	0.30700759513480058	0.89412248116922144	0.08366766724704798	0.60105328419793436	1.0	0.080340165758265247	0.5591378057779739	1.0
ENSMUSG00000073664	Nbeal1	0.46814379809920309	-0.33093183198775167	0.47478947248870079	0.51455296122822747	-0.10499497780371647	1.0	0.73885828528139474	0.51868927862444481	0.43283226971356353	0.39280339200615433	-0.48802681373580148	1.0	0.17112508053538697	-1.6684945973841132	0.55556844382197723	1.0025057960058035	1.0065473658769237	0.010295823895769517	0.49557002907866882	-0.14040644929029455	1.0	0.44187091167045883	-0.30612635549669875	1.0
ENSMUSG00000049439	Cyp20a1	0.32923197015855171	-0.39310705318380235	0.34534875581957686	0.44216338113148063	0.20292609834200115	0.99551442232717513	0.50493404052048985	0.41666551122457873	0.67105461033419755	0.30909119370976079	-0.35868646090795164	1.0	0.36669660114725783	-0.097787159354521869	1.0	0.40264577052692108	0.033631245079547734	1.0	0.37328651540990637	-0.076676587949401132	1.0	0.54631312715620362	0.50020974679335106	1.0
ENSMUSG00000026782	Abi2	0.60705562603985452	-0.16082232784710127	0.83596359967364964	0.73563465179396781	0.21717356291815831	0.96653731138972643	0.6218961629009423	-0.080126484644488793	1.0	0.59242478794370812	-0.14399008335809649	1.0	0.22816677404718264	-1.5255112555370292	0.61077289257357215	0.93265908071031711	0.57913867625380022	0.22889933066832682	0.68221328678362203	0.070241229459629073	1.0	0.65878935921777504	0.018011467213070231	1.0
ENSMUSG00000026014	Raph1	0.43095480479225706	-0.40676526351153675	0.30876668459122603	0.58498606618722437	0.20977519515980725	0.97732856648197297	0.84726220358522875	0.8481091693126217	0.033931933596728032	0.5602277885989414	0.1157507079774629	1.0	0.11408338702359132	-2.1616221349058931	0.30022767743873291	0.46016659488790979	-0.19292405031823445	1.0	0.55349379871124049	0.09730517638016889	1.0	0.44990492824628536	-0.21073459012518114	1.0
ENSMUSG00000026012	Cd28	0.0	-0.72261884398921339	0.8640475419590351	0.0	0.42803973087357861	1.0	0.0028527346922061574	2.6637396114277268	0.88230091366720542	0.0	2.3694191563380249	1.0	0.0	2.7259031358356944	1.0	0.0	1.67106116569484	1.0	0.0064359744036190753	3.9535696989187201	1.0	0.0	2.704568245299539	1.0
ENSMUSG00000026009	Icos	0.0021875878415850611	2.4473061574530988	0.50891292802876109	0.0	0.42803973087357861	1.0	0.0	1.0787771107065716	1.0	0.0	2.3694191563380249	1.0	0.0	2.7259031358356944	1.0	0.0	1.67106116569484	1.0	0.0	2.3686071981975623	1.0	0.0	2.704568245299539	1.0
ENSMUSG00000085248	Gm11587	0.0	-0.13765634326805731	1.0	0.0019564751377499144	3.0130022315947347	0.79719804321007959	0.0	1.6637396114277276	1.0	0.0	2.9543816570591828	1.0	0.0	3.3108656365568505	1.0	0.0	2.2560236664159961	1.0	0.0	2.9535696989187201	1.0	0.0	3.2895307460206951	1.0
ENSMUSG00000052062	Pard3b	0.017500702732680489	0.042915902373761305	1.0	0.017608276239749227	0.12547696085314719	1.0	0.017116408153236944	0.14916643859796963	1.0	0.0	-1.5691802989978312	1.0	0.0081488133588279513	-0.18098745977282427	1.0	0.041086303114991944	1.5455302836109812	0.085360307372015595	0.0064359744036190753	-0.53828339741095554	1.0	0.01606803315165305	0.41506162810455294	1.0
ENSMUSG00000025969	Nrp2	0.13672424009906634	-1.0245625644224228	0.0013033790527073822	0.29934069607573688	0.50500171268846317	0.4628547015874081	0.2966844079894404	0.45020716701150798	0.6807210514553419	0.14166679711697369	-0.67434122919038675	1.0	0.073339320229451554	-1.5520816114640708	0.75939365251238422	0.18077973370596456	-0.34752026004688608	0.87610137229380192	0.20595118091581041	-0.12874065456601747	1.0	0.81143567415847895	2.0253181489896184	9.8197001486904887e-05
ENSMUSG00000100811	Gm29083	0.0	-0.13765634326805731	1.0	0.0	1.0130022315947347	1.0	0.0	1.6637396114277276	1.0	0.0	2.9543816570591828	1.0	0.0	3.3108656365568505	1.0	0.0	2.2560236664159961	1.0	0.0	2.9535696989187201	1.0	0.0080340165758265251	5.2895307460206951	0.6479722426263349
ENSMUSG00000100426	Gm4208	0.0	-0.13765634326805731	1.0	0.0	1.0130022315947347	1.0	0.0028527346922061574	3.6637396114277268	0.67105461033419755	0.0	2.9543816570591828	1.0	0.0	3.3108656365568505	1.0	0.0	2.2560236664159961	1.0	0.0	2.9535696989187201	1.0	0.0	3.2895307460206951	1.0
ENSMUSG00000040865	Ino80d	0.24391604433673433	-0.19758016092011665	0.78292399550078473	0.28173241983598762	0.10015418068981696	1.0	0.2824207345284096	0.10058148102491993	1.0	0.19318199606860048	-0.45774424679975878	1.0	0.097785760305935415	-1.3938361084384012	0.778813627434225	0.45194933426491141	0.87053044275116731	0.05709729412895722	0.23169507853028673	-0.19012376095041383	1.0	0.28119058015392834	0.10410465103819333	1.0
ENSMUSG00000084799	Ino80dos	0.0043751756831701223	1.5993092508981483	0.55397080801456156	0.0019564751377499144	0.42803973087357861	1.0	0.0	-0.14361531062987609	1.0	0.0	1.1470267350015773	1.0	0.0	1.5035107144992468	1.0	0.0041086303114991948	1.67106116569484	0.80318137869777717	0.0	1.1462147768611146	1.0	0.0	1.4821758239630896	1.0
ENSMUSG00000101599	Gm20342	0.051408314277248936	0.38121696699532492	0.64432955578789286	0.050868353581497772	0.30845811512090648	1.0	0.051349224459710838	0.32670462415015766	1.0	0.012878799737906699	-1.2680107642772658	1.0	0.0	-2.5220243776078908	0.66944852829931245	0.041086303114991944	0.015015566912201628	1.0	0.025743897614476301	-0.50586191971857808	1.0	0.048204099454959147	0.34199816591482968	1.0
ENSMUSG00000025968	Ndufs1	0.73284192693099548	0.21085346129490995	0.69143010035404595	0.65737564628397116	-0.029184839801667528	1.0	0.66468718328403464	-0.0079602112723101692	1.0	0.50227318977836122	-0.4265862151853409	1.0	0.57856574847678455	-0.21008037129315105	1.0	0.67792400139736708	0.024657885065135776	1.0	0.4698261314641925	-0.5261013403655892	1.0	0.77929960785517283	0.23624205446337398	1.0
ENSMUSG00000025967	Eef1b2	15.364523205372677	0.045862906403567383	1.0	15.696800030167562	0.074152644917453436	1.0	14.771460236243483	-0.034362542420971032	1.0	13.30380012925762	-0.19661339636220276	1.0	17.49550228140361	0.21851203155795673	1.0	13.303744948634392	-0.20016493747318709	0.95788311646916524	14.390838766492253	-0.07670401702990759	1.0	14.870964681854897	-0.028340887768436573	1.0
ENSMUSG00000046856	Gpr1	0.0010937939207925306	0.27738115601078661	1.0	0.0039129502754998288	2.5979647323158908	0.61918702019004235	0.0	0.66373961142772764	1.0	0.0	1.9543816570591828	1.0	0.0	2.3108656365568505	1.0	0.0	1.2560236664159961	1.0	0.0	1.9535696989187201	1.0	0.0	2.2895307460206951	1.0
ENSMUSG00000027520	Zdbf2	0.37735890267342304	0.33696995230058469	0.4313332420277442	0.41672920434073174	0.4552611996086029	0.51184394725891202	0.26530432637517265	-0.33241832227787804	1.0	0.24469719502022727	-0.41306109708054883	1.0	0.13852982710007516	-1.2092073334202826	0.87463743733308452	0.073955345606985495	-2.1842991292735969	0.00024180520372217294	0.39903041302438269	0.32167088427665602	1.0	0.44990492824628536	0.50220093467794902	1.0
ENSMUSG00000025964	Adam23	0.063440047405966773	0.99009920393031425	0.027710574289343252	0.037173027617248368	-0.20422848462593457	1.0	0.017116408153236944	-1.2568259210778674	0.27283623874420504	0.012878799737906699	-1.2420155557443211	1.0	0.057041693511795659	0.59662011889072808	1.0	0.0	-3.5513312556416077	0.0038275121625763963	0.032179872018095378	-0.20293478676127208	1.0	0.11247623206157134	1.5817114975140036	0.20867549427348214
ENSMUSG00000025963	Mdh1b	0.0032813817623775919	1.8623436567319418	0.43504135084302181	0.0019564751377499144	1.0130022315947347	1.0	0.0	0.3418115165403659	1.0	0.0	1.6324535621718193	1.0	0.0	1.9889375416694888	1.0	0.0	0.93409557152863432	1.0	0.0	1.6316416040313566	1.0	0.0	1.9676026511333315	1.0
ENSMUSG00000025962	Fastkd2	0.66283911600027356	0.45505138998564409	0.16512494337357217	0.57716016563622474	0.098334285394496956	1.0	0.38511918344783125	-0.56621016108680222	0.61379220623688446	0.45719739069568782	-0.26371062684364066	1.0	0.44003592137670938	-0.31397965533734373	1.0	0.42729755239591621	-0.38177424171331475	0.76641803495877991	0.56636574751847868	0.059705783606440299	1.0	0.45793894482211189	-0.25550028242673106	1.0
ENSMUSG00000025959	Klf7	0.24391604433673433	0.33430822409562033	0.50380126928938673	0.16238743643324288	-0.4495487288867408	0.79719804321007959	0.10555118361162782	-1.0798547212043821	0.10692947196811686	0.17386379646174044	-0.25785414924109462	1.0	0.097785760305935415	-1.0493905769896115	1.0	0.23008329744395489	0.15227574157816681	0.96279748885495775	0.11584753926514336	-0.84289690699614894	1.0	0.7150274752485607	1.9453334872922992	0.0003236583445617499
ENSMUSG00000097272	Gm26649	0.0	-0.13765634326805731	1.0	0.0	1.0130022315947347	1.0	0.0	1.6637396114277276	1.0	0.0	2.9543816570591828	1.0	0.0	3.3108656365568505	1.0	0.0	2.2560236664159961	1.0	0.0	2.9535696989187201	1.0	0.0080340165758265251	5.2895307460206951	0.6479722426263349
ENSMUSG00000025958	Creb1	0.7054970789111823	0.24936677984118849	0.60093137602859126	0.69846162417671942	0.17940539509412179	1.0	0.60192702005549925	-0.082045683628488408	1.0	0.63750058702638157	0.015155079330973154	1.0	0.334101347711946	-0.93344156120803812	1.0	0.50536152831440095	-0.35011285740957032	0.81030964991242882	0.53418587550038332	-0.25216537846412035	1.0	0.58648321003533632	-0.10834620209996726	1.0
ENSMUSG00000025956	Mettl21a	0.22204016592088371	0.20833951158113351	0.72333346000819021	0.2073863646014909	0.0471100859149991	1.0	0.1939859590700187	-0.060625945958844962	1.0	0.17386379646174044	-0.1953654624454999	1.0	0.14667864045890311	-0.42420042469387376	1.0	0.20543151557495973	0.039705759489232051	1.0	0.16733533449409596	-0.25154473098589314	1.0	0.20085041439566312	0.027074458824525305	1.0
ENSMUSG00000101832	Gm28982	0.0021875878415850611	2.4473061574530988	0.42566668582529099	0.0	0.42803973087357861	1.0	0.0	1.0787771107065716	1.0	0.0	2.3694191563380249	1.0	0.0	2.7259031358356944	1.0	0.0	1.67106116569484	1.0	0.0	2.3686071981975623	1.0	0.0	2.704568245299539	1.0
ENSMUSG00000070871	Ccnyl1	0.12031733128717836	0.10986506319441069	0.93232865433855672	0.12130145854049468	0.11376520852965166	1.0	0.1141093876882463	0.015667066851932976	1.0	0.1159091976411603	0.078187858673580024	1.0	0.040744066794139756	-1.2939964216020106	0.94577801804141926	0.13969343059097261	0.34638769406865988	0.71921785601078803	0.08366766724704798	-0.38882249852835882	1.0	0.11247623206157134	0.051763098797329654	1.0
ENSMUSG00000045005	Fzd5	0.083128337980232322	1.084736078068389	0.037575725618811007	0.011738850826499485	-2.2671056875980002	0.0086922571366056505	0.019969142845443103	-1.4130759856231032	0.35332585257342908	0.012878799737906699	-1.5899388591646284	1.0	0.048892880152967708	0.030757717364116033	1.0	0.16845384277146697	1.9901296064429612	0.00073964633213080566	0.0	-3.196177420585963	0.65191956736272416	0.024102049727479573	-0.82941032670281345	1.0
ENSMUSG00000051344	Plekhm3	0.031720023702983387	0.3098026337031623	0.81458584195168349	0.035216552479498453	0.47957003151365996	0.9585140781048691	0.019969142845443103	-0.38065450793072575	1.0	0.012878799737906699	-0.61040296172434427	1.0	0.024446440076483854	0.18158261961188416	1.0	0.020543151557495972	-0.24647667411318697	1.0	0.038615846421714457	0.6948354305185509	1.0	0.01606803315165305	-0.27525387276283197	1.0
ENSMUSG00000070870	Cryge	0.0	-0.13765634326805731	1.0	0.0019564751377499144	3.0130022315947347	0.79719804321007959	0.0	1.6637396114277276	1.0	0.0	2.9543816570591828	1.0	0.0	3.3108656365568505	1.0	0.0	2.2560236664159961	1.0	0.0	2.9535696989187201	1.0	0.0	3.2895307460206951	1.0
ENSMUSG00000073658	Crygb	0.0098441452871327762	2.5993092508981483	0.033504197157343978	0.0	-1.5719602691264214	0.78068128368232548	0.0	-0.92122288929342755	1.0	0.0	0.3694191563380258	1.0	0.0081488133588279513	1.8514340179195532	1.0	0.0041086303114991948	0.79659204777869874	1.0	0.0	0.36860719819756316	1.0	0.0	0.7045682452995381	1.0
ENSMUSG00000044429	Cryga	0.0021875878415850611	2.4473061574530988	0.42566668582529099	0.0	0.42803973087357861	1.0	0.0	1.0787771107065716	1.0	0.0	2.3694191563380249	1.0	0.0	2.7259031358356944	1.0	0.0	1.67106116569484	1.0	0.0	2.3686071981975623	1.0	0.0	2.704568245299539	1.0
ENSMUSG00000044816	D630023F18Rik	0.010937939207925306	2.3217752753692391	0.030300924096780434	0.0019564751377499144	-0.68743748654635795	1.0	0.0	-1.1436153106298761	0.88230091366720542	0.0	0.14702673500157815	1.0	0.0	0.50351071449924678	1.0	0.0082172606229983895	1.2560236664159961	0.7101658622121042	0.0	0.14621477686111461	1.0	0.0	0.48217582396309044	1.0
ENSMUSG00000025950	Idh1	0.29751194645556833	-0.15864136839739462	0.85835219507668303	0.35216552479498459	0.17745776398401558	1.0	0.33947542837253275	0.10506380222684752	1.0	0.3348487931855742	0.086112355477971025	1.0	0.20372033397069877	-0.63435307771076732	1.0	0.43962344333041381	0.52106320814016649	0.35107870328401691	0.2123871553194295	-0.59014451553491964	1.0	0.2972586133055814	-0.086423230549179442	1.0
ENSMUSG00000025949	Pikfyve	0.17938220300997501	0.089114518578963686	0.96296066103075739	0.12717088395374443	-0.51625083654013348	0.68742489865447265	0.17116408153236945	0.0020199117225336849	1.0	0.1545455968548804	-0.12286134187327802	1.0	0.073339320229451554	-1.1386957380563851	0.9686513579428242	0.3697767280349275	1.2880848756482945	0.0019487536451936553	0.10297559045790521	-0.70716030942040176	1.0	0.1365782817890509	-0.28537809003653969	1.0
ENSMUSG00000015222	Map2	0.064533841326759309	1.1253780625657352	0.010873174881220464	0.058694254132497424	0.66341779380450738	0.5791505950363619	0.022821877537649259	-0.82454686988175485	0.67105461033419755	0.019318199606860049	-0.77353879750401688	1.0	0.016297626717655903	-0.84563884912313991	1.0	0.0082172606229983895	-1.9004808192639944	0.07663878563947682	0.025743897614476301	-0.43874772386004057	1.0	0.0	-2.4786535787562318	0.58591672083788893
ENSMUSG00000055567	Unc80	0.017500702732680489	1.4903748793449827	0.07472900407651821	0.0136953259642494	0.69107413670737206	0.96653731138972643	0.0	-2.0911478907357397	0.40213882475853069	0.012878799737906699	0.89548796800561359	1.0	0.0	-0.44402186560661772	1.0	0.0	-1.4988638357474722	0.49999749875896027	0.0064359744036190753	0.25312998077762661	1.0	0.0	-0.46535675614277405	1.0
ENSMUSG00000026005	Rpe	0.47361276770316574	0.18302572156555086	0.74378369716497439	0.43629395571823087	-0.0014168283182289798	1.0	0.32521175491150195	-0.47661227463123756	0.7800409309260844	0.32840939331662083	-0.41798115934393332	1.0	0.30150609427663422	-0.53264223632317109	1.0	0.66148948015137032	0.67850158982377928	0.14652204664883894	0.45695418265695437	0.077735038978348436	1.0	0.2972586133055814	-0.5539771268593281	1.0
ENSMUSG00000026004	Kansl1l	0.061252459564381717	-0.29345101587548283	0.71314946988879935	0.082171955785496395	0.29971563389803935	1.0	0.065612897920741625	-0.073225982738478468	1.0	0.051515198951626796	-0.32690445333083451	1.0	0.032595253435311805	-0.85102204582004326	1.0	0.16023658214846859	1.4080267598610456	0.0051025981867532768	0.051487795228952603	-0.3277164114712976	1.0	0.01606803315165305	-1.625352640341355	0.8810964147626823
ENSMUSG00000026003	Acadl	0.57533560233687109	0.072695564567105131	0.96043127700274944	0.62998499435547239	0.22556459148099273	0.96653731138972643	0.50493404052048985	-0.15973497599315345	1.0	0.48295499017150123	-0.20920181750930356	1.0	0.47263117481202116	-0.23589805559528843	1.0	0.62040317703637837	0.17527625253163415	0.86378993028992179	0.53418587550038332	-0.057124901877517176	1.0	0.35349672933636705	-0.66259570025088432	1.0
ENSMUSG00000061816	Myl1	0.0010937939207925306	-6.0801708486072981	8.0065906441562664e-22	0.26999356900948818	2.3637589795413154	8.3392578513663157e-11	0.0741711019973601	-0.36927544580023541	1.0	0.42500039135092105	2.5206249604337492	0.00015403693621484859	0.057041693511795659	-0.59602495905166775	1.0	0.0	-4.6923435651686818	4.5364471939400233e-05	0.0064359744036190753	-2.9889448064205206	0.24481124736211163	0.05623811603078567	-0.61735984958782453	1.0
ENSMUSG00000026000	Lancl1	0.30298091605953098	-0.043854832823059464	1.0	0.37564322644798354	0.36228528538986415	0.74917303214500308	0.2938316732972342	-0.076689838042049763	1.0	0.3155305935787141	0.049415938375155566	1.0	0.31780372099429011	0.064837656028746693	1.0	0.25884370962444925	-0.26557677330773122	0.95705742168789854	0.30892677137371566	0.017532757650684294	1.0	0.20888443097148965	-0.54803878908391801	1.0
ENSMUSG00000100354	Gm29113	0.0	-0.13765634326805731	1.0	0.0	1.0130022315947347	1.0	0.0	1.6637396114277276	1.0	0.0	2.9543816570591828	1.0	0.0	3.3108656365568505	1.0	0.0	2.2560236664159961	1.0	0.0	2.9535696989187201	1.0	0.0080340165758265251	5.2895307460206951	0.6479722426263349
ENSMUSG00000025997	Ikzf2	0.10281662855449787	1.3661100746051167	0.00010770138081186309	0.025434176790748886	-1.3890962119766104	0.040437109204502671	0.042791020383092362	-0.52608494745228995	0.92554290610290901	0.025757599475813398	-1.0183109969450825	1.0	0.016297626717655903	-1.4170548180063487	0.98493359158295013	0.053412194049489527	-0.14607477715535033	1.0	0.04505182082533353	-0.31321684177618225	1.0	0.096408198909918294	0.77080194369962474	1.0
ENSMUSG00000053153	Spag16	0.020782084495058081	0.27738115601078484	0.88675809913136383	0.023477701652998971	0.50398858410687719	1.0	0.019969142845443103	0.27142218864896694	1.0	0.019318199606860049	0.43081970100216882	1.0	0.016297626717655903	0.34123928560036898	1.0	0.0041086303114991948	-1.32893883430516	0.46824621786890169	0.025743897614476301	0.78364469747640708	1.0	0.0	-1.3251790980945142	1.0
ENSMUSG00000026196	Bard1	0.28876159508922811	0.4651089799728505	0.21178959105064166	0.20542988946374099	-0.24776200061423204	1.0	0.253893387606348	0.12216970621995227	1.0	0.20606079580650719	-0.18361857698689343	1.0	0.11408338702359132	-1.0086559606234164	1.0	0.12736753965647504	-0.92885167649228784	0.20629481537260547	0.26387495054838211	0.18601578491908999	1.0	0.28922459672975487	0.32655660300416089	1.0
ENSMUSG00000026192	Atic	2.3604072810702812	-0.004389812404594462	1.0	2.7214569166101308	0.25627338260709864	0.91048364952781535	2.3306842435324309	-0.026078990956791781	1.0	2.2344717545268122	-0.091519193549426392	1.0	2.3387094339836221	-0.023035099996587594	1.0	1.6845384277146698	-0.53392638368193146	0.5101643090043454	2.1109996043870569	-0.17809183440315968	1.0	2.8601099009942428	0.28272735098252477	1.0
ENSMUSG00000026193	Fn1	0.42548583518829441	-2.7306116347427456	5.1155316790244074e-25	4.1340319660655691	1.5166973506939754	1.3799672477185377e-08	2.7300671004412926	0.55290352730389858	0.37582314375710307	2.9621239397185408	0.62465097397562719	1.0	0.334101347711946	-2.6000268896091638	0.12529026295493634	1.963925288896615	-0.012834504897190513	1.0	2.1817953228268667	0.14742763531076508	1.0	2.5467832545370084	0.38022256284871692	1.0
ENSMUSG00000073652	Apol7d	0.014219320970302898	-0.68785342582853826	0.49736831566998163	0.021521226515249056	0.17169997761379285	1.0	0.019969142845443103	0.10915075975009003	1.0	0.057954598820580148	1.7844566556168693	0.5789902503042279	0.032595253435311805	0.98893754166948877	1.0	0.016434521245996779	-0.06590442847136746	1.0	0.025743897614476301	0.6316416040313575	1.0	0.0080340165758265251	-0.43838970854250459	1.0
ENSMUSG00000101848	4933417E11Rik	0.0	-0.13765634326805731	1.0	0.0019564751377499144	3.0130022315947347	0.79719804321007959	0.0	1.6637396114277276	1.0	0.0	2.9543816570591828	1.0	0.0	3.3108656365568505	1.0	0.0	2.2560236664159961	1.0	0.0	2.9535696989187201	1.0	0.0	3.2895307460206951	1.0
ENSMUSG00000039395	Mreg	0.024063466257435672	-1.5566088925502859	0.00066335279930716123	0.029347127066248712	-1.0093655814337201	0.27360014420762441	0.0085582040766184718	-2.4860075080769546	0.0063800912237042783	0.051515198951626796	0.026274575540967682	1.0	0.016297626717655903	-1.2640431995003825	1.0	0.34101631585443315	3.6941447788078809	3.2135369638138497e-20	0.051487795228952603	0.025462617400505039	1.0	0.024102049727479573	-0.86021637348398805	1.0
ENSMUSG00000097131	D230017M19Rik	0.0054689696039626531	0.12537806256573525	1.0	0.0039129502754998288	-0.10247498582520187	1.0	0.0057054693844123148	0.54826239400779109	1.0	0.0	0.047491061450663175	1.0	0.0	0.40397504094833181	1.0	0.020543151557495972	2.5190580722497895	0.057332497197262244	0.0	0.046679103310200531	1.0	0.0	0.38264015041217547	1.0
ENSMUSG00000026189	Pecr	0.38610925403976332	-0.20726919372365749	0.73270473518285462	0.41085977892748199	-0.057061468253098546	1.0	0.3423281630647389	-0.34813448886056397	0.9938686747165274	0.45075799082673446	0.10131376095681	1.0	0.4807799881708491	0.19955605335214366	1.0	0.69024989233186473	0.79892210757060778	0.066403661606409134	0.46339015706057346	0.14339425779873638	1.0	0.34546271276054052	-0.29132735636772589	1.0
ENSMUSG00000026188	Tmem169	0.0043751756831701223	0.18427175161930354	1.0	0.0019564751377499144	-0.44642938704256263	1.0	0.0028527346922061574	0.20430799279043033	1.0	0.0	0.3694191563380258	1.0	0.0	0.72590313583569444	1.0	0.020543151557495972	3.0336312450795484	0.021621660460457902	0.0	0.36860719819756316	1.0	0.0	0.7045682452995381	1.0
ENSMUSG00000026187	Xrcc5	0.7054970789111823	0.53062246935083834	0.082275274417182256	0.51650943636597735	-0.15873634021950855	1.0	0.4022355916010682	-0.54955289932410467	0.64697798193027634	0.42500039135092105	-0.422472648331774	1.0	0.6600538820650641	0.24110479703997023	1.0	0.56288235267538966	-0.0028666280526629118	1.0	0.48913405467504978	-0.21218566077463796	1.0	0.37759877906384665	-0.58800902585541415	1.0
ENSMUSG00000039354	Smarcal1	0.14875597322778417	0.60282373507438436	0.12489130837479473	0.11543203312724494	0.0070034909732914485	1.0	0.10269844891942168	-0.17120114230177608	1.0	0.070833398558486846	-0.63558152472034068	1.0	0.048892880152967708	-1.0814517862219093	1.0	0.090389866852982281	-0.33935545025049896	0.91068671368324849	0.09010364165066706	-0.29941104225115156	1.0	0.12051024863739787	0.13471263696858982	1.0
ENSMUSG00000039342	Ankar	0.0	-0.13765634326805731	1.0	0.0	1.0130022315947347	1.0	0.0028527346922061574	3.6637396114277268	0.67105461033419755	0.0	2.9543816570591828	1.0	0.0	3.3108656365568505	1.0	0.0	2.2560236664159961	1.0	0.0	2.9535696989187201	1.0	0.0	3.2895307460206951	1.0
ENSMUSG00000046330	Rpl37a	105.02609227449879	-0.046809899325830351	1.0	106.43029101845758	-0.015508419130427775	1.0	108.95449609942978	0.023293044924920459	1.0	113.41071049200639	0.077646879049578565	1.0	129.94912663322933	0.28161130539745827	1.0	96.832199181413017	-0.16686195757417632	1.0	110.04872632748257	0.031332894787261978	1.0	108.48332582338556	0.0068101019364359416	1.0
ENSMUSG00000039323	Igfbp2	3.6106137325361436	1.6126236041790283	4.3916939801544921e-13	1.0075846959412058	-1.1891785538403485	0.0013169701763793137	1.4634528971017589	-0.54465133078923778	0.63567889773209141	0.96590998034300246	-1.127450048857388	1.0	1.6949531786362138	-0.2855559795393694	1.0	1.0887870325472866	-0.97611770976633794	0.10321012482258386	1.5896856776939117	-0.38484321345870254	1.0	0.5141770608528976	-2.0323973488666689	0.078556873398119606
ENSMUSG00000026185	Igfbp5	0.059064871722796654	-0.46482108652156784	0.5726660567600701	0.021521226515249056	-1.9018811547673149	0.0083688378539722059	0.0085582040766184718	-2.8985028127933452	0.0018449242444567298	0.012878799737906699	-2.0305114505506099	1.0	0.016297626717655903	-1.6740274710529413	0.97706961244047352	0.47660111613390654	3.8784608725558152	1.8998625935090921e-20	0.0064359744036190753	-2.6238591291170295	0.64684800273764775	0.01606803315165305	-1.6953623615890976	1.0
ENSMUSG00000100301	6030407O03Rik	0.0	-0.13765634326805731	1.0	0.0	1.0130022315947347	1.0	0.0	1.6637396114277276	1.0	0.0	2.9543816570591828	1.0	0.0	3.3108656365568505	1.0	0.0041086303114991948	4.2560236664159961	0.31821616690838955	0.0	2.9535696989187201	1.0	0.0	3.2895307460206951	1.0
ENSMUSG00000055322	Tns1	0.014219320970302898	-0.18828241633802634	0.99144746328057765	0.025434176790748886	0.96237615852476743	0.61049890053939126	0.022821877537649259	0.74620177161969981	0.92845026265801744	0.0	-1.4379357657195779	1.0	0.0	-1.0814517862219093	1.0	0.016434521245996779	0.33002424785977258	1.0	0.019307923210857229	0.66816748005647053	1.0	0.0	-1.1027866767580656	1.0
ENSMUSG00000026180	Cxcr2	0.018594496653473021	0.33182894003316132	0.88010749052175652	0.015651801101999315	0.053644216092080477	1.0	0.022821877537649259	0.70438159592507343	0.97083856378728539	0.012878799737906699	0.18179215316225417	1.0	0.0081488133588279513	-0.081451786221909295	1.0	0.0082172606229983895	-0.51656583748093166	0.97356936189576349	0.019307923210857229	0.63164160403135661	1.0	0.0080340165758265251	-0.10278667675806563	1.0
ENSMUSG00000006304	Arpc2	3.3951363301400148	-0.22202741058184072	0.67767343749668496	3.5177422976743458	-0.11982788205460393	1.0	4.5158790177623471	0.30849976110243338	0.88230091366720542	3.2840939331662082	-0.212402953415469	1.0	3.0965490763546213	-0.29974267135517607	1.0	4.6632954035515857	0.34355596126156907	0.59928629281163448	3.3917585107072528	-0.16332555556923967	1.0	5.2221107742872412	0.49425663751532589	1.0
ENSMUSG00000064272	Gpbar1	0.0010937939207925306	-0.45958443815542083	1.0	0.0	-0.57196026912642139	1.0	0.0085582040766184718	3.0787771107065707	0.49913219478553406	0.0	1.3694191563380249	1.0	0.0	1.7259031358356944	1.0	0.0	0.67106116569483998	1.0	0.0	1.3686071981975623	1.0	0.0080340165758265251	2.9676026511333315	1.0
ENSMUSG00000006299	Aamp	2.4260349163178327	-0.038074229291559236	1.0	2.2186428062084027	-0.19001259554700844	1.0	2.5589030189089232	0.05883353847088002	1.0	2.4405325503333195	-0.021933736877220333	1.0	2.98246568933103	0.28119852088648889	1.0	2.9171275211644283	0.26569426384549866	0.67368172542321914	2.4070544269535343	-0.043060079196138634	1.0	2.2575586578072535	-0.14053620502715414	1.0
ENSMUSG00000026179	Pnkd	1.3967748368520616	-0.13086717760541949	0.86416148565868611	1.4125750494554381	-0.086732971040362983	1.0	1.4063982032576356	-0.088332875128686761	1.0	1.6034105673693841	0.11764957660004605	1.0	1.6460602984832462	0.15482616136948812	1.0	1.9926857010771093	0.47693259657711295	0.32930808766272518	1.5896856776939117	0.10444209026410378	1.0	1.1649324034948461	-0.36456574638832367	1.0
ENSMUSG00000006301	Tmbim1	0.053595902118833999	-0.67370924350826922	0.16452322341617273	0.06652015468349709	-0.1796428463476607	1.0	0.085582040766184725	0.26038391719651965	1.0	0.045075799082673444	-0.59251280282845453	1.0	0.024446440076483854	-1.2665631914788982	1.0	0.17667110339446537	1.4770505457282139	0.0018264467439070731	0.070795718439809835	0.022832361355832553	1.0	0.1285442652132244	0.90126015630463563	0.92765055729510537
ENSMUSG00000073650	Catip	0.0054689696039626531	-1.8380960614091508	0.016239528572121933	0.033260077341748545	1.4280397308735786	0.098486753019652484	0.028527346922061575	1.035708388814685	0.5828776555702454	0.025757599475813398	0.95438165705918276	1.0	0.0081488133588279513	-0.11539911814524739	1.0	0.0041086303114991948	-1.1702410882861018	0.54697153592548597	0.025743897614476301	0.95356969891871923	1.0	0.0080340165758265251	-0.13673400868140373	1.0
ENSMUSG00000026177	Slc11a1	0.0021875878415850611	0.86234365673194269	0.90515442688771075	0.0	-0.30892586329262706	1.0	0.0	0.3418115165403659	1.0	0.012878799737906699	3.954381657059181	0.78354160017797159	0.0	1.9889375416694888	1.0	0.0	0.93409557152863432	1.0	0.0	1.6316416040313566	1.0	0.0	1.9676026511333315	1.0
ENSMUSG00000026176	Ctdsp1	0.29204297685160568	-0.41364182080942502	0.31996505185394042	0.41868567947848162	0.30586786087963436	0.84072960802974972	0.4621430201373975	0.45404705239014098	0.62967702902872225	0.32196999344766747	-0.13141621569604722	1.0	0.23631558740601058	-0.57503406213569463	1.0	0.45194933426491141	0.39580350423813426	0.52927696897466336	0.30249079697009656	-0.2246801671745251	1.0	0.28922459672975487	-0.28237560187501609	1.0
ENSMUSG00000026175	Vil1	0.018594496653473021	-2.8380960614091513	4.5819688453556389e-10	0.011738850826499485	-3.1162807853502312	4.2033894800026074e-06	0.0028527346922061574	-4.3020446732343594	7.6920938150773364e-06	0.0	-4.0171618968915901	0.11791641406795711	0.016297626717655903	-2.0641737947900745	0.83497981842593361	0.90800729884132203	6.1435489371575827	1.3198520373319685e-52	0.019307923210857229	-2.0006266114681561	0.96899813480887342	0.0	-3.6820128079300778	0.13818262763197281
ENSMUSG00000033364	Usp37	0.62346253485174241	0.29688306092523742	0.49193368045790842	0.52824828719247685	-0.065980610035699994	1.0	0.42505746913871745	-0.4135033875047327	0.88230091366720542	0.7598491845364953	0.50823665611542612	1.0	0.38299422786491372	-0.522024377607891	1.0	0.41497166146141867	-0.43130055193483829	0.69472564326306896	0.59210964513295494	0.12313116374807387	1.0	0.53827911058037714	-0.019611193910825331	1.0
ENSMUSG00000026174	Rqcd1	0.74159227829733576	0.0016543365738340143	1.0	0.75128645289596707	0.02523252038014695	1.0	0.7930602444333118	0.11455184769522048	1.0	0.88863718191556229	0.28134590888400068	1.0	0.44003592137670938	-0.76653274985391051	1.0	0.74366208638135423	0.0072619840906050226	1.0	0.65003341476552667	-0.1957789410803531	1.0	0.77126559127934635	0.063689755324708275	1.0
ENSMUSG00000026173	Plcd4	0.015313114891095429	1.7692342523404596	0.052021598445494512	0.0	-2.4464293870425626	0.20116560070910011	0.01141093876882463	0.81574270487277722	1.0	0.0	-0.50504996157811544	1.0	0.024446440076483854	2.0629381231132653	0.87532469406523195	0.0	-1.2034079522213013	0.62201863321422812	0.0	-0.50586191971857808	1.0	0.0	-0.16990087261660314	1.0
ENSMUSG00000026135	Zfp142	0.064533841326759309	0.23007544123242862	0.8190442246742009	0.054781303856997601	-0.083213083664567478	1.0	0.0741711019973601	0.44134719009127954	0.95146080547037859	0.019318199606860049	-1.2647868634029793	1.0	0.040744066794139756	-0.30384420755835784	1.0	0.069846715295486306	0.34913307080747735	0.80670546460025083	0.04505182082533353	-0.22633939109621526	1.0	0.048204099454959147	-0.092938890801718799	1.0
ENSMUSG00000026172	Bcs1l	0.15641253067333188	-0.076255798603915181	1.0	0.17216981212199245	0.11804825575391487	1.0	0.18542775499340022	0.24052818070318382	1.0	0.16098499672383373	0.032769555743897616	1.0	0.13038101374124722	-0.25630755072077749	1.0	0.16845384277146697	0.086098664973683015	1.0	0.15446338568685783	-0.028282954371021241	1.0	0.1285442652132244	-0.27764244125693383	1.0
ENSMUSG00000026171	Rnf25	0.26360433491099988	0.026319391843067308	1.0	0.23086406625448988	-0.20852396633478998	1.0	0.19113322437781255	-0.49197153079488398	0.79747004839567359	0.25113659488918061	-0.032029278192862831	1.0	0.34225016107077394	0.43563419627639965	1.0	0.3821026189694251	0.63070342807869872	0.23213901323613559	0.2381310529339058	-0.11138574292205106	1.0	0.28119058015392834	0.1420431336981367	1.0
ENSMUSG00000033276	Stk36	0.012031733128717836	-0.55269384254690301	0.69620648407252017	0.019564751377499141	0.42803973087357861	1.0	0.017116408153236944	0.26164116785638214	1.0	0.012878799737906699	0.18179215316225417	1.0	0.0	-1.1153991181452474	1.0	0.045194933426491141	1.8409861671371521	0.031917264687217652	0.0064359744036190753	-0.43874772386004146	1.0	0.0080340165758265251	-0.10278667675806563	1.0
ENSMUSG00000033257	Ttll4	0.22094637200009118	0.17453274841903532	0.80930489861923682	0.21716874029024047	0.11299802157145589	1.0	0.17686955091678178	-0.22625920478201778	1.0	0.23181839528232059	0.21839118631022014	1.0	0.057041693511795659	-1.717040360013034	0.6166126337277118	0.18899699432896294	-0.10526686074214009	1.0	0.2123871553194295	0.086836229782183416	1.0	0.24905451385062224	0.32952881395261313	1.0
ENSMUSG00000026170	Cyp27a1	0.0087503513663402446	-0.36004876460450674	0.89681168152301127	0.011738850826499485	0.29679519759532624	1.0	0.01141093876882463	0.3418115165403659	1.0	0.012878799737906699	0.78445665561686972	1.0	0.0081488133588279513	0.50351071449924678	1.0	0.0	-1.6019573287115758	0.55748036632302478	0.032179872018095378	1.9535696989187192	1.0	0.01606803315165305	1.119605744578382	1.0
ENSMUSG00000033227	Wnt6	0.23079051728722397	1.420339109852828	0.00010214021154284362	0.025434176790748886	-2.5974953612335585	3.9013125902457277e-05	0.21110236722325565	0.75813198170268237	0.39015986591328561	0.012878799737906699	-2.9241802154908423	0.33593157522218131	0.13038101374124722	-0.0068129853291538645	1.0	0.057520824360988723	-1.2507136669996579	0.26849906306322646	0.14802741128323874	0.16349276829295034	1.0	0.0080340165758265251	-3.178074804062303	0.25738436216637922
ENSMUSG00000026167	Wnt10a	0.0032813817623775919	-0.13765634326805909	1.0	0.0019564751377499144	-0.30892586329262794	1.0	0.0	-0.79569200720956879	1.0	0.0	0.49495003842188456	1.0	0.0081488133588279513	1.9889375416694879	1.0	0.0	-0.20340795222130126	1.0	0.032179872018095378	3.9535696989187183	0.15189918969651878	0.0	0.83009912738339686	1.0
ENSMUSG00000090071	Cdk5r2	0.0087503513663402446	1.2249137361166493	0.43504135084302181	0.0039129502754998288	-0.10247498582520187	1.0	0.0	-1.2431509841807902	0.9289067116780847	0.0064393998689533495	1.1470267350015781	1.0	0.0081488133588279513	1.5035107144992468	1.0	0.0	-0.65086692919252265	0.99010195802888923	0.0064359744036190753	1.1462147768611146	1.0	0.0080340165758265251	1.4821758239630904	1.0
ENSMUSG00000055197	Fev	0.0010937939207925306	-3.1820504626265116	0.0018005407580949811	0.0039129502754998288	-1.4020352676841092	0.5791505950363619	0.028527346922061575	1.5382087293438689	0.24015419482528139	0.0	-1.1330811841911572	1.0	0.0	-0.77659720469348859	1.0	0.0082172606229983895	-0.15901383286284787	1.0	0.0064359744036190753	-0.090824420439734155	1.0	0.1365782817890509	4.3719929062126663	1.3024327871982932e-06
ENSMUSG00000006546	Cryba2	0.0	-0.13765634326805731	1.0	0.0	1.0130022315947347	1.0	0.0	1.6637396114277276	1.0	0.0	2.9543816570591828	1.0	0.0081488133588279513	5.3108656365568505	0.75939365251238422	0.0	2.2560236664159961	1.0	0.0	2.9535696989187201	1.0	0.0	3.2895307460206951	1.0
ENSMUSG00000006538	Ihh	0.0043751756831701223	-3.4156410905678243	3.4339962977091427e-07	0.0058694254132497427	-2.6017076125204737	0.0090800655858997853	0.0085582040766184718	-1.9509702326874807	0.16939311487098244	0.0064393998689533495	-1.6894745327155425	1.0	0.0081488133588279513	-1.3329905532178739	1.0	0.36155946741192913	6.031317379241302	5.2584964906781236e-30	0.0	-2.7046417838330754	1.0	0.0	-2.3686807367311005	0.99243031608307741
ENSMUSG00000026162	Nhej1	0.1498497671485767	0.076050350202166772	0.99311368339635897	0.17608276239749229	0.36597876274132712	0.80574350598290734	0.1340785305336894	-0.10884989246919963	1.0	0.1545455968548804	0.14291062652934627	1.0	0.14667864045890311	0.079012885971336377	1.0	0.082172606229983888	-0.82333412519728855	0.33429401883143767	0.19951520651219135	0.52730494421662133	1.0	0.05623811603078567	-1.2340312100363189	0.99243031608307741
ENSMUSG00000026205	Slc23a3	0.0010937939207925306	-2.2251191845183973	0.12515764149222308	0.0019564751377499144	-1.0744606096556053	0.92345773010335253	0.0	-1.5061853900145845	0.8248782693772404	0.0064393998689533495	0.86691881580884278	1.0	0.0	0.14094063511453836	1.0	0.053412194049489527	4.741450493586238	1.8233654384311567e-06	0.0064359744036190753	0.86610685766838014	1.0	0.0	0.11960574457838202	1.0
ENSMUSG00000033159	Cnppd1	0.12469250697034849	-0.60050532246309052	0.13260496356708024	0.15260506074449331	-0.14674139349934245	1.0	0.1340785305336894	-0.33626038857227236	1.0	0.18030319633069378	0.15772662365878665	1.0	0.14667864045890311	-0.13120482141900913	1.0	0.34512494616593237	1.2266227499754365	0.0042807528798493467	0.21882312972304857	0.44985751872072788	1.0	0.21691844754731615	0.43867418532650326	1.0
ENSMUSG00000049339	Fam134a	0.19469531790107045	0.0063094311115730051	1.0	0.21716874029024047	0.2093323563449867	1.0	0.14263673461030787	-0.48401400901596414	0.84228051477388755	0.1545455968548804	-0.30262896114684201	1.0	0.12223220038241926	-0.61691232552549158	1.0	0.3697767280349275	1.0773177794314737	0.012284025252143381	0.14802741128323874	-0.36534964609630505	1.0	0.080340165758265247	-1.1935521406812493	0.91848839053165077
ENSMUSG00000026197	Zfand2b	0.22094637200009118	-0.064777463350962794	1.0	0.22108169056574031	-0.045891457458833163	1.0	0.23677697945311107	0.075917456567331065	1.0	0.22537899541336723	0.013170988266787198	1.0	0.20372033397069877	-0.12568575738228693	1.0	0.27938686118194522	0.34218031016571038	0.64546988713626108	0.1608993600904769	-0.48298169502041821	1.0	0.28922459672975487	0.39045965487147427	1.0
ENSMUSG00000026198	Abcb6	0.16188150027729453	0.15077483963121674	0.86547292092304251	0.14673563533124356	-0.047409285101086773	1.0	0.19683869376222488	0.45763227367876924	0.70779196445435477	0.1545455968548804	0.074675890776894072	1.0	0.097785760305935415	-0.55855025363300514	1.0	0.11504164872197745	-0.39378997865512844	0.82024386666332105	0.14802741128323874	0.011055193579479372	1.0	0.096408198909918294	-0.57988514416916193	1.0
ENSMUSG00000033124	Atg9a	0.087503513663402449	0.022284569601631166	1.0	0.089997856336496054	0.083775306008115891	1.0	0.099845714227215512	0.2638090045390924	1.0	0.057954598820580148	-0.47857775021692417	1.0	0.040744066794139756	-0.88553157624665291	1.0	0.12325890934497584	0.60288966305326008	0.41761116128456205	0.08366766724704798	0.033004166413124203	1.0	0.048204099454959147	-0.67790139152287532	1.0
ENSMUSG00000026199	Ankzf1	0.23954086865356419	0.18427175161930354	0.78595033644094658	0.26216766845848849	0.31832835914496749	0.84712051903025387	0.1540476733791325	-0.56892114536254734	0.68258115739544356	0.28333359423394738	0.40457560175164198	1.0	0.26076202748249444	0.2811182931627989	1.0	0.1438020609024718	-0.6401405225994643	0.48221028027043361	0.23169507853028673	0.09962798325915978	1.0	0.1285442652132244	-0.7393503739664351	1.0
ENSMUSG00000026200	Glb1l	0.015313114891095429	1.3098026337031623	0.19544538419048438	0.0097823756887495707	0.27603663742852813	1.0	0.0085582040766184718	0.20430799279043033	1.0	0.0064393998689533495	0.3694191563380258	1.0	0.0	-0.33299055321787385	1.0	0.0	-1.3878325233587292	0.48832902893793312	0.0064359744036190753	0.36860719819756316	1.0	0.0	-0.35432544375403019	1.0
ENSMUSG00000026201	Stk16	0.92206827522810331	-0.13851076736225928	0.8640475419590351	1.162146231823449	0.30939523437495958	0.79719804321007959	0.9756352647345059	-0.010910776887995719	1.0	0.9594705804740491	-0.035362888635208117	1.0	0.9778576030593541	-0.0062853180686395817	1.0	0.86281236541483086	-0.20402940174238549	1.0	0.99757603256095673	0.024045729838532842	1.0	0.94801395594752991	-0.052861451426384216	1.0
ENSMUSG00000026202	Tuba4a	0.43751756831701222	0.94374804501577003	0.00063604457921723504	0.13304030936699418	-1.3521790612465114	0.0016323813788786882	0.0741711019973601	-2.1378789410807322	3.9026194721377262e-05	0.08371219829639355	-1.8194640028081708	0.34751932057866997	0.18742270725304289	-0.66641428694306559	1.0	0.82994332292283735	1.7489320749556896	8.6020170065700265e-07	0.21882312972304857	-0.45824389948583844	1.0	0.096408198909918294	-1.5931123033411474	0.5089607074287168
ENSMUSG00000026203	Dnajb2	0.053595902118833999	-0.69347249832969915	0.1578584506413348	0.089997856336496054	0.3387723927764914	0.96653731138972643	0.096992979535009349	0.45317262548806969	0.88230091366720542	0.051515198951626796	-0.43028219317614314	1.0	0.089636946947107457	0.36444667676169473	1.0	0.090389866852982281	0.33664212662428028	0.83246728895912581	0.077231692843428915	0.13044746100279836	1.0	0.10444221548574482	0.58118582979425559	1.0
ENSMUSG00000026204	Ptprn	0.029532435861398327	-0.002726763181949643	1.0	0.027390651928498801	-0.080107172796746617	1.0	0.0057054693844123148	-1.9992254012947015	0.10707822005909876	0.012878799737906699	-0.70858335566324726	1.0	0.016297626717655903	-0.35209937616557863	1.0	0.0	-3.0293785524462526	0.024178633116066762	0.057923769632571682	1.1669733370279127	1.0	0.16871434809235702	2.9160723504932493	3.3882537044124834e-05
ENSMUSG00000033061	Resp18	0.0054689696039626531	2.4473061574530979	0.14173000291519353	0.0019564751377499144	0.42803973087357861	1.0	0.0	-0.14361531062987609	1.0	0.0	1.1470267350015773	1.0	0.0	1.5035107144992468	1.0	0.0	0.44866874435839232	1.0	0.0	1.1462147768611146	1.0	0.0	1.4821758239630896	1.0
ENSMUSG00000026209	Dnpep	0.76237436279239379	-0.23746757694604334	0.67520483535648346	0.81585013244171423	-0.074054502674488265	1.0	0.98989893819553665	0.25649626963068189	0.95252332174338639	0.84356138283288884	-0.011052840950472903	1.0	0.74969082901217154	-0.18683599900816392	1.0	1.2366977237612575	0.6087320324016795	0.18719115858177668	0.68221328678362203	-0.33217819983996888	1.0	0.81143567415847895	-0.06871104825475205	1.0
ENSMUSG00000026208	Des	0.026251054099020735	-1.4824848402655006	0.00068337229339115438	0.044998928168248027	-0.40203526768410924	0.96653731138972643	0.13978399991810173	1.6351704592309564	0.00036796739191164536	0.077272798427440198	0.53588030247676643	1.0	0.040744066794139756	-0.293996421602011	1.0	0.012325890934497584	-1.9534296992129541	0.04237163240676322	0.025743897614476301	-0.92417455103028257	1.0	0.24102049727479574	2.324863819132974	0.00035074411656903746
ENSMUSG00000085653	Gm15179	0.0043751756831701223	1.1842717516193044	0.63979907296137528	0.0039129502754998288	1.0130022315947347	1.0	0.0	-0.33626038857227236	1.0	0.0	0.95438165705918276	1.0	0.0081488133588279513	2.5035107144992468	1.0	0.0	0.25602366641599605	1.0	0.0	0.95356969891872012	1.0	0.0	1.2895307460206951	1.0
ENSMUSG00000026207	Speg	0.33360714584172185	0.53476899870343675	0.1109217178977705	0.22890759111673997	-0.26422605582181324	1.0	0.27956799983620345	0.086081911329805028	1.0	0.18674259619964714	-0.50504996157811499	1.0	0.334101347711946	0.36333305645098624	1.0	0.17256247308296618	-0.65533348087441357	0.44229307339482316	0.18664325770495319	-0.50586191971857786	1.0	0.21691844754731615	-0.27380173872891955	1.0
ENSMUSG00000033021	Gmppa	0.23297810512880901	0.096016002934391498	0.93232865433855672	0.20151693918824118	-0.17530129916243187	1.0	0.21966057129987412	-0.016642454372111093	1.0	0.13522739724802035	-0.70512779702702799	1.0	0.2526132141236665	0.2181084956369983	1.0	0.32869042491993555	0.63877162773833396	0.23423187379192084	0.16733533449409596	-0.39745130748897006	1.0	0.20085041439566312	-0.11855399261638322	1.0
ENSMUSG00000033007	Asic4	0.0	-3.529973766046818	0.0044818165089995175	0.0097823756887495707	0.59796473231589076	1.0	0.0057054693844123148	0.0007745987052985015	1.0	0.019318199606860049	1.7844566556168697	1.0	0.0	-0.081451786221909295	1.0	0.0	-1.1362937563627646	0.62161194343812365	0.0064359744036190753	0.63164160403135661	1.0	0.072306149182438717	4.0264963401868998	0.00022410519063310007
ENSMUSG00000032997	Chpf	0.17610082124759743	0.17982584658811129	0.80735691440911317	0.15651801101999313	-0.060775694544812797	1.0	0.1882804896856064	0.25815358749345574	1.0	0.10303039790325359	-0.61993359946246596	1.0	0.15482745381773108	-0.018257959734715445	1.0	0.1561279518369694	-0.039774696646712737	1.0	0.10297559045790521	-0.62074555760292816	1.0	0.19281639781983659	0.30039173865246083	1.0
ENSMUSG00000026211	Obsl1	0.24391604433673433	-0.42569844400301138	0.31666370590945186	0.26216766845848849	-0.22306512663878975	1.0	0.2738625304517911	-0.13295232756700304	1.0	0.21250019567546052	-0.48367631078554862	1.0	0.19557152061187083	-0.58830999392366246	1.0	0.71901030451235903	1.498709426857987	3.4924565406015233e-05	0.27674689935562025	-0.092810236363578102	1.0	0.32939467960888752	0.17207316447251708	1.0
ENSMUSG00000051703	Tmem198	0.0010937939207925306	-0.72261884398921339	0.95702040723016657	0.0039129502754998288	1.276036637428529	0.96653731138972643	0.0028527346922061574	1.0787771107065707	1.0	0.0	1.1470267350015773	1.0	0.0081488133588279513	2.7259031358356944	1.0	0.0041086303114991948	1.67106116569484	0.7817352659570026	0.0	1.1462147768611146	1.0	0.0	1.4821758239630896	1.0
ENSMUSG00000032968	Inha	0.0054689696039626531	0.44730615745309699	0.9944061358394336	0.0039129502754998288	0.13853311367859344	1.0	0.01141093876882463	1.8157427048727772	0.49611792263131488	0.0	0.25394193891809014	1.0	0.0	0.61042591841575788	1.0	0.0041086303114991948	0.67106116569483998	1.0	0.0	0.25312998077762661	1.0	0.0	0.58909102787960244	1.0
ENSMUSG00000026213	Stk11ip	0.030626229782190859	-0.68906628427818895	0.2837588507002442	0.048911878443747857	0.25401033109853	1.0	0.042791020383092362	0.04902976731251929	1.0	0.045075799082673444	0.22646120249598312	1.0	0.040744066794139756	0.14094063511453836	1.0	0.094498497164481471	1.3491330708074774	0.035526789055072297	0.032179872018095378	-0.21635530252359292	1.0	0.0321360663033061	-0.15672548386887009	1.0
ENSMUSG00000006576	Slc4a3	0.029532435861398327	0.31214657417146174	0.85538163706514725	0.015651801101999315	-0.72396336257147187	0.79719804321007959	0.022821877537649259	-0.073225982738478912	1.0	0.019318199606860049	-0.067986155969272488	1.0	0.024446440076483854	0.28849782352839615	1.0	0.032869042491993558	0.5190580722497895	0.82382140565031681	0.038615846421714457	0.80672831058944805	1.0	0.0321360663033061	0.61145884090805591	1.0
ENSMUSG00000026235	Epha4	0.30079332821794591	-1.1297942254950883	7.9776247805237203e-05	1.0936696020022021	1.4734002642734543	2.6294560357671884e-07	0.3366226936803266	-0.73491427410246313	0.38056388122958817	0.75340978466754194	0.54240395752939619	1.0	0.073339320229451554	-2.7808341975799591	0.17846071024532112	0.48892700706840414	-0.12940737077752473	1.0	0.95252421173562318	0.91417218549094803	0.64684800273764775	0.21691844754731615	-1.297577026532019	0.77280657242127582
ENSMUSG00000101849	Gm28386	0.0010937939207925306	-1.7226188439892143	0.30284795320083718	0.0078259005509996576	1.1650053250397852	0.91851237511374118	0.0028527346922061574	0.078777110706571563	1.0	0.012878799737906699	2.0799125391430406	1.0	0.0	0.61042591841575788	1.0	0.0	-0.44441605172509568	0.96793145432972882	0.025743897614476301	3.1055727923637688	0.37523674682538166	0.0	0.58909102787960244	1.0
ENSMUSG00000004872	Pax3	0.031720023702983387	0.72484013298200622	0.42566668582529099	0.027390651928498801	0.33493032648209731	1.0	0.0	-3.2904566989591473	0.027875948579002524	0.057954598820580148	1.5483892973833453	0.94582871873112828	0.024446440076483854	0.42822258719500894	1.0	0.0082172606229983895	-1.0659044284713666	0.61300050045782806	0.012871948807238151	-0.36835839596864339	1.0	0.01606803315165305	-0.032397348866668452	1.0
ENSMUSG00000032908	Sgpp2	0.035001405465360978	0.62133555722814648	0.47770196355052841	0.0019564751377499144	-3.1162807853502317	0.0042125578909556205	0.0	-3.4860075080769537	0.014633906262165585	0.012878799737906699	-0.56918029899783118	1.0	0.0081488133588279513	-0.81841738038811584	1.0	0.13969343059097261	3.1758533177320123	1.0194798931805541e-08	0.0	-2.196177420585963	1.0	0.0	-1.8602163734839881	1.0
ENSMUSG00000026245	Farsb	1.2775512994856757	0.03868494140358808	1.0	1.2932300660526934	0.052772760287335407	1.0	1.1296829381136384	-0.17544830761885574	1.0	1.2041677754942763	-0.065623018600791672	1.0	1.2712148839771604	0.016303418409126358	1.0	1.2531322450072544	-0.0042578790251645016	1.0	1.2485790343021006	-0.010378605846266098	1.0	1.3577488013146826	0.11583891465546209	1.0
ENSMUSG00000090486	BC035947	0.0021875878415850611	-0.36004876460450586	0.96900648529905575	0.0019564751377499144	0.013002231594734681	1.0	0.0057054693844123148	1.4413471900912791	0.93788197446568888	0.0	0.78445665561686884	1.0	0.0	1.1409406351145384	1.0	0.0082172606229983895	2.0336312450795484	0.47591690762554201	0.0	0.78364469747640619	1.0	0.0080340165758265251	2.2895307460206951	1.0
ENSMUSG00000012187	Mogat1	0.026251054099020735	1.3362748450643531	0.062455712322893632	0.0136953259642494	-0.11628078535023167	1.0	0.0028527346922061574	-1.6938123931903561	0.46199380765664727	0.0064393998689533495	-0.40317034755890191	1.0	0.016297626717655903	0.57390004239064396	1.0	0.0082172606229983895	-0.4809419277502105	0.96925474813604118	0.019307923210857229	0.66816748005647053	1.0	0.0080340165758265251	-0.068021258597389611	1.0
ENSMUSG00000099364	5730419F03Rik	0.0021875878415850611	-0.55269384254690213	0.8640475419590351	0.0	-1.3089258632926279	0.88569849436022707	0.0028527346922061574	0.4938146099854146	1.0	0.0	0.63245356217182014	1.0	0.0	0.98893754166948789	1.0	0.024651781868995169	4.0633785884735998	0.0026616344651569351	0.0	0.63164160403135661	1.0	0.0	0.96760265113333244	1.0
ENSMUSG00000032883	Acsl3	0.65408876463393328	-0.04695343658367257	1.0	0.54194361315672623	-0.36590853263287548	0.81997068625957137	0.62760163228535459	-0.10198712309720537	1.0	0.53447018912312805	-0.33278101966750373	1.0	0.16297626717655903	-2.0306796603429316	0.3411067394605477	1.6434521245996778	1.5338847465922394	6.0240513904893264e-06	0.49557002907866882	-0.44577670264065827	1.0	0.37759877906384665	-0.83631318695750168	1.0
ENSMUSG00000079470	Utp14b	0.13344285833668873	-0.26660420048544342	0.70973208085867301	0.11934498340274477	-0.39912367226420598	0.90928746461505638	0.1340785305336894	-0.17756264255321375	1.0	0.1159091976411603	-0.34072264975247046	1.0	0.032595253435311805	-1.9633960247001969	0.65607167064457306	0.41908029177291783	1.7675985110985355	1.1045123874056439e-05	0.15446338568685783	0.077789635850231242	1.0	0.096408198909918294	-0.57608357400930554	1.0
ENSMUSG00000050711	Scg2	0.0010937939207925306	0.86234365673194269	1.0	0.0019564751377499144	2.0130022315947347	0.96653731138972643	0.0	1.0787771107065716	1.0	0.0	2.3694191563380249	1.0	0.0	2.7259031358356944	1.0	0.0	1.67106116569484	1.0	0.0	2.3686071981975623	1.0	0.0	2.704568245299539	1.0
ENSMUSG00000054702	Ap1s3	0.47798794338633588	0.20667816466758326	0.71314946988879935	0.30129717121348681	-0.63716935791213891	0.3644301440843456	0.2082496325310495	-1.1684661745805369	0.04209353064133458	0.1674243965927871	-1.3953295943417181	0.85246076404525428	0.43188710801788144	-0.0030251392650932907	1.0	1.1586337478427728	1.6778743780783312	2.6556243187176719e-06	0.24456702733752489	-0.84981632093593951	1.0	0.50614304427707102	0.23424831051950434	1.0
ENSMUSG00000073643	Wdfy1	0.47142517986158067	-0.20135101858544857	0.74083088016075049	0.53998713801897635	0.079620485529897311	1.0	0.4764066935984283	-0.13253181150086024	1.0	0.54734898886103467	0.094088650153322684	1.0	0.30150609427663422	-0.78216961425126352	1.0	0.8463778441688341	0.80995927151652736	0.055432415653325365	0.52774990109676423	0.038590283333025499	1.0	0.39366681221549971	-0.39416570828582198	1.0
ENSMUSG00000026248	Mrpl44	0.87065996095085441	0.1443276005006584	0.82129391445960542	0.78063357996221583	-0.081233838251030865	1.0	0.7303000812047763	-0.18472501924896806	1.0	0.63106118715742821	-0.38852357159450029	1.0	0.79043489580631132	-0.047404305394232293	1.0	0.96963675351380996	0.27517307207347069	0.67682787249516485	0.85598459568133711	0.072752614920094077	1.0	0.73109550840021376	-0.16418722142220971	1.0
ENSMUSG00000026249	Serpine2	0.57861698409924867	0.28101515047852443	0.52900634347849518	0.55368246398322574	0.14176941219520534	1.0	0.45358481606077905	-0.19796767515812841	1.0	0.5795459882058015	0.19538975656297708	1.0	0.29335728091780622	-0.80835592514214683	1.0	0.36566809772342834	-0.52008032165716889	0.57703873428852415	0.50844197788590695	-0.0041127872464031823	1.0	0.44990492824628536	-0.18364092924290609	1.0
ENSMUSG00000101257	2310015K22Rik	0.0	-0.13765634326805731	1.0	0.0019564751377499144	3.0130022315947347	0.79719804321007959	0.0	1.6637396114277276	1.0	0.0	2.9543816570591828	1.0	0.0	3.3108656365568505	1.0	0.0	2.2560236664159961	1.0	0.0	2.9535696989187201	1.0	0.0	3.2895307460206951	1.0
ENSMUSG00000004364	Cul3	0.63986944366363041	-0.025048530199682562	1.0	0.62802851921772251	-0.05268567147250669	1.0	0.7816493056644872	0.32097801312319962	0.84781184800263276	0.47651559030254786	-0.45614036109716882	1.0	0.23631558740601058	-1.461723867340077	0.67120004138990152	0.8710296260378293	0.48194812457732117	0.35625579566395799	0.55992977311485959	-0.21453256691677536	1.0	0.69092542552108105	0.10402870173224077	1.0
ENSMUSG00000101483	1700016L21Rik	0.0010937939207925306	1.8623436567319427	0.70973208085867301	0.0	1.0130022315947347	1.0	0.0	1.6637396114277276	1.0	0.0	2.9543816570591828	1.0	0.0	3.3108656365568505	1.0	0.0	2.2560236664159961	1.0	0.0	2.9535696989187201	1.0	0.0	3.2895307460206951	1.0
ENSMUSG00000038608	Dock10	0.0043751756831701223	0.86234365673194091	0.8640475419590351	0.0019564751377499144	0.013002231594734681	1.0	0.0028527346922061574	0.66373961142772675	1.0	0.0	0.78445665561686884	1.0	0.0081488133588279513	2.3108656365568505	1.0	0.0	0.086098664973683903	1.0	0.0064359744036190753	1.9535696989187201	1.0	0.0	1.1196057445783811	1.0
ENSMUSG00000054976	Nyap2	0.0	-0.13765634326805731	1.0	0.0019564751377499144	3.0130022315947347	0.79719804321007959	0.0	1.6637396114277276	1.0	0.0	2.9543816570591828	1.0	0.0	3.3108656365568505	1.0	0.0	2.2560236664159961	1.0	0.0	2.9535696989187201	1.0	0.0	3.2895307460206951	1.0
ENSMUSG00000055980	Irs1	0.039376581148531105	-0.96162597917655912	0.04273797715115954	0.084128430923246317	0.51823753984515708	0.76223304768046307	0.1740168162245756	1.8900154672514038	1.6164387038063023e-05	0.019318199606860049	-1.4031703475589015	1.0	0.0081488133588279513	-2.0641737947900745	0.7794223254364826	0.020543151557495972	-1.4988638357474726	0.14791923892905898	0.064359744036190755	0.11838056866438951	1.0	0.05623811603078567	-0.032397348866668452	1.0
ENSMUSG00000026142	Rhbdd1	0.031720023702983387	0.24567229628344656	0.89545132916692094	0.029347127066248712	0.10611163598621598	1.0	0.025674612229855419	-0.058726413043363124	1.0	0.019318199606860049	-0.21554334438313028	1.0	0.0	-1.9179530539390308	0.8763390675674364	0.028760412180494362	0.16856082516565696	1.0	0.012871948807238151	-0.65129235924014228	1.0	0.072306149182438717	1.5670647215496025	0.45176171343864047
ENSMUSG00000067158	Col4a4	0.0043751756831701223	0.18427175161930354	1.0	0.0039129502754998288	0.27603663742852813	1.0	0.0028527346922061574	0.20430799279043033	1.0	0.0	0.3694191563380258	1.0	0.0	0.72590313583569444	1.0	0.0041086303114991948	0.79659204777869874	1.0	0.012871948807238151	2.2166041047525127	1.0	0.0080340165758265251	1.8300991273833969	1.0
ENSMUSG00000026150	Mff	1.2589568028322027	0.073715942743242446	0.9644000854430903	1.2599699887109448	0.06017747597713885	1.0	1.2523505298785031	0.045287365626702825	1.0	1.1912889757563696	-0.035890085978937614	1.0	0.9941552297770101	-0.3064748996175346	1.0	1.0764611416127889	-0.19640941785513633	1.0	1.0619357765971476	-0.21054968084238765	1.0	1.3818508510421621	0.18839759567076286	1.0
ENSMUSG00000026149	Tm4sf20	0.0010937939207925306	-0.72261884398921339	0.94144659484981852	0.0	-0.79435269046286905	1.0	0.0	-0.14361531062987609	1.0	0.0	1.1470267350015773	1.0	0.0	1.5035107144992468	1.0	0.020543151557495972	4.8409861671371521	0.0009119291604207635	0.0	1.1462147768611146	1.0	0.0	1.4821758239630896	1.0
ENSMUSG00000026159	Agfg1	0.34345129112885459	-0.34624296507947605	0.46404626148271572	0.29542774580023706	-0.53835187648360172	0.5180888444815408	0.4906703670594591	0.33349624832836189	0.87392132279671209	0.28977299410290075	-0.4835060812820009	1.0	0.21186914732952672	-0.92293154805184674	1.0	1.0477007294322946	1.6358038409085094	2.3812128099330165e-06	0.21882312972304857	-0.89442720763623096	1.0	0.35349672933636705	-0.18151216298689188	1.0
ENSMUSG00000038496	Slc19a3	0.0098441452871327762	-0.20804567115945627	0.96489165899703433	0.015651801101999315	0.72349561439974952	0.97752095229910996	0.01141093876882463	0.28522798817399764	1.0	0.0064393998689533495	0.09640066193161001	1.0	0.0	-0.59602495905166819	1.0	0.024651781868995169	1.4784160877524437	0.24434944130639316	0.0064359744036190753	0.095588703791147367	1.0	0.0	-0.61735984958782453	1.0
ENSMUSG00000026166	Ccl20	0.0076565574455477146	1.0549887346743372	0.60727191446927453	0.0	-1.7943526904628699	0.84871266074178431	0.0	-1.1436153106298761	1.0	0.0	0.14702673500157815	1.0	0.0	0.50351071449924678	1.0	0.020543151557495972	2.67106116569484	0.10277786322333717	0.0064359744036190753	1.2531299807776266	1.0	0.0	0.48217582396309044	1.0
ENSMUSG00000053161	Daw1	0.0	-0.13765634326805731	1.0	0.0019564751377499144	3.0130022315947347	0.79719804321007959	0.0	1.6637396114277276	1.0	0.0	2.9543816570591828	1.0	0.0	3.3108656365568505	1.0	0.0	2.2560236664159961	1.0	0.0	2.9535696989187201	1.0	0.0	3.2895307460206951	1.0
ENSMUSG00000026163	Sphkap	0.017500702732680489	2.6278784030949174	0.0017642222751337957	0.0039129502754998288	-0.64996278112769446	1.0	0.0057054693844123148	0.0007745987052985015	1.0	0.0	-0.43793576571957793	1.0	0.0	-0.081451786221909295	1.0	0.0	-1.1362937563627646	0.62201863321422812	0.0	-0.43874772386004146	1.0	0.0	-0.10278667675806563	1.0
ENSMUSG00000045658	Pid1	0.41564168990116163	-0.00072069791195050747	1.0	0.5341177126057266	0.46717812478053689	0.47670081218300397	0.23392424476090493	-0.91396220441183562	0.15503706865123262	0.35416699279243424	-0.22978526695890888	1.0	0.21186914732952672	-0.96629258821048913	1.0	0.58342550423288564	0.55325764563559177	0.30263400195079043	0.65646938916914577	0.71674274068274535	1.0	0.096408198909918294	-2.0612384767529788	0.14388088077256372
ENSMUSG00000036766	Dner	0.016406908811887957	1.2773811560107848	0.19903442167219693	0.0019564751377499144	-1.6874374865463579	0.50377120448815915	0.0057054693844123148	-0.39515407762584065	1.0	0.0064393998689533495	0.25394193891809014	1.0	0.0081488133588279513	0.61042591841575788	1.0	0.0082172606229983895	0.19712997736242688	1.0	0.012871948807238151	0.89467600986515095	1.0	0.01606803315165305	1.2306370569671259	1.0
ENSMUSG00000026219	Trip12	0.70002810930721959	-0.54139625121251678	0.10635842934473996	0.75128645289596707	-0.32902047038588794	0.89316581056732858	0.9813407341189182	0.13419023102517827	1.0	0.64393998689533494	-0.51411133303221312	1.0	0.41558948130022549	-1.1466730952474893	0.87532469406523195	2.3131588653740467	1.6035981979161007	1.478155981830412e-06	0.81093277485600357	-0.16757626858790883	1.0	1.0203201051299686	0.18035304266541913	1.0
ENSMUSG00000073633	Fbxo36	0.066721429168344365	-0.32301138527997697	0.67626550350820991	0.056737778994747516	-0.51473540043347121	0.79719804321007959	0.12552032645707092	0.85181195958029932	0.2065262376503226	0.077272798427440198	0.08496576686932622	1.0	0.089636946947107457	0.31839930924225834	1.0	0.086281236541483092	0.21560939797008771	0.94781982221046923	0.077231692843428915	0.084153808728863577	1.0	0.088374182334091764	0.29706441870610112	1.0
ENSMUSG00000026220	Slc16a14	0.0010937939207925306	0.86234365673194269	1.0	0.0019564751377499144	2.0130022315947347	0.96653731138972643	0.0	1.0787771107065716	1.0	0.0	2.3694191563380249	1.0	0.0	2.7259031358356944	1.0	0.0	1.67106116569484	1.0	0.0	2.3686071981975623	1.0	0.0	2.704568245299539	1.0
ENSMUSG00000052477	C130026I21Rik	0.0010937939207925306	-1.3075813447103704	0.54337048470837079	0.0078259005509996576	1.7499678257609412	0.58702061123099236	0.0028527346922061574	0.4938146099854146	1.0	0.0064393998689533495	1.7844566556168688	1.0	0.0	0.98893754166948789	1.0	0.0082172606229983895	1.8409861671371521	0.53054783923385007	0.0	0.63164160403135661	1.0	0.0	0.96760265113333244	1.0
ENSMUSG00000070034	Sp110	0.0010937939207925306	0.86234365673194269	1.0	0.0	0.42803973087357861	1.0	0.0028527346922061574	2.6637396114277268	0.88230091366720542	0.0	2.3694191563380249	1.0	0.0	2.7259031358356944	1.0	0.0	1.67106116569484	1.0	0.0	2.3686071981975623	1.0	0.0	2.704568245299539	1.0
ENSMUSG00000070031	Sp140	0.0054689696039626531	-1.0762557986039161	0.33983896554043169	0.0136953259642494	0.62068480881597399	1.0	0.022821877537649259	1.5117365179826772	0.27735963429547655	0.019318199606860049	1.3105254672844575	1.0	0.0	-0.49648928550075322	1.0	0.0082172606229983895	0.14054644899606039	1.0	0.0	-0.85378522313888539	1.0	0.01606803315165305	1.1740535286007585	1.0
ENSMUSG00000026222	Sp100	0.0	-0.13765634326805731	1.0	0.0	1.0130022315947347	1.0	0.0	1.6637396114277276	1.0	0.0	2.9543816570591828	1.0	0.0	3.3108656365568505	1.0	0.0041086303114991948	4.2560236664159961	0.31821616690838955	0.0	2.9535696989187201	1.0	0.0	3.2895307460206951	1.0
ENSMUSG00000052760	A630001G21Rik	0.0065627635247551839	-0.23719201681897317	1.0	0.0097823756887495707	0.59796473231589076	1.0	0.0	-1.7285778113510322	0.68536073657257335	0.0064393998689533495	0.63245356217182014	1.0	0.0081488133588279513	0.98893754166948789	1.0	0.016434521245996779	1.4904889200530187	0.41053239707268863	0.012871948807238151	1.2906046861962901	1.0	0.0080340165758265251	0.96760265113333244	1.0
ENSMUSG00000036707	Cab39	0.43642377439621971	-0.20804567115945671	0.72989316579597974	0.46955403305997939	-0.03844929996772195	1.0	0.46784848952180985	-0.040059118803279281	1.0	0.37348519239929429	-0.36876854297613404	1.0	0.13038101374124722	-1.8578802107201966	0.42789277147951654	0.8751382563493284	0.99467563721008856	0.011890762755256804	0.46339015706057346	-0.04519458790861175	1.0	0.61058525976281586	0.37268190524237688	1.0
ENSMUSG00000026223	Itm2c	0.73502951477258061	0.064513536871491584	0.97659911650606035	0.65737564628397116	-0.14689904189533481	1.0	0.89861142804493965	0.39103601280797928	0.67501058895362565	0.6503793867642883	-0.13889348862042344	1.0	0.42373829465905344	-0.76695778103156897	1.0	0.63683769828237513	-0.17881837300932168	1.0	0.66290536357276475	-0.11003280024677603	1.0	0.85963977361343813	0.28369830071853896	1.0
ENSMUSG00000026224	4933407L21Rik	0.0010937939207925306	1.8623436567319427	0.70973208085867301	0.0	1.0130022315947347	1.0	0.0	1.6637396114277276	1.0	0.0	2.9543816570591828	1.0	0.0	3.3108656365568505	1.0	0.0	2.2560236664159961	1.0	0.0	2.9535696989187201	1.0	0.0	3.2895307460206951	1.0
ENSMUSG00000026227	2810459M11Rik	0.0043751756831701223	-3.8710106838818858	5.2799466181678075e-10	0.0058694254132497427	-3.0530869588630378	0.00043862301176394585	0.0028527346922061574	-3.4237232298226123	0.0028026939045515541	0.0064393998689533495	-2.1330811841911572	1.0	0.0081488133588279513	-1.7765972046934886	1.0	0.50125289800290174	6.2916475761467172	2.495388288379774e-38	0.019307923210857229	-1.1125194915390528	1.0	0.0080340165758265251	-1.7979320952296449	1.0
ENSMUSG00000026229	Psmd1	2.5091632542980653	0.25637116763824697	0.56333312949401171	2.2753805852031501	0.022951892002339935	1.0	1.9484177947768055	-0.23582048745124362	1.0	1.8931835614722847	-0.26442577521010779	1.0	2.0616497797834716	-0.13455660528093816	1.0	2.0091202223231059	-0.17857052295105591	1.0	2.1689233740196285	-0.057591379350747651	1.0	2.1932865252006413	-0.041320723028970274	1.0
ENSMUSG00000026228	Htr2b	0.0010937939207925306	0.86234365673194269	1.0	0.0	0.42803973087357861	1.0	0.0028527346922061574	2.6637396114277268	0.88230091366720542	0.0	2.3694191563380249	1.0	0.0	2.7259031358356944	1.0	0.0	1.67106116569484	1.0	0.0	2.3686071981975623	1.0	0.0	2.704568245299539	1.0
ENSMUSG00000094638	Gm21972	0.0	-0.72261884398921339	0.8640475419590351	0.0039129502754998288	3.5979647323158908	0.35327142930382344	0.0	1.0787771107065716	1.0	0.0	2.3694191563380249	1.0	0.0	2.7259031358356944	1.0	0.0	1.67106116569484	1.0	0.0	2.3686071981975623	1.0	0.0	2.704568245299539	1.0
ENSMUSG00000062590	Armc9	0.1356304461782738	0.2207976276444179	0.74270120541709228	0.12130145854049468	-0.015342394099226553	1.0	0.13978399991810173	0.23078020415162159	1.0	0.051515198951626796	-1.1564641116291083	1.0	0.10593457366476336	-0.13916728407819701	1.0	0.098607127475980674	-0.30469128805848333	0.9278212911305117	0.14159143687961967	0.26281253417496586	1.0	0.1285442652132244	0.13381960379808255	1.0
ENSMUSG00000079445	B3gnt7	0.29204297685160568	1.0275660392089647	0.00025612609015448806	0.10760613257624528	-0.99662646960304224	0.050467792820381038	0.1740168162245756	-0.17972560403915683	1.0	0.12234859751011364	-0.65146821013579803	1.0	0.081488133588279513	-1.1838990551927275	0.93871412708702229	0.19721425495196135	0.031529722434259888	1.0	0.25100300174114393	0.4082190540964199	1.0	0.048204099454959147	-1.8688986165837891	0.37728482381207162
ENSMUSG00000099644	Gm28626	0.0021875878415850611	2.4473061574530988	0.42566668582529099	0.0	0.42803973087357861	1.0	0.0	1.0787771107065716	1.0	0.0	2.3694191563380249	1.0	0.0	2.7259031358356944	1.0	0.0	1.67106116569484	1.0	0.0	2.3686071981975623	1.0	0.0	2.704568245299539	1.0
ENSMUSG00000026234	Ncl	45.103686117800791	0.18261526722187593	0.71314946988879935	45.255226411293265	0.14975753419855931	1.0	39.581693854360438	-0.087338314223584845	1.0	41.463295756190618	-0.014653538752617656	1.0	38.478696680385589	-0.12988178079804769	1.0	25.173577918555566	-0.78911221314909419	0.15674019719317167	39.606986479871793	-0.084838524078532984	1.0	45.038696924083496	0.10879674942776152	1.0
ENSMUSG00000026238	Ptma	215.01035239195011	0.22305026020935337	0.64184036713211756	204.17383242530556	0.080368579246662186	1.0	175.70848789705386	-0.17669083852711687	1.0	215.70701681019929	0.1462086975928214	1.0	179.42057253467382	-0.13754634829283585	1.0	110.6865005917883	-0.88648661941446161	0.093878344678977099	226.04429300390919	0.21869636448151653	1.0	181.94637339274331	-0.11635764544459981	1.0
ENSMUSG00000026239	Pde6d	0.42329824734670934	-0.011449250700346303	1.0	0.41868567947848162	-0.026707478207236512	1.0	0.4621430201373975	0.1421030460754007	1.0	0.52803078925417468	0.34073640163394114	1.0	0.50522642824733299	0.27133727237021332	1.0	0.27116960055894684	-0.68911439854948608	0.37303088283015368	0.45695418265695437	0.11927423404283655	1.0	0.42580287851880577	0.015131021215917251	1.0
ENSMUSG00000026240	Cops7b	0.46267482849524044	0.23932492974870967	0.6427532926394276	0.37759970158573347	-0.17335455386660348	1.0	0.43932114259974825	0.091241076272627231	1.0	0.43787919108882778	0.085626190337434682	1.0	0.37484541450608577	-0.14297413383609259	1.0	0.30403864305094042	-0.48382443628333172	0.63190607261992993	0.38615846421714456	-0.10437765029056045	1.0	0.45793894482211189	0.15457340498245209	1.0
ENSMUSG00000026241	Nppc	0.0010937939207925306	1.8623436567319427	0.70973208085867301	0.0	1.0130022315947347	1.0	0.0	1.6637396114277276	1.0	0.0	2.9543816570591828	1.0	0.0	3.3108656365568505	1.0	0.0	2.2560236664159961	1.0	0.0	2.9535696989187201	1.0	0.0	3.2895307460206951	1.0
ENSMUSG00000053333	Dis3l2	0.06562763524755183	-0.48304341097940995	0.40291105853546716	0.097823756887495714	0.31910535932041473	0.96653731138972643	0.0741711019973601	-0.14361531062987654	1.0	0.077272798427440198	-0.010514541984901982	1.0	0.048892880152967708	-0.58913857346642784	1.0	0.13969343059097261	0.8854607962777572	0.1354313776676945	0.09653961605428614	0.30971350914399443	1.0	0.088374182334091764	0.20206790477035419	1.0
ENSMUSG00000026247	Ecel1	0.014219320970302898	1.3477704839021838	0.18499700057502477	0.0078259005509996576	0.087002813038512095	1.0	0.0	-1.8598223446292845	0.52877967610110754	0.0064393998689533495	0.49495003842188456	1.0	0.0081488133588279513	0.8514340179195532	1.0	0.0041086303114991948	-0.20340795222130126	1.0	0.012871948807238151	1.1462147768611146	1.0	0.0	-0.23403121003631888	1.0
ENSMUSG00000036480	Prss56	0.0021875878415850611	2.4473061574530988	0.42566668582529099	0.0	0.42803973087357861	1.0	0.0	1.0787771107065716	1.0	0.0	2.3694191563380249	1.0	0.0	2.7259031358356944	1.0	0.0	1.67106116569484	1.0	0.0	2.3686071981975623	1.0	0.0	2.704568245299539	1.0
ENSMUSG00000026251	Chrnd	0.0010937939207925306	1.8623436567319427	0.70973208085867301	0.0	1.0130022315947347	1.0	0.0	1.6637396114277276	1.0	0.0	2.9543816570591828	1.0	0.0	3.3108656365568505	1.0	0.0	2.2560236664159961	1.0	0.0	2.9535696989187201	1.0	0.0	3.2895307460206951	1.0
ENSMUSG00000026253	Chrng	0.0010937939207925306	-0.13765634326805731	1.0	0.0019564751377499144	1.0130022315947347	1.0	0.0028527346922061574	1.6637396114277268	1.0	0.0	1.6324535621718193	1.0	0.0	1.9889375416694888	1.0	0.0	0.93409557152863432	1.0	0.0	1.6316416040313566	1.0	0.0080340165758265251	3.2895307460206951	1.0
ENSMUSG00000026254	Eif4e2	2.0618015406939203	-0.27682788343760989	0.53949089345594647	2.4279856459476434	0.06323424752178175	1.0	2.4932901209881817	0.10232618439499719	1.0	2.3568203520369257	0.0041217612314772278	1.0	2.3468582473424497	-0.0038058033317773798	1.0	2.8637153271149387	0.31994263199053807	0.58016678086246398	2.2011032460377238	-0.10035222577912184	1.0	2.771735718660151	0.2489321959151527	1.0
ENSMUSG00000026255	Efhd1	0.017500702732680489	2.3648439972611248	0.0053620077649069635	0.0019564751377499144	-1.379315191184026	0.66086938696774955	0.0057054693844123148	-0.073225982738478912	1.0	0.0	-0.50504996157811544	1.0	0.0081488133588279513	0.91854821377809071	1.0	0.0	-1.2034079522213013	0.62201863321422812	0.0064359744036190753	0.56125227613995854	1.0	0.0	-0.16990087261660314	1.0
ENSMUSG00000048000	Gigyf2	0.7295605451686179	0.088701013843150489	0.92725903543064436	0.73172170151846794	0.076913995414927661	1.0	0.58766334659446839	-0.28933214122749518	1.0	0.50871258964731458	-0.48024657057754255	1.0	0.42373829465905344	-0.74011238488832642	1.0	1.0805697719242882	0.70609318184960168	0.10404744900219477	0.61141756834381222	-0.20461919447262444	1.0	0.57844919345950974	-0.28302673380968174	1.0
ENSMUSG00000079436	Kcnj13	0.0	-1.1376563432680573	0.86832837421576126	0.0	0.013002231594734681	1.0	0.0057054693844123148	3.2487021121488828	0.39605999115997659	0.0	1.9543816570591828	1.0	0.0	2.3108656365568505	1.0	0.0	1.2560236664159961	1.0	0.0	1.9535696989187201	1.0	0.0080340165758265251	3.704568245299539	1.0
ENSMUSG00000026258	3110079O15Rik	0.0098441452871327762	2.5993092508981483	0.024706715803358044	0.0019564751377499144	-0.44642938704256263	1.0	0.0	-0.92122288929342755	1.0	0.0	0.3694191563380258	1.0	0.0081488133588279513	1.8514340179195532	1.0	0.0	-0.32893883430516002	0.96630152939013514	0.0	0.36860719819756316	1.0	0.0	0.7045682452995381	1.0
ENSMUSG00000026259	Ngef	0.010937939207925306	0.73681277464808215	0.6857845456033318	0.0039129502754998288	-0.72396336257147187	1.0	0.0	-1.7956920072095688	0.67105461033419755	0.019318199606860049	1.7064541436155967	1.0	0.016297626717655903	1.573900042390644	1.0	0.0082172606229983895	0.5190580722497895	1.0	0.012871948807238151	1.2166041047525127	1.0	0.0	-0.16990087261660314	1.0
ENSMUSG00000026289	Atg16l1	0.22313395984167625	0.10719552860066273	0.91177676466606694	0.19369103863724152	-0.16012520188592161	1.0	0.24248244883752337	0.22891746013443193	1.0	0.14166679711697369	-0.56645050624225846	1.0	0.17927389389421491	-0.20996652674458982	1.0	0.2259746671324557	0.11209387350662769	1.0	0.2123871553194295	0.027012069854124299	1.0	0.23298648069896921	0.17128177935070399	1.0
ENSMUSG00000056055	Sag	0.10609801031687546	-0.1523031192324602	0.90480235696901312	0.11543203312724494	0.037249777841412257	1.0	0.096992979535009349	-0.23488336819719002	1.0	0.14166679711697369	0.3851864721963425	1.0	0.06519050687062361	-0.6841162886765253	1.0	0.11504164872197745	0.053308729856013759	1.0	0.12228351366876244	0.16697333702791273	1.0	0.21691844754731615	1.0307964776205254	0.61674814765643571
ENSMUSG00000070738	Dgkd	0.15860011851491693	0.27080850208729856	0.67053027018454225	0.11347555798949503	-0.36644956441360321	0.9301706353912087	0.15119493868692635	0.13322489472894805	1.0	0.08371219829639355	-0.69769503952051126	1.0	0.10593457366476336	-0.34121106002284263	1.0	0.1561279518369694	0.18827905978016179	0.9278212911305117	0.11584753926514336	-0.23729464021595659	1.0	0.20888443097148965	0.63927678504781849	1.0
ENSMUSG00000005501	Usp40	0.1356304461782738	-0.17749660779984966	0.86832837421576126	0.17021333698424254	0.27276150539566757	0.97373992696412026	0.16545861214795712	0.21099230609564401	1.0	0.13522739724802035	-0.078039820633195145	1.0	0.032595253435311805	-1.9256269818244514	0.69670563851921374	0.18899699432896294	0.42259523274849808	0.62082973255199336	0.10297559045790521	-0.47072011359832056	1.0	0.19281639781983659	0.45360667176631919	1.0
ENSMUSG00000090124	Ugt1a7c	0.0	-1.1376563432680573	0.89681168152301127	0.0	0.013002231594734681	1.0	0.0	0.66373961142772764	1.0	0.0064393998689533495	3.3694191563380249	1.0	0.0	2.3108656365568505	1.0	0.0082172606229983895	3.8409861671371521	0.17351381217145809	0.0	1.9535696989187201	1.0	0.0	2.2895307460206951	1.0
ENSMUSG00000054545	Ugt1a6a	0.0	-0.13765634326805731	1.0	0.0	1.0130022315947347	1.0	0.0	1.6637396114277276	1.0	0.0	2.9543816570591828	1.0	0.0	3.3108656365568505	1.0	0.0041086303114991948	4.2560236664159961	0.31821616690838955	0.0	2.9535696989187201	1.0	0.0	3.2895307460206951	1.0
ENSMUSG00000081984	Dnajb3	0.044845550752493753	0.27738115601078572	0.79898988224095635	0.029347127066248712	-0.46273119937166296	0.95416525647283335	0.048496489767504675	0.39072111702131096	1.0	0.038636399213720099	0.14702673500157726	1.0	0.032595253435311805	-0.011062458330511227	1.0	0.06162945467248792	0.78029023544959841	0.44993581948549138	0.019307923210857229	-0.70464178383307541	1.0	0.01606803315165305	-0.79793209522964492	1.0
ENSMUSG00000079429	Mroh2a	0.0	-0.72261884398921339	1.0	0.0	0.42803973087357861	1.0	0.0	1.0787771107065716	1.0	0.0	2.3694191563380249	1.0	0.0081488133588279513	4.3108656365568505	0.87532469406523195	0.0041086303114991948	3.2560236664159961	0.4659089480818811	0.0	2.3686071981975623	1.0	0.0	2.704568245299539	1.0
ENSMUSG00000044783	Hjurp	0.37079613914866788	-0.24790165997356994	0.67952585851236225	0.44607633140698044	0.12939848852213198	1.0	0.37941371406341895	-0.14668814467949942	1.0	0.405682191744061	-0.025757920579974947	1.0	0.27705965420015033	-0.5808312854023947	1.0	0.63272906797087591	0.68822702040119887	0.14096563218149588	0.39903041302438269	-0.050717659484379229	1.0	0.47400697797376495	0.21057940462587155	1.0
ENSMUSG00000026295	Spp2	0.021875878415850612	-3.6002073037495346	5.1184338472870736e-13	0.0136953259642494	-3.881815531713209	1.3902946635762977e-07	0.017116408153236944	-3.4267509225201795	0.00016551377903479894	0.0064393998689533495	-3.9585076791707796	0.18442558406848833	0.024446440076483854	-2.5960249590516677	0.7740748631478237	1.7913628158136488	6.4729242842389567	9.7157930480199483e-52	0.032179872018095378	-2.3623346083408734	0.92456695946647272	0.0321360663033061	-2.292423004828124	0.86199794688623621
ENSMUSG00000099553	Gm29538	0.0021875878415850611	2.4473061574530988	0.47005476685024178	0.0	0.42803973087357861	1.0	0.0	1.0787771107065716	1.0	0.0	2.3694191563380249	1.0	0.0	2.7259031358356944	1.0	0.0	1.67106116569484	1.0	0.0	2.3686071981975623	1.0	0.0	2.704568245299539	1.0
ENSMUSG00000100798	Gm19589	0.0010937939207925306	1.8623436567319427	0.70973208085867301	0.0	1.0130022315947347	1.0	0.0	1.6637396114277276	1.0	0.0	2.9543816570591828	1.0	0.0	3.3108656365568505	1.0	0.0	2.2560236664159961	1.0	0.0	2.9535696989187201	1.0	0.0	3.2895307460206951	1.0
ENSMUSG00000049866	Arl4c	1.0478545761192444	0.6989523837646594	0.0117277715132563	0.30325364635123669	-1.5758084843738911	2.0483595489570584e-05	1.8114865295509099	1.5285062613026199	5.8037094263233162e-07	0.30909119370976079	-1.3851048092124847	0.67740556896876658	0.53782168168264477	-0.56409277932595747	1.0	0.34101631585443315	-1.2801772860631342	0.025886805331451386	0.42477431063885901	-0.92138871696408886	1.0	0.16068033151653049	-2.292566421006073	0.050076530005262694
ENSMUSG00000097398	Platr5	0.0065627635247551839	-1.0307411393515462	0.31848475840211693	0.0136953259642494	0.36914604182000943	1.0	0.0057054693844123148	-0.65818848345963499	1.0	0.0064393998689533495	0.000185346672306963	1.0	0.0081488133588279513	0.3566693261699756	1.0	0.016434521245996779	0.77059683924575406	0.90794440375085428	0.025743897614476301	1.4681428717484772	1.0	0.048204099454959147	2.3964459499372062	0.18884699588504153
ENSMUSG00000036206	Sh3bp4	0.15531873675253935	0.37116330233140182	0.46202153966035281	0.082171955785496395	-0.79435269046286905	0.24661816339506132	0.24533518352972955	1.101058558082578	0.011738449775481479	0.057954598820580148	-1.1073945405275079	1.0	0.12223220038241926	-0.046686368061233274	1.0	0.086281236541483092	-0.61546159306132431	0.5769321903258473	0.077231692843428915	-0.71667798974740649	1.0	0.12051024863739787	-0.068021258597389611	1.0
ENSMUSG00000055013	Agap1	0.214383608475336	0.39163833526846537	0.36828248427664589	0.17216981212199245	-0.084911524932189231	1.0	0.16545861214795712	-0.13661192289211366	1.0	0.19318199606860048	0.13050083791069866	1.0	0.06519050687062361	-1.3678323024301751	0.82699505138340257	0.14791069121397099	-0.29274618268177921	0.93482829558136515	0.2123871553194295	0.27284821539213233	1.0	0.15264631494070396	-0.20232235030898105	1.0
ENSMUSG00000034486	Gbx2	0.50752037924773419	0.929014696377229	0.0013154914031324439	0.44216338113148063	0.42592278986147747	0.64744117724829786	0.0741711019973601	-2.3660077319663246	1.1168254040179882e-05	0.14810619698592703	-1.2501894871900217	1.0	0.13852982710007516	-1.3184909835227594	0.87532469406523195	0.032869042491993558	-3.3878325233587292	9.3459995394733537e-07	0.88816446769943247	1.4837961360599627	0.033164246080335691	0.040170082879132624	-2.9440889307390079	0.031149570034522123
ENSMUSG00000067081	Asb18	0.0010937939207925306	1.8623436567319427	0.70973208085867301	0.0	1.0130022315947347	1.0	0.0	1.6637396114277276	1.0	0.0	2.9543816570591828	1.0	0.0	3.3108656365568505	1.0	0.0	2.2560236664159961	1.0	0.0	2.9535696989187201	1.0	0.0	3.2895307460206951	1.0
ENSMUSG00000026301	Iqca	0.0021875878415850611	2.4473061574530988	0.46404626148271572	0.0	0.42803973087357861	1.0	0.0	1.0787771107065716	1.0	0.0	2.3694191563380249	1.0	0.0	2.7259031358356944	1.0	0.0	1.67106116569484	1.0	0.0	2.3686071981975623	1.0	0.0	2.704568245299539	1.0
ENSMUSG00000044337	Ackr3	0.018594496653473021	-1.3252833464438307	0.018835708557395688	0.041085977892748198	0.18703163136978329	1.0	0.1340785305336894	2.5482623940077915	6.5898298205155583e-08	0.025757599475813398	-0.29354585638440334	1.0	0.0	-2.318490983522759	0.8382968385130759	0.028760412180494362	-0.267538289641017	1.0	0.0064359744036190753	-1.6611401451964891	1.0	0.0080340165758265251	-1.3251790980945142	1.0
ENSMUSG00000101028	Gm28723	0.0032813817623775919	-0.45958443815542083	1.0	0.0019564751377499144	-0.57196026912642139	1.0	0.014263673461030787	2.2487021121488828	0.40937886325816031	0.012878799737906699	2.0799125391430406	1.0	0.0	0.61042591841575788	1.0	0.0	-0.44441605172509568	1.0	0.0	0.25312998077762661	1.0	0.0080340165758265251	1.7045682452995381	1.0
ENSMUSG00000034432	Cops8	1.8485117261393766	-0.17429952414445793	0.76863851381878046	2.1638615023514052	0.14066727832944625	1.0	2.3449479169934615	0.26600650398625048	0.91398183614826145	2.0670473579340252	0.045103481193874084	1.0	1.849780632453945	-0.12420143368124692	1.0	1.7626024036331545	-0.20340795222130159	1.0	2.0080240139291514	0.00071217868493755887	1.0	2.0165381605324577	0.0058911358577053985	1.0
ENSMUSG00000056128	Gm9991	0.0	-0.13765634326805731	1.0	0.0019564751377499144	3.0130022315947347	0.79719804321007959	0.0	1.6637396114277276	1.0	0.0	2.9543816570591828	1.0	0.0	3.3108656365568505	1.0	0.0	2.2560236664159961	1.0	0.0	2.9535696989187201	1.0	0.0	3.2895307460206951	1.0
ENSMUSG00000048126	Col6a3	0.0021875878415850611	-1.0121254611841994	0.6223862473244256	0.0097823756887495707	1.5979647323158908	0.51752581599174596	0.0085582040766184718	1.341811516540365	0.84940127425944578	0.0	0.25394193891809014	1.0	0.016297626717655903	2.4363965186407093	0.93871412708702229	0.0	-0.44441605172509568	0.96761953414763135	0.0	0.25312998077762661	1.0	0.0	0.58909102787960244	1.0
ENSMUSG00000026303	Mlph	0.0010937939207925306	0.86234365673194269	1.0	0.0	0.42803973087357861	1.0	0.0	1.0787771107065716	1.0	0.0	2.3694191563380249	1.0	0.0	2.7259031358356944	1.0	0.0	1.67106116569484	1.0	0.0	2.3686071981975623	1.0	0.0080340165758265251	4.2895307460206951	0.90772828862885668
ENSMUSG00000026304	Rab17	0.021875878415850612	-2.1376563432680586	1.1029703181141542e-06	0.0058694254132497427	-3.5183792289215776	1.1403556546567756e-06	0.10269844891942168	0.6252654636130921	0.66557260328741907	0.019318199606860049	-1.57699980345713	1.0	0.040744066794139756	-0.61987170100603572	1.0	0.48070974644540576	3.9889195962731545	1.1710650875552996e-24	0.019307923210857229	-1.5778117615975931	1.0	0.0	-3.265058105656943	0.22257026536963168
ENSMUSG00000026305	Lrrfip1	0.5261148759012072	-0.49272409144093604	0.17536627575089045	0.48911878443747858	-0.53115405273853566	0.5036051590695666	1.5262130603302944	1.5264807989057374	8.5493978768052414e-07	0.61818238741952158	-0.10570139318366811	1.0	0.44003592137670938	-0.60474217615277681	1.0	0.53412194049489525	-0.33990995212616371	0.84464093575629318	0.35397859219904915	-0.93517354997953994	1.0	0.89980985649257073	0.46405127602717122	1.0
ENSMUSG00000070732	Rbm44	0.0	-0.72261884398921339	0.8640475419590351	0.0039129502754998288	3.5979647323158908	0.35327142930382344	0.0	1.0787771107065716	1.0	0.0	2.3694191563380249	1.0	0.0	2.7259031358356944	1.0	0.0	1.67106116569484	1.0	0.0	2.3686071981975623	1.0	0.0	2.704568245299539	1.0
ENSMUSG00000034353	Ramp1	0.0	-2.9450112653256619	0.065883538896869778	0.0019564751377499144	-0.68743748654635795	1.0	0.031380081614267731	4.6637396114277268	1.1168254040179882e-05	0.0	0.14702673500157815	1.0	0.0	0.50351071449924678	1.0	0.0	-0.55133125564160768	0.97655245513854816	0.0064359744036190753	1.2531299807776266	1.0	0.0	0.48217582396309044	1.0
ENSMUSG00000034343	Ube2f	0.97785176518852235	-0.23504114792875946	0.67520483535648346	1.0799742760379527	-0.016052801362394425	1.0	1.3892817951043988	0.41332469212504763	0.63178605698838763	0.96590998034300246	-0.18388166547340679	1.0	1.0837921767241174	-0.0089075736268377087	1.0	1.1257647053507793	0.05154144293731476	1.0	1.0619357765971476	-0.039897331242047834	1.0	1.2292045361014583	0.1812778553686703	1.0
ENSMUSG00000026307	Scly	0.21875878415850611	0.037661916944471852	1.0	0.15260506074449331	-0.58408382820891092	0.51390916552908361	0.10840391830383399	-1.067666457396578	0.10601232038731152	0.13522739724802035	-0.64958180559202994	1.0	0.17112508053538697	-0.2930978260943613	1.0	0.62451180734787759	1.8552000263568529	2.4159406876280984e-07	0.21882312972304857	0.054946719293801127	1.0	0.088374182334091764	-1.2156191729224388	0.93506225824858302
ENSMUSG00000090322	Gm17090	0.0021875878415850611	2.4473061574530988	0.42566668582529099	0.0	0.42803973087357861	1.0	0.0	1.0787771107065716	1.0	0.0	2.3694191563380249	1.0	0.0	2.7259031358356944	1.0	0.0	1.67106116569484	1.0	0.0	2.3686071981975623	1.0	0.0	2.704568245299539	1.0
ENSMUSG00000049515	Espnl	0.0021875878415850611	1.4473061574530988	0.69259514999697647	0.0	0.013002231594734681	1.0	0.0028527346922061574	2.0787771107065707	0.96387784167792234	0.0	1.9543816570591828	1.0	0.0	2.3108656365568505	1.0	0.0	1.2560236664159961	1.0	0.0	1.9535696989187201	1.0	0.0	2.2895307460206951	1.0
ENSMUSG00000047443	Fam132b	0.015313114891095429	0.5213067388968744	0.75781716420493506	0.0039129502754998288	-1.3562315780709842	0.61918702019004235	0.017116408153236944	0.71620703132186403	0.9938686747165274	0.0064393998689533495	-0.045618342940818124	1.0	0.016297626717655903	0.94163182689113167	1.0	0.016434521245996779	0.71997076617578593	0.92321289936285567	0.012871948807238151	0.5843358892530004	1.0	0.0080340165758265251	0.28953074602069417	1.0
ENSMUSG00000026309	Ilkap	1.5017790532481445	-0.016128978237511138	1.0	1.551484784235682	0.045155314350391551	1.0	1.665997060248396	0.1612392708985444	1.0	1.584092367762524	0.067882850281841489	1.0	1.4667864045890313	-0.049987508971931605	1.0	1.3599566331062334	-0.16983680215738411	1.0	1.3386826759527677	-0.18886719124600676	1.0	1.4702250333762539	-0.046442084304946119	1.0
ENSMUSG00000067071	Hes6	0.5425217847130952	0.55500309806762527	0.069599439352058423	0.33847019883073515	-0.41749838507191339	0.75893090848603295	0.33091722429591425	-0.42444838441987875	0.88230091366720542	0.21250019567546052	-1.0322969644429842	1.0	0.44003592137670938	0.046465688698827279	1.0	0.52179604956039771	0.31350916107675597	0.64770697192167748	0.48913405467504978	0.20494118722693311	1.0	0.28119058015392834	-0.61200661509361809	1.0
ENSMUSG00000055866	Per2	0.012031733128717836	-0.87462193743426475	0.3776259146954794	0.015651801101999315	-0.24333752166505107	1.0	0.014263673461030787	-0.27485984390812934	1.0	0.025757599475813398	0.7217209002689069	1.0	0.0081488133588279513	-0.33299055321787385	1.0	0.078063975918484699	2.5779517613033578	0.00018365630017669066	0.0064359744036190753	-0.69028649085600513	1.0	0.0080340165758265251	-0.35432544375403019	1.0
ENSMUSG00000100151	Gm28382	0.0	-0.13765634326805731	1.0	0.0	1.0130022315947347	1.0	0.0028527346922061574	3.6637396114277268	0.67105461033419755	0.0	2.9543816570591828	1.0	0.0	3.3108656365568505	1.0	0.0	2.2560236664159961	1.0	0.0	2.9535696989187201	1.0	0.0	3.2895307460206951	1.0
ENSMUSG00000034292	Traf3ip1	0.36642096346549774	0.91481107662607664	0.0008281612552544789	0.2465158673564892	-0.056304804392275365	1.0	0.1882804896856064	-0.4820594926605033	0.820303458527609	0.19318199606860048	-0.3883382394332322	1.0	0.13038101374124722	-0.93034644952075718	1.0	0.098607127475980674	-1.4107329254688077	0.023672495744550159	0.2381310529339058	-0.079273557768298142	1.0	0.19281639781983659	-0.37722584586410934	1.0
ENSMUSG00000026311	Asb1	0.036095199386153513	-0.93283655137956112	0.058004020404230874	0.041085977892748198	-0.54993396279642281	0.82726289711369094	0.048496489767504675	-0.23242457758773316	1.0	0.032196999344766747	-0.65048040109967875	1.0	0.024446440076483854	-0.89858772907209961	1.0	0.24240918837845249	2.6393523059675013	5.6994403112672263e-10	0.032179872018095378	-0.65129235924014228	1.0	0.05623811603078567	0.11960574457838158	1.0
ENSMUSG00000100980	Gm29100	0.0021875878415850611	1.4473061574530988	0.67520483535648346	0.0	0.013002231594734681	1.0	0.0	0.66373961142772764	1.0	0.0	1.9543816570591828	1.0	0.0	2.3108656365568505	1.0	0.0	1.2560236664159961	1.0	0.0064359744036190753	3.3686071981975623	1.0	0.0	2.2895307460206951	1.0
ENSMUSG00000007805	Twist2	0.013125527049510368	-2.4372166251269665	9.0591994869002006e-07	0.056737778994747516	0.12547696085314719	1.0	0.20254416314663717	2.7251401560918711	3.0939495147215663e-10	0.090151598165346888	0.8839923291677847	1.0	0.040744066794139756	-0.18098745977282427	1.0	0.0041086303114991948	-2.8629174063075116	0.010918998277601861	0.025743897614476301	-0.81196504744425724	1.0	0.024102049727479573	-0.80850133693983217	1.0
ENSMUSG00000026313	Hdac4	0.13344285833668873	0.043306929626701685	1.0	0.14282268505574375	0.16717316172249497	1.0	0.20254416314663717	0.76757542241226773	0.18605012045966976	0.096590998034300241	-0.38546834582544287	1.0	0.032595253435311805	-1.7552235539009216	0.69670563851921374	0.11093301841047826	-0.22202363038864847	1.0	0.11584753926514336	-0.12493227475999857	1.0	0.064272132606612201	-0.91123165934421158	1.0
ENSMUSG00000096941	Gm26720	0.0043751756831701223	-0.40069074910185254	0.90403584709181872	0.0039129502754998288	-0.20939018974171386	1.0	0.0057054693844123148	0.4413471900912791	1.0	0.012878799737906699	1.7319892357227342	1.0	0.0	0.31086563655685051	1.0	0.0041086303114991948	0.34913307080747735	1.0	0.019307923210857229	2.2531299807776266	1.0	0.0080340165758265251	1.3826401504121755	1.0
ENSMUSG00000026260	Ndufa10	3.1162188803379198	-0.014056964826674845	1.0	3.284921756282106	0.082940787715276354	1.0	3.3234359164201734	0.095369530985942585	1.0	2.9106087407669139	-0.11952935030584522	1.0	2.860233488948611	-0.1459554436180619	1.0	2.9993001273944122	-0.073973543930719865	1.0	3.1343195345624899	-0.0063372471374838479	1.0	2.9484840833283346	-0.10017072855105513	1.0
ENSMUSG00000073616	Myeov2	4.2603273214869066	-0.17476069955341078	0.75937254935847665	4.5938036234367985	-0.0092427413773732425	1.0	5.0436349358204868	0.147251185109464	1.0	4.9132621000114058	0.090033431870764957	1.0	5.6145324042324587	0.28997827008302757	1.0	4.6222091004365939	-0.0010459205583708275	1.0	4.6789533914310679	0.014927163270487043	1.0	4.6115255145244252	-0.0091275695438213234	1.0
ENSMUSG00000034220	Gpc1	0.18375737869314515	0.083314002999190784	0.96424056566323157	0.21129931487699075	0.32997544453933214	0.84595403528264379	0.2282187753764926	0.44134719009127998	0.71837588344920134	0.27045479449604071	0.6802066936201876	1.0	0.11408338702359132	-0.57665963418473654	1.0	0.045194933426491141	-1.9631448540461656	0.0030658743471918509	0.16733533449409596	-0.046430301081280767	1.0	0.064272132606612201	-1.3543254437540311	0.81132502944143647
ENSMUSG00000101995	Gm29480	0.0	-0.13765634326805731	1.0	0.0	1.0130022315947347	1.0	0.0028527346922061574	3.6637396114277268	0.67105461033419755	0.0	2.9543816570591828	1.0	0.0	3.3108656365568505	1.0	0.0	2.2560236664159961	1.0	0.0	2.9535696989187201	1.0	0.0	3.2895307460206951	1.0
ENSMUSG00000047067	Dusp28	0.066721429168344365	0.15832848436702163	0.90515442688771075	0.064563679545747168	0.089237817421820242	1.0	0.05705469384412315	-0.093690085298193893	1.0	0.057954598820580148	0.018921909253892366	1.0	0.06519050687062361	0.21400409730426118	1.0	0.069846715295486306	0.24603957784337371	0.95191575928752448	0.077231692843428915	0.42519072656393009	1.0	0.0080340165758265251	-2.0413861320939226	0.6479722426263349
ENSMUSG00000097251	5033417F24Rik	0.0010937939207925306	-0.94501126532566193	0.8184634050702263	0.0019564751377499144	0.20564730953713095	1.0	0.0	-0.33626038857227236	1.0	0.0064393998689533495	2.1470267350015773	1.0	0.0081488133588279513	2.5035107144992468	1.0	0.0041086303114991948	1.4486687443583923	0.83785896888214506	0.0064359744036190753	2.1462147768611146	1.0	0.0080340165758265251	2.4821758239630896	1.0
ENSMUSG00000026269	Rnpepl1	0.16297529419808707	-0.23076574765954039	0.74378369716497439	0.15260506074449331	-0.29424181753551437	0.98332450864544496	0.19683869376222488	0.14916643859796963	1.0	0.12234859751011364	-0.5374714392704929	1.0	0.12223220038241926	-0.5156828507340645	1.0	0.40675440083842024	1.3684983956744081	0.00072669447525108475	0.12228351366876244	-0.5382833974109551	1.0	0.16068033151653049	-0.12872346594169271	1.0
ENSMUSG00000100632	9430060I03Rik	0.013125527049510368	-0.34410722073548516	0.86725296841888244	0.025434176790748886	0.96237615852476743	0.61049890053939126	0.019969142845443103	0.53445659448276128	1.0	0.012878799737906699	0.21741606289297621	1.0	0.0	-1.0814517862219093	1.0	0.016434521245996779	0.33002424785977258	1.0	0.0064359744036190753	-0.40398230569936455	1.0	0.01606803315165305	0.55256515185448851	1.0
ENSMUSG00000026270	Capn10	0.24063466257435673	0.27520678477644811	0.60727191446927453	0.18977808836174168	-0.20201065937611551	1.0	0.1939859590700187	-0.14659916906869785	1.0	0.19318199606860048	-0.11932802912382767	1.0	0.26076202748249444	0.33289194288684976	1.0	0.20954014588645892	-0.012203408638120639	1.0	0.19951520651219135	-0.071569863359788766	1.0	0.17674836466818353	-0.23675584737285504	1.0
ENSMUSG00000026271	Gpr35	0.0010937939207925306	-0.72261884398921339	0.93990988547434573	0.0019564751377499144	0.42803973087357861	1.0	0.0028527346922061574	1.0787771107065707	1.0	0.0	1.1470267350015773	1.0	0.0	1.5035107144992468	1.0	0.0082172606229983895	2.5190580722497904	0.34418728017433603	0.0	1.1462147768611146	1.0	0.0080340165758265251	2.704568245299539	1.0
ENSMUSG00000045091	Aqp12	0.0	-0.13765634326805731	1.0	0.0019564751377499144	3.0130022315947347	0.79719804321007959	0.0	1.6637396114277276	1.0	0.0	2.9543816570591828	1.0	0.0	3.3108656365568505	1.0	0.0	2.2560236664159961	1.0	0.0	2.9535696989187201	1.0	0.0	3.2895307460206951	1.0
ENSMUSG00000014602	Kif1a	0.14766217930699163	2.8205234810373141	4.5299042033879221e-16	0.017608276239749227	-1.9959865516325199	0.0016885493322721082	0.014263673461030787	-2.1176201020969323	0.0091683589641530748	0.019318199606860049	-1.42932263541487	1.0	0.097785760305935415	0.70752460652084004	1.0	0.0041086303114991948	-3.1448557698661883	0.0018514706917445146	0.025743897614476301	-1.0995416375408431	1.0	0.0	-3.1198601901170075	0.18900305970744494
ENSMUSG00000034159	2310007B03Rik	0.0	-1.4595844381554208	0.69143010035404595	0.0019564751377499144	1.0130022315947347	1.0	0.0085582040766184718	3.6637396114277268	0.11994119053990077	0.0	1.6324535621718193	1.0	0.0	1.9889375416694888	1.0	0.0	0.93409557152863432	1.0	0.0	1.6316416040313566	1.0	0.0	1.9676026511333315	1.0
ENSMUSG00000084989	Crocc2	0.0	-0.13765634326805731	1.0	0.0	1.0130022315947347	1.0	0.0	1.6637396114277276	1.0	0.0	2.9543816570591828	1.0	0.0	3.3108656365568505	1.0	0.0	2.2560236664159961	1.0	0.0	2.9535696989187201	1.0	0.0080340165758265251	5.2895307460206951	0.6479722426263349
ENSMUSG00000047793	Sned1	0.0010937939207925306	-0.13765634326805731	1.0	0.0019564751377499144	1.0130022315947347	1.0	0.0028527346922061574	1.6637396114277268	1.0	0.0	1.6324535621718193	1.0	0.0	1.9889375416694888	1.0	0.0	0.93409557152863432	1.0	0.0064359744036190753	2.9535696989187201	1.0	0.0	1.9676026511333315	1.0
ENSMUSG00000026273	Mterf4	0.30954367958428614	0.39370527397801691	0.32507555950301598	0.23868996680548954	-0.15822542911521342	1.0	0.21966057129987412	-0.27727036249880932	1.0	0.22537899541336723	-0.19987388811724704	1.0	0.334101347711946	0.39257027767608266	1.0	0.21364877619795811	-0.30145809788305344	0.90808079809356712	0.26387495054838211	0.035274340037951157	1.0	0.19281639781983659	-0.41534121843565908	1.0
ENSMUSG00000101172	Gm28535	0.0032813817623775919	-0.13765634326805909	1.0	0.0039129502754998288	0.42803973087357861	1.0	0.0057054693844123148	1.0787771107065707	1.0	0.0	0.49495003842188456	1.0	0.0081488133588279513	1.9889375416694879	1.0	0.0041086303114991948	0.93409557152863343	0.95959513627986881	0.0064359744036190753	1.6316416040313566	1.0	0.0	0.83009912738339686	1.0
ENSMUSG00000026274	Pask	0.11266077384163065	0.475320533622694	0.33347439633809234	0.074346055234496736	-0.35264724072194564	0.97752095229910996	0.11125665299604014	0.34181151654036546	1.0	0.090151598165346888	0.047491061450663619	1.0	0.073339320229451554	-0.2126963195001621	1.0	0.045194933426491141	-0.9919038470275896	0.28499353386711734	0.09653961605428614	0.14621477686111506	1.0	0.072306149182438717	-0.23403121003631933	1.0
ENSMUSG00000026275	Ppp1r7	0.96582003205980449	0.0036875059688248335	1.0	0.98019404401270704	0.029622493515186619	1.0	0.9528133871968566	-0.019705465783761533	1.0	0.88219778204660892	-0.13492488417484566	1.0	1.1408338702359131	0.25442969092713563	1.0	0.74777071669285344	-0.39820149674227429	0.72976828903693625	1.0297559045790521	0.10085119556011762	1.0	1.1890344532223256	0.31764005195119904	1.0
ENSMUSG00000034088	Hdlbp	1.16270293780246	-0.40711701826128549	0.25840583575965459	1.4751822538634354	0.084490719349839538	1.0	1.7801064479366422	0.39878289346290524	0.6534718111054445	1.1526525765426496	-0.30572766007199692	1.0	0.92896472290638643	-0.62254278850715028	1.0	2.1077273497990867	0.65663176769850962	0.13101842618009743	1.1584753926514337	-0.2981284730871735	1.0	1.6068033151653049	0.19743104308712256	1.0
ENSMUSG00000026276	Sept2	1.3617734313867007	-0.55196999774676514	0.072645450723848412	1.4771387290011853	-0.32070923699636067	0.88610003001515647	2.7300671004412926	0.75023802926667549	0.076095338908069118	1.7579561642242645	-0.015356717428115174	1.0	0.8230301492416231	-1.1411534814802391	0.83792678951890187	2.6336320296709839	0.64397621487194723	0.13997844094901696	1.4094783943925775	-0.35087496783470656	1.0	3.00472219935912	0.80685452986648665	0.54251025763852756
ENSMUSG00000034066	Farp2	0.0076565574455477146	-0.5970879619053564	0.70973208085867301	0.017608276239749227	1.0130022315947347	0.67109763413255907	0.014263673461030787	0.66373961142772764	1.0	0.019318199606860049	1.2539419389180901	1.0	0.0081488133588279513	0.50351071449924678	1.0	0.0082172606229983895	0.086098664973683903	1.0	0.0064359744036190753	0.14621477686111461	1.0	0.0	-0.56845024910687769	1.0
ENSMUSG00000026277	Stk25	0.23516569297039408	-0.090127973185473165	0.97490162527878776	0.21912521542799041	-0.19195836826858592	1.0	0.2767152651439973	0.21236026508516348	1.0	0.18030319633069378	-0.42842867997520306	1.0	0.21186914732952672	-0.17979956753536275	1.0	0.32458179460843639	0.4642095952541696	0.45369906459352261	0.25100300174114393	0.061178673005315654	1.0	0.28922459672975487	0.27739699038483856	1.0
ENSMUSG00000026278	Bok	0.3904844297229334	0.84233369600044727	0.0026033127971315509	0.2347770165299897	-0.2969532216265518	0.96653731138972643	0.21680783660766798	-0.40039072599198788	0.92913384000472221	0.20606079580650719	-0.42748897828446264	1.0	0.4807799881708491	0.84924977065767759	0.75939365251238422	0.090389866852982281	-1.6674976037366438	0.0064143972624854627	0.25743897614476302	-0.098269232600898926	1.0	0.10444221548574482	-1.3686807367311009	0.67910488429107585
ENSMUSG00000026279	Thap4	0.38720304796055582	0.33966543426512774	0.42456512086056269	0.35216552479498459	0.094995603792042305	1.0	0.3223590202192958	-0.056039471921802475	1.0	0.28333359423394738	-0.23324534611658954	1.0	0.34225016107077394	0.054135807577265771	1.0	0.25473507931295009	-0.4141548365390082	0.74381827239803056	0.2123871553194295	-0.65767212660128571	1.0	0.28119058015392834	-0.2357725440327445	1.0
ENSMUSG00000101952	Gm10550	0.0	-1.1376563432680573	0.86832837421576126	0.0	0.013002231594734681	1.0	0.0	0.66373961142772764	1.0	0.012878799737906699	4.5393441577803388	0.56497821802184378	0.0	2.3108656365568505	1.0	0.0	1.2560236664159961	1.0	0.0	1.9535696989187201	1.0	0.0080340165758265251	3.704568245299539	1.0
ENSMUSG00000026280	Atg4b	0.44079895007938985	-0.21753712013675452	0.70973208085867301	0.59085549160047413	0.35681929214457464	0.72709967130396191	0.53346138744255145	0.15493338181685568	1.0	0.62462178728847495	0.38918241115945584	1.0	0.37484541450608577	-0.37652866145984043	1.0	0.43140618270741543	-0.18598088046311756	1.0	0.50844197788590695	0.073373969975620956	1.0	0.2972586133055814	-0.71520717298596947	1.0
ENSMUSG00000026281	Dtymk	5.1933335359229353	0.10151638023492193	0.90085309308914985	4.5977165737122982	-0.13846381670671448	1.0	4.7982997522907569	-0.059401637549192365	1.0	5.2030350941143064	0.065194530926928174	1.0	5.916038498509093	0.25765866712965835	1.0	4.1004130508761962	-0.30576787141999562	0.77700474298015765	5.2131392669314511	0.068185514599496955	1.0	5.3988591389554248	0.11853430372639506	1.0
ENSMUSG00000026283	Ing5	0.50970796708931931	0.01537687877548044	1.0	0.51455296122822747	0.03087290843342283	1.0	0.4963758364438714	-0.029707519571825602	1.0	0.5602277885989414	0.16233086507626704	1.0	0.39929185458256961	-0.34104710808893224	1.0	0.50536152831440095	0.001985618463082317	1.0	0.40546638742800178	-0.3260408821337657	1.0	0.64272132606612198	0.36963748521453677	1.0
ENSMUSG00000073609	D2hgdh	0.094066277188157632	0.45979710163629406	0.38794542477005584	0.072389580096746828	-0.096622259579763448	1.0	0.071318367305153937	-0.095252289068477047	1.0	0.057954598820580148	-0.30865274877461202	1.0	0.11408338702359132	0.6708617722777328	1.0	0.073955345606985495	-0.011748658424461045	1.0	0.051487795228952603	-0.46896233690704925	1.0	0.024102049727479573	-1.3398258740589153	1.0
ENSMUSG00000026285	Pdcd1	0.0010937939207925306	0.27738115601078661	1.0	0.0019564751377499144	1.4280397308735786	1.0	0.0	0.66373961142772764	1.0	0.0	1.9543816570591828	1.0	0.0081488133588279513	3.7259031358356944	0.94635316466126462	0.0	1.2560236664159961	1.0	0.0	1.9535696989187201	1.0	0.0	2.2895307460206951	1.0
ENSMUSG00000051185	Fam174a	0.45064309536652258	-0.23229321740613396	0.69980340914068251	0.54781303856997599	0.16158661481232039	1.0	0.58481061190226225	0.26145189989403927	0.9601014484038356	0.57310658833684813	0.21141732227153276	1.0	0.26891084084132238	-0.90202408252102984	1.0	0.41497166146141867	-0.29192931930773669	0.89813285564626033	0.66934133797638384	0.45106935838953599	1.0	0.5543471437320302	0.16024772907572737	1.0
ENSMUSG00000040710	St8sia4	0.0065627635247551839	0.084736078068389453	1.0	0.0019564751377499144	-1.0744606096556053	0.86241973329312449	0.0028527346922061574	-0.42372322982261235	1.0	0.0064393998689533495	0.86691881580884278	1.0	0.0	0.14094063511453836	1.0	0.0	-0.9139013350263161	0.77316855957190433	0.012871948807238151	1.5385321996398753	1.0	0.048204099454959147	3.5119231673571418	0.015426414069272813
ENSMUSG00000040693	Slco4c1	0.0065627635247551839	-3.7396923573481562	1.5697358002503341e-09	0.0019564751377499144	-4.4382088802375943	7.1724558877275193e-06	0.0	-4.7956920072095688	0.00021100585493646342	0.0	-3.5050499615781154	0.61324116761678771	0.0	-3.1485659820804468	0.76418624671092672	0.68614126202036552	7.4784160877524437	1.441732942858599e-44	0.0064359744036190753	-2.4976414129136097	1.0	0.0	-3.1699008726166031	0.62835362301883757
ENSMUSG00000097814	Panct2	0.0	-3.0445469388765769	0.036086523907435046	0.0	-1.893888364013784	0.5997394570065453	0.0	-1.2431509841807902	0.88230091366720542	0.0	0.047491061450663175	1.0	0.0	0.40397504094833181	1.0	0.057520824360988723	7.1629142620245148	5.1679692179730666e-12	0.0	0.046679103310200531	1.0	0.0	0.38264015041217547	1.0
ENSMUSG00000100454	Gm28901	0.0087503513663402446	-0.42716296046304425	0.81772413379237263	0.0136953259642494	0.48944027553772163	1.0	0.014263673461030787	0.60484592237415935	1.0	0.025757599475813398	1.5758700338054528	1.0	0.0	-0.59602495905166819	1.0	0.012325890934497584	0.50113616425252783	1.0	0.012871948807238151	0.73117727758227069	1.0	0.0	-0.61735984958782453	1.0
ENSMUSG00000044768	D1Ertd622e	0.10062904071291282	-1.0620219054312074	0.0013090831099458074	0.23282054139223979	0.57116467297217577	0.36258910975542957	0.20254416314663717	0.28677015298240338	1.0	0.21250019567546052	0.35534397112630289	1.0	0.12223220038241926	-0.43732721303261002	1.0	0.098607127475980674	-0.8177965668756757	0.33859039926808004	0.18020728330133412	0.1076471206016274	1.0	0.49810902770124449	1.685610087595653	0.0071647335970251051
ENSMUSG00000040648	Ppip5k2	0.51955211237645205	0.20449232252561311	0.70973208085867301	0.52042238664147722	0.16680756767377025	1.0	0.45929028544519135	-0.053048100800848097	1.0	0.39924279187510769	-0.25321376234918547	1.0	0.16297626717655903	-1.5328311325644739	0.61590264469559397	0.49303563737990336	0.063751233455883183	1.0	0.38615846421714456	-0.30304503671889105	1.0	0.49007501112541801	0.057612816865926453	1.0
ENSMUSG00000026333	Gin1	0.14766217930699163	0.067163448620439326	1.0	0.16434391157099279	0.25748624105674844	0.96975507422148433	0.12837306114927707	-0.16142658674633692	1.0	0.12234859751011364	-0.18312186669075325	1.0	0.12223220038241926	-0.16486779440954713	1.0	0.13147616996797423	-0.10472367736189492	1.0	0.15446338568685783	0.15863403611518301	1.0	0.1285442652132244	-0.094681627121011136	1.0
ENSMUSG00000026335	Pam	0.17828840908918248	-0.5614640521746348	0.18342991155841418	0.1780392375352422	-0.46343581234825226	0.79719804321007959	0.3908246528322436	0.90807792355161654	0.057390981728091123	0.43787919108882778	0.99951103254884188	0.67926554662562399	0.13038101374124722	-0.79888821530286203	1.0	0.24651781868995168	0.10195261617452012	1.0	0.22525910412666764	-0.026252419143650396	1.0	0.2570885304264488	0.1765779300163044	1.0
ENSMUSG00000100182	1810006J02Rik	0.0010937939207925306	1.8623436567319427	0.70973208085867301	0.0	1.0130022315947347	1.0	0.0	1.6637396114277276	1.0	0.0	2.9543816570591828	1.0	0.0	3.3108656365568505	1.0	0.0	2.2560236664159961	1.0	0.0	2.9535696989187201	1.0	0.0	3.2895307460206951	1.0
ENSMUSG00000100009	Gm7967	0.0010937939207925306	-1.3075813447103704	0.52547351059460623	0.0019564751377499144	-0.15692276984757747	1.0	0.0085582040766184718	1.856384689370123	0.64469914793502914	0.0	0.63245356217182014	1.0	0.0081488133588279513	2.1409406351145384	1.0	0.0041086303114991948	1.0860986649736839	0.93324076079724638	0.012871948807238151	2.5385321996398762	1.0	0.0	0.96760265113333244	1.0
ENSMUSG00000100684	Gm20268	0.0	-0.13765634326805731	1.0	0.0	1.0130022315947347	1.0	0.0	1.6637396114277276	1.0	0.0064393998689533495	4.9543816570591828	1.0	0.0	3.3108656365568505	1.0	0.0	2.2560236664159961	1.0	0.0	2.9535696989187201	1.0	0.0	3.2895307460206951	1.0
ENSMUSG00000050840	Cdh20	0.0	-3.9450112653256619	0.00033619676935873994	0.035216552479498453	2.9390016501509573	6.1200000638905212e-05	0.0028527346922061574	-1.0911478907357406	0.91390513908786919	0.012878799737906699	0.83890443963924621	1.0	0.0081488133588279513	0.55597813439338228	1.0	0.0041086303114991948	-0.49886383574747217	0.89357274132999087	0.025743897614476301	1.6905352930849258	1.0	0.0	-0.51782417603690956	1.0
ENSMUSG00000047496	Rnf152	0.020782084495058081	1.0143467501769914	0.37165454601176678	0.011738850826499485	-0.13383915673453561	1.0	0.0	-2.5457137542012216	0.37749983224921263	0.0	-1.2550717085697674	1.0	0.0081488133588279513	0.14094063511453836	1.0	0.024651781868995169	1.1091822780867249	0.56418266251965854	0.0064359744036190753	-0.21635530252359292	1.0	0.024102049727479573	1.2020679047703551	1.0
ENSMUSG00000097482	Gm17634	0.0076565574455477146	1.5404155618445783	0.33171666329785382	0.0039129502754998288	0.27603663742852813	1.0	0.0	-0.92122288929342755	1.0	0.0	0.3694191563380258	1.0	0.0	0.72590313583569444	1.0	0.0041086303114991948	0.79659204777869874	0.96890510414585496	0.0	0.36860719819756316	1.0	0.0080340165758265251	1.8300991273833969	1.0
ENSMUSG00000056536	Pign	0.079846956217854731	-0.36283120527583357	0.5863681088605649	0.080215480647746487	-0.27416044513195059	1.0	0.10269844891942168	0.15894745939055488	1.0	0.064393998689533494	-0.46882977366536194	1.0	0.040744066794139756	-1.0170611989519549	1.0	0.23830055806695327	1.5840778641001996	0.00030865962837761418	0.077231692843428915	-0.21635530252359336	1.0	0.080340165758265247	-0.13368068470385053	1.0
ENSMUSG00000026319	2310035C23Rik	0.20453946318820324	0.25706117163118947	0.66450247193660394	0.12130145854049468	-0.69271242858703141	0.3276297913078311	0.1740168162245756	-0.068564605368615084	1.0	0.16098499672383373	-0.15253354685733012	1.0	0.081488133588279513	-1.0845711280660884	0.99987214317806183	0.29171275211644282	0.77489697667937962	0.13165156098592856	0.19951520651219135	0.16566713952728751	1.0	0.20085041439566312	0.18261554210418218	1.0
ENSMUSG00000026321	Tnfrsf11a	0.0087503513663402446	1.4473061574530979	0.34020332487922383	0.0019564751377499144	-0.68743748654635795	1.0	0.0028527346922061574	-0.036700106713364988	1.0	0.0	0.14702673500157815	1.0	0.016297626717655903	2.3108656365568505	0.96653096001573302	0.0041086303114991948	0.55558394827490432	1.0	0.0	0.14621477686111461	1.0	0.0	0.48217582396309044	1.0
ENSMUSG00000099843	Gm7160	0.0065627635247551839	-0.72261884398921428	0.62500757650237593	0.0097823756887495707	0.13853311367859344	1.0	0.019969142845443103	1.341811516540365	0.5658332224346222	0.019318199606860049	1.3694191563380258	1.0	0.016297626717655903	1.2519719475032822	1.0	0.0082172606229983895	0.19712997736242688	1.0	0.0	-0.80131780324474899	1.0	0.0080340165758265251	0.58909102787960244	1.0
ENSMUSG00000038866	Zcchc2	0.050314520356456408	0.0075415722718767952	1.0	0.050868353581497772	0.053644216092081365	1.0	0.03708555099868005	-0.41154851587650931	1.0	0.051515198951626796	0.18179215316225417	1.0	0.0081488133588279513	-1.7115021764716039	0.8763390675674364	0.10271575778747986	1.228542929993889	0.046709489645086866	0.0064359744036190753	-2.0687981141097351	0.81385390213816322	0.080340165758265247	0.83009912738339597	1.0
ENSMUSG00000044340	Phlpp1	0.061252459564381717	-0.22362956637791109	0.83242245581430474	0.068476629821246998	0.033180113532365052	1.0	0.05705469384412315	-0.23856371468513871	1.0	0.045075799082673444	-0.4550092790785194	1.0	0.040744066794139756	-0.53043661742409132	1.0	0.16845384277146697	1.5608782479444168	0.0015717584760273984	0.051487795228952603	-0.27738473592115298	1.0	0.0321360663033061	-0.82316938672866868	1.0
ENSMUSG00000057329	Bcl2	0.055783489960419062	-0.022179125848122538	1.0	0.080215480647746487	0.67739919981029573	0.4733693894577401	0.051349224459710838	-0.09956013055194024	1.0	0.057954598820580148	0.16778529516837493	1.0	0.024446440076483854	-0.85905936488546164	1.0	0.0082172606229983895	-2.3389229228777824	0.019655044818934261	0.070795718439809835	0.45106935838953621	1.0	0.088374182334091764	0.78703040549151071	1.0
ENSMUSG00000054006	D630008O14Rik	0.0010937939207925306	1.8623436567319427	0.70973208085867301	0.0	1.0130022315947347	1.0	0.0	1.6637396114277276	1.0	0.0	2.9543816570591828	1.0	0.0	3.3108656365568505	1.0	0.0	2.2560236664159961	1.0	0.0	2.9535696989187201	1.0	0.0	3.2895307460206951	1.0
ENSMUSG00000009905	Kdsr	0.33579473368330692	-0.010421154971950841	1.0	0.29542774580023706	-0.23092335129135444	1.0	0.32521175491150195	-0.054919827613628902	1.0	0.35416699279243424	0.089311237145290434	1.0	0.18742270725304289	-0.83209231728519217	1.0	0.5998600254788824	0.95385882635006325	0.020583996313173179	0.28318287375923934	-0.24632072392288085	1.0	0.24102049727479574	-0.47223493384757553	1.0
ENSMUSG00000009907	Vps4b	1.1561401742777049	0.12074923615550862	0.86832837421576126	1.0095411710789557	-0.14665443439375067	1.0	1.2380868564174723	0.20460952796571333	1.0	1.0818191779841628	-0.02086429593480825	1.0	0.72524438893568766	-0.61566098647843104	1.0	1.1915027903347664	0.13255997918487222	0.92196319780465896	1.0619357765971476	-0.049143664756576083	1.0	0.85160575703761154	-0.37839320371586105	1.0
ENSMUSG00000067006	Serpinb5	0.0021875878415850611	2.4473061574530988	0.42566668582529099	0.0	0.42803973087357861	1.0	0.0	1.0787771107065716	1.0	0.0	2.3694191563380249	1.0	0.0	2.7259031358356944	1.0	0.0	1.67106116569484	1.0	0.0	2.3686071981975623	1.0	0.0	2.704568245299539	1.0
ENSMUSG00000086161	Gm15389	0.0065627635247551839	2.6696985787895464	0.074056991669368952	0.0	-0.98699776840526532	0.9709340959669851	0.0	-0.33626038857227236	1.0	0.0064393998689533495	2.1470267350015773	1.0	0.0	1.3108656365568505	1.0	0.0	0.25602366641599605	1.0	0.0	0.95356969891872012	1.0	0.0	1.2895307460206951	1.0
ENSMUSG00000026312	Cdh7	0.0098441452871327762	3.1842717516193044	0.021956906122317002	0.0	-1.4464293870425626	0.9354932888594516	0.0	-0.79569200720956879	1.0	0.0	0.49495003842188456	1.0	0.0081488133588279513	1.9889375416694879	1.0	0.0	-0.20340795222130126	1.0	0.0	0.49413808028142192	1.0	0.0	0.83009912738339686	1.0
ENSMUSG00000038702	Dsel	0.060158665643589182	0.11510972711190881	0.9783976113623909	0.078259005509996565	0.60236991143589158	0.58122500237147956	0.048496489767504675	-0.2107295064884136	1.0	0.025757599475813398	-0.90359933806838999	1.0	0.040744066794139756	-0.27409686416430556	1.0	0.045194933426491141	-0.267538289641017	0.98794880273703267	0.051487795228952603	-0.016056652037762298	1.0	0.064272132606612201	0.3199043950642122	1.0
ENSMUSG00000097648	9330185C12Rik	0.014219320970302898	3.0847360780683903	0.0017255547050012649	0.0019564751377499144	-0.89388836401378402	0.96653731138972643	0.0	-1.3362603885722715	0.89721014639233609	0.0	-0.045618342940818124	1.0	0.0	0.31086563655685051	1.0	0.0041086303114991948	0.34913307080747735	1.0	0.0	-0.046430301081280767	1.0	0.0	0.28953074602069417	1.0
ENSMUSG00000070695	Cntnap5a	0.043751756831701225	4.2198956613500256	2.7442683502552656e-11	0.0	-3.4464293870425626	0.0075595277858997532	0.0	-2.7956920072095688	0.086269551495517738	0.0	-1.5050499615781154	1.0	0.0	-1.1485659820804468	1.0	0.0	-2.2034079522213013	0.20485678252336648	0.019307923210857229	0.59601769430063545	1.0	0.0	-1.1699008726166031	1.0
ENSMUSG00000026374	Tsn	3.9781284899224336	0.1077205539169428	0.88762515657095109	4.0890330378973205	0.13515003360618039	1.0	3.6572058754082941	-0.063013468109492932	1.0	3.5867457270070155	-0.091735083448279298	1.0	2.8031917954368151	-0.46187684915888183	1.0	3.3731854857408385	-0.1892983528058656	1.0	3.7650450261171593	-0.017522592835429673	1.0	3.6795795917285483	-0.053768688534994391	1.0
ENSMUSG00000026377	Nifk	2.2707161795652935	0.056080670285673762	0.99762698297915453	2.5082011265953899	0.22651995088340571	0.96653731138972643	2.2051639170753599	-0.008905001771621901	1.0	1.9768957597686783	-0.17784263519790722	1.0	2.020905712989332	-0.1438176671822835	1.0	1.7174074702066633	-0.40222190688604076	0.71022189683434234	1.8149447818205793	-0.30744539053126463	1.0	2.5789193208403143	0.22518127429621515	1.0
ENSMUSG00000064302	Clasp1	0.32485679447538157	0.084332696256481654	0.95182623633944119	0.3854256021367331	0.3873302818556148	0.69179931777471027	0.33091722429591425	0.099476103374407598	1.0	0.24469719502022727	-0.34893075966083353	1.0	0.14667864045890311	-1.0669156930640291	0.95270957923978572	0.23008329744395489	-0.46567517109690026	0.66116253256623936	0.28961884816285843	-0.098407591858798771	1.0	0.32136066303306099	0.06212024991762144	1.0
ENSMUSG00000107722	2900060B14Rik	0.13234906441589619	0.051614007893680647	1.0	0.11151908285174511	-0.24795784600120063	1.0	0.11696212238045246	-0.14361531062987609	1.0	0.14166679711697369	0.18792476618357679	1.0	0.024446440076483854	-2.0641737947900745	0.58477685495566378	0.17256247308296618	0.48753156669584596	0.51225281721140759	0.15446338568685783	0.31665511856284168	1.0	0.19281639781983659	0.65261616566481617	1.0
ENSMUSG00000026380	Tfcp2l1	0.0087503513663402446	-2.6115875316004713	3.9686724617684272e-06	0.0039129502754998288	-3.1299557222473089	0.00044904028148830922	0.014263673461030787	-1.4377984150343348	0.29351121593391355	0.0064393998689533495	-1.7870853293419646	1.0	0.0	-2.4440218656066177	0.8416661358218388	0.36155946741192913	5.4098290024950311	1.3504122862918403e-30	0.0	-2.801317803244749	0.8527067100762179	0.024102049727479573	-0.42471477164542826	1.0
ENSMUSG00000048402	Gli2	0.1640690881188796	0.674483641354922	0.071867341256164535	0.099780232025245622	-0.36870709161804438	0.95833986412764438	0.16545861214795712	0.50198854143111538	0.67426593487251996	0.057954598820580148	-1.0137090949860741	1.0	0.13852982710007516	0.22812520554891424	1.0	0.016434521245996779	-2.7349311939809975	0.00048148960241287982	0.19307923210857228	0.71794145042557744	1.0	0.01606803315165305	-2.4474348481455119	0.21088881600249637
ENSMUSG00000097408	Gm26831	0.0	-1.4595844381554208	0.70973208085867301	0.0058694254132497427	3.0130022315947347	0.33087869332307657	0.0	0.3418115165403659	1.0	0.0	1.6324535621718193	1.0	0.0	1.9889375416694888	1.0	0.0041086303114991948	2.2560236664159961	0.66808023681426243	0.0	1.6316416040313566	1.0	0.0	1.9676026511333315	1.0
ENSMUSG00000101179	Gm29455	0.0010937939207925306	0.86234365673194269	1.0	0.0	0.42803973087357861	1.0	0.0	1.0787771107065716	1.0	0.0	2.3694191563380249	1.0	0.0	2.7259031358356944	1.0	0.0	1.67106116569484	1.0	0.0	2.3686071981975623	1.0	0.0080340165758265251	4.2895307460206951	0.90772828862885668
ENSMUSG00000037035	Inhbb	0.0	-0.13765634326805731	1.0	0.0	1.0130022315947347	1.0	0.0	1.6637396114277276	1.0	0.0	2.9543816570591828	1.0	0.0	3.3108656365568505	1.0	0.0	2.2560236664159961	1.0	0.0064359744036190753	4.9535696989187201	1.0	0.0	3.2895307460206951	1.0
ENSMUSG00000004451	Ralb	0.30407470998032349	-0.91892203645700188	0.0012113367817227084	0.46172813250897976	-0.06548077834299959	1.0	0.524903183365933	0.15483135091832279	1.0	0.50227318977836122	0.079497554229812972	1.0	0.39114304122374166	-0.28995751907359724	1.0	0.76009660762735098	0.75626348823172451	0.087623586655317914	0.6242895171510503	0.41346143398182356	1.0	1.0444221548574482	1.2105142407765916	0.090777203486327382
ENSMUSG00000098447	Gm27184	0.0021875878415850611	-0.13765634326805731	1.0	0.0019564751377499144	0.20564730953713095	1.0	0.0028527346922061574	0.85638468937012302	1.0	0.0	0.95438165705918276	1.0	0.016297626717655903	3.3108656365568505	0.78527305112329515	0.0	0.25602366641599605	1.0	0.0064359744036190753	2.1462147768611146	1.0	0.0	1.2895307460206951	1.0
ENSMUSG00000098923	Tmem185b	0.13344285833668873	-0.5482886634269013	0.17849102601570307	0.24455939221873929	0.6504321522100267	0.2010785725832967	0.17686955091678178	0.044829778783233909	1.0	0.20606079580650719	0.29487220297297156	1.0	0.057041693511795659	-1.4770369228345812	0.76362383462451222	0.20954014588645892	0.31983876401343903	0.70545168519044132	0.12871948807238151	-0.39894671580206609	1.0	0.23298648069896921	0.48217582396308956	1.0
ENSMUSG00000101731	3830432H09Rik	0.0	-1.1376563432680573	0.86832837421576126	0.0019564751377499144	1.4280397308735786	1.0	0.0	0.66373961142772764	1.0	0.0064393998689533495	3.3694191563380249	1.0	0.0	2.3108656365568505	1.0	0.0	1.2560236664159961	1.0	0.0	1.9535696989187201	1.0	0.0080340165758265251	3.704568245299539	1.0
ENSMUSG00000026383	Epb41l5	0.32485679447538157	0.20192892758131964	0.7197950808723822	0.26216766845848849	-0.21852120149384135	1.0	0.3822664487556251	0.43221617833915138	0.67105461033419755	0.19318199606860048	-0.61889903861433915	1.0	0.097785760305935415	-1.5509370695231299	0.68938498967848172	0.40264577052692108	0.49736300115047039	0.38926485153733348	0.27031092495200115	-0.12399128437493356	1.0	0.16068033151653049	-0.86504629108818265	1.0
ENSMUSG00000026384	Ptpn4	0.12906768265351862	0.27334564277562867	0.68701315661475948	0.16238743643324288	0.66385266797234843	0.24951670353653349	0.0941402448428032	-0.29319166668038665	1.0	0.090151598165346888	-0.28338599016418176	1.0	0.032595253435311805	-1.5619631229780344	0.77655849703473301	0.057520824360988723	-0.98174398080736758	0.25175430440375129	0.11584753926514336	0.077375900533116937	1.0	0.096408198909918294	-0.164847644890318	1.0
ENSMUSG00000036975	Tmem177	0.16625667596046464	0.3850218791987543	0.42884482740994351	0.13304030936699418	-0.09279243242786217	1.0	0.13122579584148325	-0.099084150659504378	1.0	0.12878799737906699	-0.083753471827589188	1.0	0.06519050687062361	-0.99898962602993713	1.0	0.1438020609024718	0.059626453612492192	1.0	0.11584753926514336	-0.23729464021595659	1.0	0.1365782817890509	0.016512251614277496	1.0
ENSMUSG00000036962	Cfap221	0.0	-0.13765634326805731	1.0	0.0019564751377499144	3.0130022315947347	0.79719804321007959	0.0	1.6637396114277276	1.0	0.0	2.9543816570591828	1.0	0.0	3.3108656365568505	1.0	0.0	2.2560236664159961	1.0	0.0	2.9535696989187201	1.0	0.0	3.2895307460206951	1.0
ENSMUSG00000026387	Sctr	0.0010937939207925306	1.8623436567319427	0.70973208085867301	0.0	1.0130022315947347	1.0	0.0	1.6637396114277276	1.0	0.0	2.9543816570591828	1.0	0.0	3.3108656365568505	1.0	0.0	2.2560236664159961	1.0	0.0	2.9535696989187201	1.0	0.0	3.2895307460206951	1.0
ENSMUSG00000050777	Tmem37	0.097347658950535224	-2.418942453658075	1.0071444468169756e-11	0.068476629821246998	-2.6766075533456055	1.3487998176721932e-07	0.12266759176486478	-1.7238861160263108	0.009621102028406589	0.096590998034300241	-1.9358826199619272	0.67789499229517525	0.089636946947107457	-2.0005042666319346	0.71209072578887023	3.0568209517554008	5.0157605682408608	1.139250941603011e-51	0.09010364165066706	-2.0313234086910725	0.56064946203749644	0.096408198909918294	-1.9048472991461574	0.62984466048339971
ENSMUSG00000026385	Dbi	4.7590973493683011	-0.36986562296471392	0.3178372115808874	4.2846805516723121	-0.48593024754876835	0.47390985717600365	4.8325325685972311	-0.2621478096870784	1.0	4.6943225044669923	-0.29104732199015348	1.0	6.1523540859151034	0.11863806550230249	1.0	14.076167447196241	1.5541274487324817	1.6957771284088945e-06	5.3482947294074519	-0.092504904078652306	1.0	4.8043419123442614	-0.25482417702013471	1.0
ENSMUSG00000026388	3110009E18Rik	0.43095480479225706	0.29329564537415886	0.52364066470375592	0.34238314910623502	-0.1804111227699472	1.0	0.31094808145047115	-0.32142958364647711	1.0	0.43787919108882778	0.23001609967260972	1.0	0.51337524160616088	0.47008771296179641	1.0	0.35334220678893075	-0.1051638589185937	1.0	0.34754261779543011	-0.11993897081685745	1.0	0.24102049727479574	-0.64805664681074138	1.0
ENSMUSG00000026389	Steap3	0.041564168990116161	1.3403909535365859	0.011184584381378601	0.0097823756887495707	-1.3327726052469959	0.27201514094349438	0.017116408153236944	-0.43579606212318645	1.0	0.025757599475813398	0.32211344155966959	1.0	0.040744066794139756	0.96509079971511991	1.0	0.012325890934497584	-0.72125625708392072	0.70262028651367037	0.025743897614476301	0.32130148341920695	1.0	0.0	-1.7548633733377592	1.0
ENSMUSG00000036907	C1ql2	0.0098441452871327762	0.72484013298200622	0.74083088016075049	0.0019564751377499144	-1.2349252818488505	0.79719804321007959	0.0	-1.6581884834596341	0.82568732118514043	0.0	-0.36754643782817986	1.0	0.016297626717655903	1.7259031358356944	1.0	0.016434521245996779	1.5779517613033578	0.37303088283015368	0.0064359744036190753	0.70564218547513402	1.0	0.01606803315165305	1.7045682452995381	1.0
ENSMUSG00000058665	En1	0.0010937939207925306	-2.6612182993250713	0.012701446275865745	0.0097823756887495707	0.35003721887230554	1.0	0.0028527346922061574	-0.85982234462928542	1.0	0.0	-0.6305808436619742	1.0	0.0	-0.27409686416430556	1.0	0.065738084983987116	4.3434865076663352	7.1304979961385347e-09	0.0	-0.63139280180243684	1.0	0.0	-0.2954317547004619	1.0
ENSMUSG00000097881	Celrr	0.0043751756831701223	1.1842717516193044	0.687581578263046	0.0019564751377499144	0.20564730953713095	1.0	0.0	-0.33626038857227236	1.0	0.012878799737906699	2.954381657059181	1.0	0.0	1.3108656365568505	1.0	0.0	0.25602366641599605	1.0	0.0	0.95356969891872012	1.0	0.0	1.2895307460206951	1.0
ENSMUSG00000003721	Insig2	0.55236593000022793	0.54612921303897255	0.076126312308996094	0.3678173258969839	-0.31197595965257752	0.93611084361883734	0.3908246528322436	-0.19063193713136384	1.0	0.37348519239929429	-0.23577782812318437	1.0	0.30965490763546216	-0.50307995498409386	1.0	0.41086303114991946	-0.10117990321889714	1.0	0.39903041302438269	-0.13658473833788642	1.0	0.36956476248802012	-0.24466864101857588	1.0
ENSMUSG00000026339	Ccdc93	0.090784895425780041	-0.71688247444007036	0.0768172524221018	0.1232579336782446	-0.069146809759137007	1.0	0.12837306114927707	0.012375884984061614	1.0	0.10946979777220694	-0.18403237163791308	1.0	0.057041693511795659	-1.042281188941232	1.0	0.36566809772342834	1.8112388237430999	4.8020303343821974e-06	0.09010364165066706	-0.46146780036012425	1.0	0.12051024863739787	-0.027881867744175448	1.0
ENSMUSG00000050534	Htr5b	0.0010937939207925306	0.27738115601078661	1.0	0.0019564751377499144	1.4280397308735786	1.0	0.0	0.66373961142772764	1.0	0.0	1.9543816570591828	1.0	0.0	2.3108656365568505	1.0	0.0	1.2560236664159961	1.0	0.0064359744036190753	3.3686071981975623	1.0	0.0	2.2895307460206951	1.0
ENSMUSG00000001674	Ddx18	7.0637211404781626	0.13128690279057009	0.85352149783628606	6.7204920981709551	0.013002231594734681	1.0	5.7539658741798201	-0.24572237913184658	1.0	7.0253852570281046	0.073441431673682445	1.0	8.613295720281144	0.38124644193655399	1.0	4.2688668936476635	-0.69996147872069248	0.23792873294528669	7.4464223849872706	0.16322260911344211	1.0	7.4234313160637084	0.15424436584665013	1.0
ENSMUSG00000036815	Dpp10	0.0010937939207925306	1.8623436567319427	0.70973208085867301	0.0	1.0130022315947347	1.0	0.0	1.6637396114277276	1.0	0.0	2.9543816570591828	1.0	0.0	3.3108656365568505	1.0	0.0	2.2560236664159961	1.0	0.0	2.9535696989187201	1.0	0.0	3.2895307460206951	1.0
ENSMUSG00000026341	Actr3	2.6524502579218869	-0.059769458964352484	1.0	2.7781946956048782	0.033966802763008674	1.0	3.2350011409617827	0.28865423754899222	0.91567164336357409	2.3439415522990195	-0.23473884431370151	1.0	1.6705067385597301	-0.73755510396519075	1.0	2.617197508424987	-0.067034624409220811	1.0	2.6773653519055354	-0.032087981922142461	1.0	3.3742869618471403	0.31851974586455389	1.0
ENSMUSG00000026342	Slc35f5	0.1214111252079709	-0.45442273303964242	0.34200957495229689	0.16434391157099279	0.16500532503978427	1.0	0.17686955091678178	0.28346753030956062	1.0	0.10303039790325359	-0.50504996157811544	1.0	0.057041693511795659	-1.2703349453681065	0.90972366355213208	0.2999300127394412	1.1571380019055379	0.0087145348040476699	0.11584753926514336	-0.33766159874572699	1.0	0.14461229836487743	-0.0017005516437520463	1.0
ENSMUSG00000026343	Gpr39	0.0	-2.1376563432680582	0.26025600121864972	0.0	-0.98699776840526532	0.9709340959669851	0.0	-0.33626038857227236	1.0	0.0	0.95438165705918276	1.0	0.0	1.3108656365568505	1.0	0.028760412180494362	6.2560236664159961	3.3897007495973907e-06	0.0	0.95356969891872012	1.0	0.0	1.2895307460206951	1.0
ENSMUSG00000026344	Lypd1	0.022969672336643144	0.56688777320577	0.65031039426713244	0.023477701652998971	0.54351694829351516	1.0	0.0085582040766184718	-0.82811348490194714	0.88230091366720542	0.0	-1.6305808436619742	1.0	0.0081488133588279513	-0.2437232151207871	1.0	0.0082172606229983895	-0.68257578891986093	0.72802901222855942	0.025743897614476301	0.81606617516878455	1.0	0.0321360663033061	1.1520272222707586	1.0
ENSMUSG00000049690	Nckap5	0.0054689696039626531	-1.552693842546903	0.086937061433062512	0.0058694254132497427	-1.0744606096556053	0.72906186795480277	0.01141093876882463	-0.058726413043363124	1.0	0.019318199606860049	0.86691881580884278	1.0	0.0	-0.89858772907209961	1.0	0.032869042491993558	1.5679676727307363	0.15328295593468833	0.012871948807238151	0.40924918269490895	1.0	0.088374182334091764	3.1740535286007581	0.0034429000864052406
ENSMUSG00000036155	Mgat5	0.036095199386153513	0.5235417432801821	0.53924370111835718	0.027390651928498801	-0.03430348318362153	1.0	0.014263673461030787	-0.90104500735579851	0.80433376222175512	0.019318199606860049	-0.23544290182083483	1.0	0.0	-1.9370618768867347	1.0	0.06162945467248792	1.3252863288531094	0.092243697073174258	0.012871948807238151	-0.67092116598907481	1.0	0.024102049727479573	0.099706187140677471	1.0
ENSMUSG00000026347	Tmem163	0.026251054099020735	2.5061998465066653	0.00028699297017081295	0.0	-2.9869977684052653	0.051350524572697849	0.0057054693844123148	-0.65818848345963499	1.0	0.0	-1.0456183429408181	1.0	0.0081488133588279513	0.3566693261699756	1.0	0.0041086303114991948	-0.69817264397087886	0.91353225147587791	0.0	-1.0464303010812808	1.0	0.024102049727479573	1.4315497508931223	1.0
ENSMUSG00000102014	2900009J06Rik	0.070002810930721956	0.3928583734307205	0.5851440286417009	0.070433104958996906	0.33981254786184323	0.96653731138972643	0.048496489767504675	-0.26436747009048744	1.0	0.045075799082673444	-0.24529068777718255	1.0	0.057041693511795659	0.11119329172048609	1.0	0.053412194049489527	-0.076172763925193898	1.0	0.038615846421714457	-0.44852874465262715	1.0	0.024102049727479573	-0.94887399330438438	1.0
ENSMUSG00000026349	Ccnt2	0.6212749470101574	0.17857814398045335	0.74129575010790749	0.57911664077397462	0.015433057849496779	1.0	0.65327624451521005	0.21805896305024253	1.0	0.42500039135092105	-0.44713470256604326	1.0	0.089636946947107457	-2.6267533939768231	0.15367139798880419	0.62451180734787759	0.13620097872009562	0.93215322619073504	0.60498159394019313	0.08463345467140615	1.0	0.52221107742872408	-0.13469917753887128	1.0
ENSMUSG00000051590	Map3k19	0.0	-0.13765634326805731	1.0	0.0	1.0130022315947347	1.0	0.0	1.6637396114277276	1.0	0.0064393998689533495	4.9543816570591828	1.0	0.0	3.3108656365568505	1.0	0.0	2.2560236664159961	1.0	0.0	2.9535696989187201	1.0	0.0	3.2895307460206951	1.0
ENSMUSG00000036104	Rab3gap1	0.21657119631692107	0.26534860051588849	0.64432955578789286	0.15847448615774307	-0.3368048958680645	0.94306439029218725	0.25959885699076035	0.51487622551324463	0.5658332224346222	0.20606079580650719	0.13149703670797352	1.0	0.097785760305935415	-0.9164726073843994	1.0	0.16023658214846859	-0.26753828964101745	0.97176829467639503	0.15446338568685783	-0.29435781452486642	1.0	0.16871434809235702	-0.15190444332275765	1.0
ENSMUSG00000036086	Zranb3	0.17719461516838997	0.58901999150664253	0.1162431199797808	0.14477916019349366	0.087002813038512095	1.0	0.10555118361162782	-0.41924975324330394	0.95531946382874811	0.12234859751011364	-0.13308118419115722	1.0	0.081488133588279513	-0.6767859710155042	1.0	0.11915027903347664	-0.2034079522213017	1.0	0.10941156486152429	-0.29435781452486598	1.0	0.080340165758265247	-0.69812086155166186	1.0
ENSMUSG00000056211	R3hdm1	0.72299778164386275	0.16156870098253473	0.78275084777191384	0.70628752472771905	0.086583363975842431	1.0	0.7131836730515394	0.097094233326081025	1.0	0.63750058702638157	-0.079481794807101935	1.0	0.13038101374124722	-2.3507029042330134	0.23006831396926933	0.62040317703637837	-0.12722587584439715	1.0	0.59854561953657404	-0.17483603308532636	1.0	0.84357174046178507	0.34502585861239726	1.0
ENSMUSG00000026353	Ubxn4	1.9896111419216131	-0.13646681863761689	0.8640475419590351	2.2401640327236518	0.10158671317314716	1.0	2.3050096313025752	0.14134115045317652	1.0	1.9382593605549583	-0.13897031587120978	1.0	1.2712148839771604	-0.76629025888944602	1.0	2.4692868172110161	0.24438776286914288	0.71583535534659759	2.1045636299834376	-0.013340152440514563	1.0	2.3941369395963044	0.18093636242958477	1.0
ENSMUSG00000026354	Lct	0.0087503513663402446	-0.055194183076086034	1.0	0.019564751377499141	1.5655432546235133	0.25616200760827662	0.0028527346922061574	-0.92122288929342844	1.0	0.019318199606860049	1.4949500384218846	1.0	0.0081488133588279513	0.72590313583569444	1.0	0.0	-1.3878325233587292	0.49864124800605081	0.0064359744036190753	0.36860719819756316	1.0	0.0	-0.35432544375403019	1.0
ENSMUSG00000026355	Mcm6	2.7158903053278536	0.46660084680673908	0.12625055932669793	2.2460334581369015	0.010806587016961799	1.0	2.1395510191546183	-0.071592180765573499	1.0	2.247350554264719	0.0063148443825438161	1.0	1.8416318190951171	-0.29434462531839078	1.0	1.2490236146957552	-0.9025570529741993	0.12933321747641019	1.95010024429658	-0.21001377564976664	1.0	1.50236109967956	-0.59778710684390823	1.0
ENSMUSG00000026356	Dars	2.111022267129584	0.18128634953818157	0.72689667146659853	2.2245122316216523	0.24010355446710863	0.95416525647283335	1.8057810601664976	-0.12891214252562655	1.0	1.7128803651415909	-0.20166826944857008	1.0	1.4667864045890313	-0.43186716581129048	1.0	1.6023658214846859	-0.31161638728312391	0.85266391241081163	1.7184051657662931	-0.19678384978400054	1.0	1.7835516798334885	-0.13958978976463554	1.0
ENSMUSG00000045382	Cxcr4	0.018594496653473021	-2.8625491051336902	2.1702490143805443e-11	0.20151693918824118	1.4655144362922417	0.00029190307546398872	0.18542775499340022	1.1382781224552336	0.032318344145860982	0.29621239397185406	1.8016113766559367	0.032215226788773012	0.032595253435311805	-1.3387498225065588	1.0	0.036977672803492748	-1.3645627440358821	0.16320689554675913	0.038615846421714457	-1.1990773110917581	1.0	0.0321360663033061	-1.3600847130427161	1.0
ENSMUSG00000086825	Gm15675	0.0032813817623775919	0.054988734674337181	1.0	0.0019564751377499144	-0.15692276984757747	1.0	0.0057054693844123148	1.2487021121488828	0.9938686747165274	0.0	0.63245356217182014	1.0	0.0	0.98893754166948789	1.0	0.012325890934497584	2.4486687443583923	0.26987115277008045	0.0	0.63164160403135661	1.0	0.0	0.96760265113333244	1.0
ENSMUSG00000026399	Cd55	0.030626229782190859	-1.6805547844226711	0.00046074684977288183	0.019564751377499141	-2.0744606096556044	0.0050847185662290873	0.051349224459710838	-0.57214865239294266	0.98883823812529181	0.012878799737906699	-2.0679861559692725	1.0	0.032595253435311805	-0.9596633058238675	1.0	0.51768741924889849	4.0949612336834793	1.7196061344699788e-21	0.0	-3.6684821205376572	0.25727155360483811	0.064272132606612201	-0.10278667675806652	1.0
ENSMUSG00000085526	Gm16083	0.0010937939207925306	-0.45958443815542083	0.93232865433855672	0.0	-0.57196026912642139	1.0	0.0028527346922061574	1.341811516540365	1.0	0.0064393998689533495	2.6324535621718193	1.0	0.0	1.7259031358356944	1.0	0.0082172606229983895	2.8409861671371521	0.27980578029258674	0.0	1.3686071981975623	1.0	0.0	1.704568245299539	1.0
ENSMUSG00000026405	C4bp	0.0	-1.4595844381554208	0.7498424635850186	0.0	-0.30892586329262706	1.0	0.0	0.3418115165403659	1.0	0.0	1.6324535621718193	1.0	0.0	1.9889375416694888	1.0	0.016434521245996779	5.5779517613033578	0.011284431000271969	0.0	1.6316416040313566	1.0	0.0	1.9676026511333315	1.0
ENSMUSG00000101904	Gm29427	0.0	-0.13765634326805731	1.0	0.0	1.0130022315947347	1.0	0.0	1.6637396114277276	1.0	0.0	2.9543816570591828	1.0	0.0	3.3108656365568505	1.0	0.0	2.2560236664159961	1.0	0.0064359744036190753	4.9535696989187201	1.0	0.0	3.2895307460206951	1.0
ENSMUSG00000026409	Pfkfb2	0.0076565574455477146	-1.091852653654934	0.24777836795331656	0.0097823756887495707	-0.44642938704256263	1.0	0.0057054693844123148	-0.92122288929342933	0.89231840294234943	0.012878799737906699	0.3694191563380258	1.0	0.0	-0.9370618768867347	1.0	0.06162945467248792	2.732461710358983	0.00010177595466023707	0.025743897614476301	1.1880349525557428	1.0	0.01606803315165305	0.7045682452995381	1.0
ENSMUSG00000046404	Yod1	0.12469250697034849	-0.46209129376599556	0.33107699321245521	0.15651801101999313	0.021935356364742198	1.0	0.15119493868692635	-0.028456112618456153	1.0	0.18674259619964714	0.31824043241246258	1.0	0.048892880152967708	-1.5111360614651543	0.78085425799631336	0.23008329744395489	0.65428545294401275	0.27848727663658368	0.2381310529339058	0.68974455859492512	1.0	0.20888443097148965	0.48982939650652524	1.0
ENSMUSG00000042510	AA986860	0.0065627635247551839	-0.23719201681897317	1.0	0.0039129502754998288	-0.64996278112769446	1.0	0.0028527346922061574	-0.65818848345963499	1.0	0.0	-0.43793576571957793	1.0	0.0	-0.081451786221909295	1.0	0.041086303114991944	3.2560236664159961	0.00023184751467497986	0.0	-0.43874772386004146	1.0	0.0080340165758265251	0.96760265113333244	1.0
ENSMUSG00000099556	Gm28857	0.0	-0.13765634326805731	1.0	0.0	1.0130022315947347	1.0	0.0	1.6637396114277276	1.0	0.0	2.9543816570591828	1.0	0.0	3.3108656365568505	1.0	0.0041086303114991948	4.2560236664159961	0.31821616690838955	0.0	2.9535696989187201	1.0	0.0	3.2895307460206951	1.0
ENSMUSG00000086706	Gm15848	0.0	-0.13765634326805731	1.0	0.0	1.0130022315947347	1.0	0.0	1.6637396114277276	1.0	0.0	2.9543816570591828	1.0	0.0	3.3108656365568505	1.0	0.0041086303114991948	4.2560236664159961	0.31821616690838955	0.0	2.9535696989187201	1.0	0.0	3.2895307460206951	1.0
ENSMUSG00000026417	Pigr	0.0	-1.1376563432680573	0.90542772290122686	0.0	0.013002231594734681	1.0	0.0	0.66373961142772764	1.0	0.0	1.9543816570591828	1.0	0.0	2.3108656365568505	1.0	0.012325890934497584	5.2560236664159961	0.033844769990169596	0.0	1.9535696989187201	1.0	0.0	2.2895307460206951	1.0
ENSMUSG00000042474	Fcmr	0.0	-1.4595844381554208	0.69143010035404595	0.0	-0.30892586329262706	1.0	0.0028527346922061574	1.6637396114277268	1.0	0.0	1.6324535621718193	1.0	0.0	1.9889375416694888	1.0	0.012325890934497584	4.2560236664159961	0.025692917047024581	0.0	1.6316416040313566	1.0	0.0	1.9676026511333315	1.0
ENSMUSG00000016524	Il19	0.0010937939207925306	-1.3075813447103704	0.5241999984099579	0.0	-1.3089258632926279	0.84712051903025387	0.0	-0.6581884834596341	1.0	0.0	0.63245356217182014	1.0	0.0	0.98893754166948789	1.0	0.032869042491993558	5.4259486678583082	3.3242618465040379e-06	0.0	0.63164160403135661	1.0	0.0	0.96760265113333244	1.0
ENSMUSG00000016529	Il10	0.0	-0.13765634326805731	1.0	0.0019564751377499144	3.0130022315947347	0.79719804321007959	0.0	1.6637396114277276	1.0	0.0	2.9543816570591828	1.0	0.0	3.3108656365568505	1.0	0.0	2.2560236664159961	1.0	0.0	2.9535696989187201	1.0	0.0	3.2895307460206951	1.0
ENSMUSG00000016528	Mapkapk2	0.07875316229706221	-1.3228712157349665	0.0001064303181683407	0.16043096129549297	0.057124784827042419	1.0	0.31094808145047115	1.2405281807031838	0.0027609090018423763	0.10946979777220694	-0.47188309764291603	1.0	0.089636946947107457	-0.72255736498059919	1.0	0.2259746671324557	0.61629536226394732	0.32129218282067373	0.19951520651219135	0.41053787866348168	1.0	0.20888443097148965	0.48217582396309	1.0
ENSMUSG00000016526	Dyrk3	0.16844426380204972	1.061652464955348	0.00074098416615482837	0.072389580096746828	-0.71635017846159599	0.4027648444278939	0.051349224459710838	-1.1704819164825579	0.11994119053990077	0.096590998034300241	-0.14365042590134447	1.0	0.13038101374124722	0.30557133688733762	1.0	0.06162945467248792	-0.84200841654453074	0.34450031636849687	0.14802741128323874	0.48324976413868548	1.0	0.080340165758265247	-0.37515894717119691	1.0
ENSMUSG00000026427	Eif2d	0.58517974762400382	0.34535007968678011	0.37718860102047158	0.47542345847322914	-0.1047473048347155	1.0	0.43361567321533595	-0.24629069171135798	1.0	0.34772759292348088	-0.54966084827840689	1.0	0.46448236145319322	-0.1130833952710204	1.0	0.58342550423288564	0.23598591317945083	0.76122153287678218	0.47626210586781159	-0.079706455955579236	1.0	0.35349672933636705	-0.51553236452892048	1.0
ENSMUSG00000026430	Rassf5	0.0010937939207925306	0.27738115601078661	1.0	0.0	0.013002231594734681	1.0	0.0057054693844123148	3.2487021121488828	0.39605999115997659	0.0	1.9543816570591828	1.0	0.0	2.3108656365568505	1.0	0.0	1.2560236664159961	1.0	0.0	1.9535696989187201	1.0	0.0	2.2895307460206951	1.0
ENSMUSG00000042349	Ikbke	0.0021875878415850611	-0.55269384254690213	0.85751079303219213	0.0039129502754998288	0.59796473231589076	1.0	0.0	-0.6581884834596341	1.0	0.0	0.63245356217182014	1.0	0.0	0.98893754166948789	1.0	0.0041086303114991948	1.0860986649736839	0.93324076079724638	0.012871948807238151	2.5385321996398762	1.0	0.01606803315165305	2.8744932467418511	0.8043748239198838
ENSMUSG00000026425	Srgap2	0.090784895425780041	-0.57188740778021296	0.20249776188280905	0.16043096129549297	0.55515164877691792	0.4735354718618503	0.1740168162245756	0.6579339897465224	0.36748403419044978	0.10946979777220694	-0.070450195920753522	1.0	0.073339320229451554	-0.60082594531548894	1.0	0.11915027903347664	0.028487941803588157	1.0	0.057923769632571682	-0.95812188295362022	1.0	0.15264631494070396	0.42658349799977202	1.0
ENSMUSG00000055184	Fam72a	0.097347658950535224	0.005468598830538518	1.0	0.10173670716299554	0.097066496383209078	1.0	0.11981485707265861	0.37575884846370311	0.91567164336357409	0.057954598820580148	-0.64850275165923676	1.0	0.089636946947107457	-0.017061198951954459	1.0	0.069846715295486306	-0.45056827870669158	0.76999028987664087	0.077231692843428915	-0.25288117854870729	1.0	0.15264631494070396	0.74727269625377568	1.0
ENSMUSG00000026432	Avpr1b	0.0054689696039626531	-0.72261884398921516	0.67626550350820991	0.019564751377499141	1.7719941320909394	0.11312031044746684	0.0	-1.8598223446292845	0.50207395157761758	0.0	-0.56918029899783118	1.0	0.0081488133588279513	0.8514340179195532	1.0	0.0	-1.267538289641017	0.62900326449208466	0.038615846421714457	2.6734617797259839	0.23690916939155304	0.0	-0.23403121003631888	1.0
ENSMUSG00000004552	Ctse	0.0021875878415850611	-0.13765634326805731	1.0	0.0019564751377499144	0.20564730953713095	1.0	0.0057054693844123148	1.6637396114277268	0.88230091366720542	0.0	0.95438165705918276	1.0	0.0	1.3108656365568505	1.0	0.0041086303114991948	1.4486687443583923	0.85587123463984005	0.0	0.95356969891872012	1.0	0.0080340165758265251	2.4821758239630896	1.0
ENSMUSG00000042268	Slc26a9	0.0021875878415850611	0.44730615745309876	1.0	0.0	-0.57196026912642139	1.0	0.0	0.078777110706571563	1.0	0.0	1.3694191563380249	1.0	0.0	1.7259031358356944	1.0	0.012325890934497584	3.67106116569484	0.051439338860829895	0.0	1.3686071981975623	1.0	0.0	1.704568245299539	1.0
ENSMUSG00000042251	Pm20d1	0.015313114891095429	0.068794534199367874	1.0	0.027390651928498801	1.2194531090621608	0.34649947592029245	0.0085582040766184718	-0.54571375420122248	1.0	0.012878799737906699	0.29141664433675274	1.0	0.0	-1.0110624583305121	1.0	0.0082172606229983895	-0.40694134630643308	0.95982367235640487	0.019307923210857229	0.74411633328976912	1.0	0.0080340165758265251	0.0041285271584463601	1.0
ENSMUSG00000013275	Slc41a1	0.066721429168344365	0.30874532692011991	0.70973208085867301	0.062607204407997261	0.15050575534466981	1.0	0.065612897920741625	0.23747485672563018	1.0	0.032196999344766747	-0.66032818705602647	1.0	0.024446440076483854	-0.90830288390531067	1.0	0.036977672803492748	-0.58191957547503126	0.68055979758687701	0.064359744036190755	0.26325419805133432	1.0	0.064272132606612201	0.28953074602069373	1.0
ENSMUSG00000026433	Rab29	0.0098441452871327762	0.27738115601078484	0.95916466354510999	0.0097823756887495707	0.35003721887230554	1.0	0.0057054693844123148	-0.2107295064884136	1.0	0.0064393998689533495	0.43081970100216882	1.0	0.024446440076483854	1.9185482137780907	0.94577801804141926	0.0082172606229983895	0.38155454849985482	1.0	0.0	-0.63139280180243684	1.0	0.0080340165758265251	0.76596878996368112	1.0
ENSMUSG00000026434	Nucks1	5.8561726519232087	-0.01879630199768112	1.0	6.5952776893549609	0.20027868174181807	0.98519510241155361	6.2218143637016299	0.084961361012770631	1.0	6.838642660828457	0.21928340979717698	1.0	3.8543887187256209	-0.64823147017560334	1.0	4.4537552576651267	-0.44727712364124006	0.55782553924379619	6.0498159394019311	0.030215371765607735	1.0	6.03354644844572	0.023741161374648545	1.0
ENSMUSG00000026435	Slc45a3	0.025157260178228204	1.5404155618445783	0.02794674055066829	0.015651801101999315	0.27603663742852813	1.0	0.0	-2.5841879020158567	0.14413068339441804	0.0064393998689533495	-0.25507170856976735	1.0	0.0	-0.9370618768867347	1.0	0.0041086303114991948	-0.95342969921295406	0.63943282188959472	0.025743897614476301	1.1880349525557428	1.0	0.0	-0.95839676742289104	1.0
ENSMUSG00000026436	Elk4	0.032813817623775915	-0.35338503432349544	0.71314946988879935	0.03130360220399863	-0.32579968185702324	1.0	0.045643755075298519	0.32493769797596972	1.0	0.045075799082673444	0.38452604872823404	1.0	0.024446440076483854	-0.31849098352275895	1.0	0.057520824360988723	0.70348264338721744	0.52682628632290285	0.077231692843428915	1.1621563207301366	1.0	0.024102049727479573	-0.33982587405891529	1.0
ENSMUSG00000059149	Mfsd4	0.018594496653473021	-0.012125461184200326	1.0	0.0136953259642494	-0.41326252310736322	1.0	0.019969142845443103	0.23747485672562973	1.0	0.038636399213720099	1.3023049604794883	1.0	0.0	-1.3329905532178739	1.0	0.0082172606229983895	-0.74397633358400395	0.73190375868314783	0.0064359744036190753	-0.66114014519648912	1.0	0.072306149182438717	2.2539068362899721	0.083733352269689393
ENSMUSG00000026437	Cdk18	0.1214111252079709	0.50982724201115603	0.26025600121864972	0.11543203312724494	0.31256251345364294	0.96653731138972643	0.059907428536329306	-0.74101491458925528	0.59742125266526724	0.051515198951626796	-0.81820784683774583	1.0	0.040744066794139756	-1.0641737947900745	1.0	0.028760412180494362	-1.6923435651686818	0.032856344101692622	0.20595118091581041	1.2035479519270664	0.41847840690770416	0.080340165758265247	-0.18177497290489564	1.0
ENSMUSG00000079330	Lemd1	0.030626229782190859	1.1353621511383567	0.076838796025394854	0.0097823756887495707	-0.95662411936174685	0.6488983414260534	0.014263673461030787	-0.30588673952875389	1.0	0.0064393998689533495	-0.7180436849123133	1.0	0.024446440076483854	0.69615579244164216	1.0	0.0082172606229983895	-0.80287002263757312	0.74075490047841963	0.038615846421714457	1.2373626649193099	1.0	0.0080340165758265251	-0.382894595950801	1.0
ENSMUSG00000097540	1700037F24Rik	0.0	-0.13765634326805731	1.0	0.0	1.0130022315947347	1.0	0.0	1.6637396114277276	1.0	0.0	2.9543816570591828	1.0	0.0	3.3108656365568505	1.0	0.0	2.2560236664159961	1.0	0.0064359744036190753	4.9535696989187201	1.0	0.0	3.2895307460206951	1.0
ENSMUSG00000042115	Klhdc8a	0.0043751756831701223	1.5993092508981483	0.56421716367700303	0.0	-0.79435269046286905	1.0	0.0057054693844123148	1.9267740172615211	0.80085177791822826	0.0	1.1470267350015773	1.0	0.0	1.5035107144992468	1.0	0.0	0.44866874435839232	1.0	0.0	1.1462147768611146	1.0	0.0	1.4821758239630896	1.0
ENSMUSG00000009772	Nuak2	0.098441452871327759	1.2002132954883251	0.0014878741744034822	0.048911878443747857	-0.38459013322469948	0.97752095229910996	0.025674612229855419	-1.2717201363775619	0.20034936721411237	0.032196999344766747	-0.75527659111128909	1.0	0.040744066794139756	-0.39879261161362045	1.0	0.086281236541483092	0.57590393265449924	0.54816317254293068	0.025743897614476301	-1.0282829543710212	1.0	0.01606803315165305	-1.4474348481455119	1.0
ENSMUSG00000042066	Tmcc2	0.024063466257435672	-0.040359141913143937	1.0	0.035216552479498453	0.70634089336068229	0.779879292158699	0.031380081614267731	0.49381460998541549	1.0	0.019318199606860049	0.000185346672306963	1.0	0.0	-1.7115021764716039	1.0	0.0041086303114991948	-1.7439763335840039	0.22083925305315544	0.012871948807238151	-0.43874772386004146	1.0	0.05623811603078567	1.4315497508931219	0.69936829682794366
ENSMUSG00000042046	Dstyk	0.03390761154456845	-0.32748090214807579	0.74981831225284612	0.041085977892748198	0.09739441888510747	1.0	0.0741711019973601	1.1332248947289476	0.10580424441737908	0.045075799082673444	0.35446881487205406	1.0	0.016297626717655903	-0.77659720469348859	1.0	0.012325890934497584	-1.4021878163357986	0.25293770618914224	0.064359744036190755	0.85841246587837894	1.0	0.024102049727479573	-0.36868073673110047	1.0
ENSMUSG00000026439	Rbbp5	0.19360152398027791	0.10445741093863736	0.92293866830768967	0.20542988946374099	0.19789086590269589	1.0	0.2139551019154618	0.25703109634334576	1.0	0.14166679711697369	-0.35494640104854636	1.0	0.081488133588279513	-1.1000674643892565	0.97227820348022342	0.22186603682095651	0.3094629253774559	0.71169625448860885	0.14159143687961967	-0.35575835918900989	1.0	0.096408198909918294	-0.87421568049249432	1.0
ENSMUSG00000048174	Tmem81	0.0076565574455477146	0.16190393859084917	1.0	0.0097823756887495707	0.69107413670737206	1.0	0.0028527346922061574	-0.58418790201585757	1.0	0.019318199606860049	1.8669188158088428	1.0	0.0	-0.011062458330512115	1.0	0.0082172606229983895	0.67106116569483998	1.0	0.0064359744036190753	0.70564218547513402	1.0	0.0	-0.032397348866667564	1.0
ENSMUSG00000053024	Cntn2	0.017500702732680489	1.4903748793449827	0.07472900407651821	0.0078259005509996576	-0.18863162957491575	1.0	0.0028527346922061574	-1.036700106713365	0.90325702711166567	0.0064393998689533495	0.25394193891809014	1.0	0.0081488133588279513	0.61042591841575788	1.0	0.012325890934497584	0.67106116569483998	1.0	0.0	-0.80131780324474899	1.0	0.0	-0.46535675614277405	1.0
ENSMUSG00000026442	Nfasc	0.07875316229706221	2.7302401207245963	6.5358377828304255e-11	0.015651801101999315	-1.2093901897417139	0.21221183980587829	0.0028527346922061574	-2.8440550287709687	0.0081765393080082821	0.0	-2.5691802989978312	0.78354160017797159	0.0081488133588279513	-1.1969290036418458	1.0	0.0082172606229983895	-1.6508669291925226	0.15128890578807838	0.032179872018095378	0.095588703791147367	1.0	0.01606803315165305	-0.61735984958782453	1.0
ENSMUSG00000026443	Lrrn2	0.014219320970302898	1.0847360780683895	0.37326773722237794	0.0058694254132497427	-0.44642938704256263	1.0	0.017116408153236944	1.223167020041747	0.68900314858940892	0.0	-0.68947453271554249	1.0	0.0081488133588279513	0.72590313583569444	1.0	0.0	-1.3878325233587292	0.48832902893793312	0.0064359744036190753	0.36860719819756316	1.0	0.0	-0.35432544375403019	1.0
ENSMUSG00000054387	Mdm4	0.33360714584172185	-0.012125461184199882	1.0	0.36194790048373415	0.14065005469069525	1.0	0.37370824467900665	0.18653329106245442	1.0	0.36060639266138755	0.12549357345193668	1.0	0.057041693511795659	-2.4356486845816132	0.25872574020796657	0.3944285099039227	0.26722187302085953	0.74378395735790881	0.28961884816285843	-0.20410675680207291	1.0	0.32136066303306099	-0.042915220780667784	1.0
ENSMUSG00000026447	Pik3c2b	0.039376581148531105	-0.25013107252647071	0.82428849270890991	0.076302530372246657	1.0681437857871963	0.064349370862810215	0.014263673461030787	-1.5457137542012225	0.12294192358592972	0.0064393998689533495	-1.8911083938851929	1.0	0.0081488133588279513	-1.5346244143875243	0.97706961244047352	0.0041086303114991948	-2.5894663845283796	0.017663005156307497	0.14802741128323874	1.9993733885318434	0.020165765276092464	0.072306149182438717	0.86999185450690852	1.0
ENSMUSG00000046062	Ppp1r15b	0.2034456692674107	-0.29120160152151442	0.62369891268085809	0.22108169056574031	-0.087798409192756832	1.0	0.23962971414531722	0.056322259878875514	1.0	0.1674243965927871	-0.4606558422196616	1.0	0.13852982710007516	-0.7115021764716043	1.0	0.42729755239591621	1.0102672520140374	0.019967071943167668	0.18664325770495319	-0.30193103422966683	1.0	0.33742869618471405	0.58651248377782528	1.0
ENSMUSG00000041757	Plekha6	0.017500702732680489	-2.0043898124045949	2.0985666248363038e-05	0.068476629821246998	0.46868171537092485	0.84712051903025387	0.039938285690886206	-0.40664971646367043	1.0	0.019318199606860049	-1.1436504259013445	1.0	0.016297626717655903	-1.2126963195001625	1.0	0.24651781868995168	2.8648329090915192	4.4615532434642928e-11	0.019307923210857229	-1.1444623840418071	1.0	0.048204099454959147	0.030796477620525842	1.0
ENSMUSG00000101693	Gm19461	0.0	-0.13765634326805731	1.0	0.0	1.0130022315947347	1.0	0.0028527346922061574	3.6637396114277268	0.67105461033419755	0.0	2.9543816570591828	1.0	0.0	3.3108656365568505	1.0	0.0	2.2560236664159961	1.0	0.0	2.9535696989187201	1.0	0.0	3.2895307460206951	1.0
ENSMUSG00000103421	Golt1a	0.0	-2.1376563432680582	0.26932141758819544	0.0	-0.98699776840526532	0.97752095229910996	0.0	-0.33626038857227236	1.0	0.0	0.95438165705918276	1.0	0.0	1.3108656365568505	1.0	0.028760412180494362	6.2560236664159961	6.2021131559099648e-06	0.0	0.95356969891872012	1.0	0.0	1.2895307460206951	1.0
ENSMUSG00000070645	Ren1	0.0	-1.9450112653256619	0.38317801652711336	0.0019564751377499144	0.42803973087357861	1.0	0.0028527346922061574	1.0787771107065707	1.0	0.0	1.1470267350015773	1.0	0.0081488133588279513	2.7259031358356944	1.0	0.0041086303114991948	1.67106116569484	0.79983439054587235	0.0064359744036190753	2.3686071981975623	1.0	0.0080340165758265251	2.704568245299539	1.0
ENSMUSG00000070644	Etnk2	0.037188993306946042	0.1336456785493354	1.0	0.033260077341748545	-0.045891457458834495	1.0	0.03708555099868005	0.16731378530822916	1.0	0.0064393998689533495	-1.5534129831395145	1.0	0.048892880152967708	0.69195580391235723	1.0	0.0082172606229983895	-1.6508669291925226	0.2068973231150581	0.09653961605428614	1.6867831582238182	0.27034465819434578	0.024102049727479573	-0.18620268494570347	1.0
ENSMUSG00000070643	Sox13	0.073284192693099548	0.64602574980517735	0.21592005164677538	0.056737778994747516	0.049528107619848605	1.0	0.062760163228535462	0.23310525709786489	1.0	0.032196999344766747	-0.60020719461845573	1.0	0.016297626717655903	-1.2740968641643056	1.0	0.016434521245996779	-1.5717953582013244	0.13096180751139294	0.064359744036190755	0.32553847630567745	1.0	0.048204099454959147	-0.032397348866668452	1.0
ENSMUSG00000090553	Snrpe	15.524217117808387	-0.038476370026651718	1.0	15.886578118529304	0.008966346187995633	1.0	15.741390031593577	-0.008414048628659021	1.0	18.004562033593565	0.19417403392396748	1.0	20.412777463864018	0.38112903636883511	1.0	12.087590376430631	-0.42520817733686522	0.58908964294394006	16.636993833355312	0.07219427102944298	1.0	16.349223731806976	0.042498574997790861	1.0
ENSMUSG00000097014	Gm26706	0.0	-0.72261884398921339	0.8640475419590351	0.0	0.42803973087357861	1.0	0.0	1.0787771107065716	1.0	0.0	2.3694191563380249	1.0	0.0	2.7259031358356944	1.0	0.0	1.67106116569484	1.0	0.012871948807238151	5.5385321996398762	0.28062462966511692	0.0	2.704568245299539	1.0
ENSMUSG00000102976	Zc3h11a	0.10500421639608294	-0.013476932047328916	1.0	0.10564965743849537	0.013002231594735125	1.0	0.11981485707265861	0.23202337100225368	1.0	0.051515198951626796	-0.93097577699969536	1.0	0.06519050687062361	-0.57449179750202672	1.0	0.17256247308296618	0.82430742599052165	0.1593205731618437	0.08366766724704798	-0.26698137559356105	1.0	0.080340165758265247	-0.29543175470046279	1.0
ENSMUSG00000094410	Gm38394	0.0043751756831701223	0.86234365673194091	0.82038787391883172	0.0039129502754998288	0.79060981025828703	1.0	0.0	-0.50618539001458451	1.0	0.0064393998689533495	1.9543816570591828	1.0	0.0	1.1409406351145384	1.0	0.0	0.086098664973683903	1.0	0.0	0.78364469747640619	1.0	0.0080340165758265251	2.2895307460206951	1.0
ENSMUSG00000051998	Lax1	0.0010937939207925306	-1.9450112653256619	0.21039730987470537	0.0	-1.893888364013784	0.68188731388364665	0.0	-1.2431509841807902	0.93193402854600971	0.0	0.047491061450663175	1.0	0.0	0.40397504094833181	1.0	0.0041086303114991948	0.44866874435839232	1.0	0.0	0.046679103310200531	1.0	0.096408198909918294	6.4050079634406307	1.1250969093233121e-07
ENSMUSG00000026463	Atp2b4	0.020782084495058081	-0.43043809249590481	0.70973208085867301	0.03130360220399863	0.40002535470398204	1.0	0.039938285690886206	0.81574270487277811	0.67578699757853766	0.045075799082673444	1.0236443194962961	1.0	0.0	-1.7765972046934886	1.0	0.012325890934497584	-0.76634414661245831	0.74280535061258024	0.012871948807238151	-0.50586191971857808	1.0	0.048204099454959147	1.142689357691423	1.0
ENSMUSG00000010311	Optc	0.0	-3.6612182993250713	0.0018260832835715714	0.035216552479498453	3.9390016501509582	6.2418641671070845e-07	0.0	-1.8598223446292845	0.50207395157761758	0.019318199606860049	1.6324535621718201	1.0	0.0	-0.21269631950016255	1.0	0.0	-1.267538289641017	0.62900326449208466	0.0	-0.56999225713829382	1.0	0.0080340165758265251	0.83009912738339686	1.0
ENSMUSG00000041559	Fmod	0.0	-0.13765634326805731	1.0	0.0	1.0130022315947347	1.0	0.0028527346922061574	3.6637396114277268	0.67105461033419755	0.0	2.9543816570591828	1.0	0.0	3.3108656365568505	1.0	0.0	2.2560236664159961	1.0	0.0	2.9535696989187201	1.0	0.0	3.2895307460206951	1.0
ENSMUSG00000020423	Btg2	0.107191804237668	-0.80292047208007622	0.025524566114984836	0.17216981212199245	0.14888565967650802	1.0	0.10840391830383399	-0.59775262959766051	0.70320494964032443	0.1159091976411603	-0.41974264895360891	1.0	0.17927389389421491	0.22709727886425268	1.0	0.13147616996797423	-0.26943782255649884	0.98395261930950884	0.29605482256647747	0.99245871231231386	0.70334379686915394	0.5543471437320302	1.996748996792848	0.00027661237441027576
ENSMUSG00000026450	Chit1	0.0	-1.1376563432680573	0.90988229190475911	0.0019564751377499144	1.4280397308735786	1.0	0.0	0.66373961142772764	1.0	0.0	1.9543816570591828	1.0	0.0081488133588279513	3.7259031358356944	0.95270957923978572	0.0	1.2560236664159961	1.0	0.0	1.9535696989187201	1.0	0.0080340165758265251	3.704568245299539	1.0
ENSMUSG00000064246	Chil1	0.014219320970302898	0.21026696015224822	0.97899748547222132	0.0136953259642494	0.20564730953713006	1.0	0.025674612229855419	1.2852279881739976	0.41321658332149747	0.0064393998689533495	-0.13308118419115722	1.0	0.0081488133588279513	0.22340279530651141	1.0	0.0082172606229983895	-0.20340795222130126	1.0	0.0	-1.1757133180262471	1.0	0.0080340165758265251	0.20206790477035508	1.0
ENSMUSG00000042451	Mybph	0.0	-1.4595844381554208	0.69143010035404595	0.0039129502754998288	2.0130022315947347	0.79719804321007959	0.0028527346922061574	1.6637396114277268	1.0	0.0	1.6324535621718193	1.0	0.0	1.9889375416694888	1.0	0.0041086303114991948	2.2560236664159961	0.67817322481307463	0.0	1.6316416040313566	1.0	0.0	1.9676026511333315	1.0
ENSMUSG00000042429	Adora1	0.012031733128717836	-0.07625579860391607	1.0	0.015651801101999315	0.48248751489595421	1.0	0.0085582040766184718	-0.29045669895914816	1.0	0.0064393998689533495	-0.090012462299271512	1.0	0.0081488133588279513	0.26647151719839712	1.0	0.024651781868995169	1.2560236664159961	0.43025013128402489	0.0	-1.1338931423316199	1.0	0.024102049727479573	1.3353344356338193	1.0
ENSMUSG00000026458	Ppfia4	0.022969672336643144	0.36757896498236331	0.78650332369459763	0.027390651928498801	0.67196531375966817	0.80695963188413211	0.019969142845443103	0.17188651509805286	1.0	0.0	-1.7460580610819099	1.0	0.016297626717655903	0.25197194750328222	1.0	0.012325890934497584	-0.35868617769921229	0.98840171003376553	0.019307923210857229	0.33885985480351088	1.0	0.0080340165758265251	-0.382894595950801	1.0
ENSMUSG00000042305	Tmem183a	1.4131817456639495	-0.11403273874215958	0.89545132916692094	1.5867013367151805	0.11561872173059196	1.0	1.5033911827926449	0.015954154473642568	1.0	1.4681831701213637	-0.02339817809925504	1.0	1.1978755637477088	-0.32869507150901828	1.0	1.6311262336651802	0.14487488643285373	0.8967623803181034	1.4931460616396255	0.0023725477594609412	1.0	1.6148373317411313	0.12000257996553199	1.0
ENSMUSG00000026456	Cyb5r1	0.18375737869314515	-0.30283094515696618	0.5967262474292292	0.20347341432599109	-0.063915139294160817	1.0	0.253893387606348	0.31638891966045835	0.91449764509734421	0.1545455968548804	-0.43242928941303438	1.0	0.13038101374124722	-0.65423957299696367	1.0	0.28349549149344444	0.48443987538021349	0.43703331241020793	0.25743897614476302	0.32527976653346258	1.0	0.28922459672975487	0.50180463071202208	1.0
ENSMUSG00000026457	Adipor1	1.018322140257846	-0.26002334837043745	0.59695025690408943	1.2110581102671969	0.096217417756959772	1.0	1.2437923258018846	0.13373288594577709	1.0	0.95303118060509573	-0.28383070155119156	1.0	0.9860064164181821	-0.22956415960465454	1.0	1.3188703299912414	0.22116490920434428	0.76358683174809161	1.1391674694405765	-0.01312206344649039	1.0	1.655007414620264	0.55570485938505487	1.0
ENSMUSG00000101061	Platr1	0.0	-0.13765634326805731	1.0	0.0	1.0130022315947347	1.0	0.0028527346922061574	3.6637396114277268	0.67105461033419755	0.0	2.9543816570591828	1.0	0.0	3.3108656365568505	1.0	0.0	2.2560236664159961	1.0	0.0	2.9535696989187201	1.0	0.0	3.2895307460206951	1.0
ENSMUSG00000026455	Klhl12	0.3500140546536098	0.19159366291662328	0.7390332178642196	0.36977380103473378	0.2564283528033795	0.93611084361883734	0.3480336324491512	0.13661229952745169	1.0	0.28977299410290075	-0.14044188914241151	1.0	0.17112508053538697	-0.89148084257783933	1.0	0.21364877619795811	-0.62153539708247441	0.46623145924688636	0.3153627457773347	-0.013598908613908334	1.0	0.2570885304264488	-0.30812682754882958	1.0
ENSMUSG00000042229	Rabif	0.5425217847130952	0.057894465849748222	0.99276723998209848	0.52629181205472697	-0.0068973258429702033	1.0	0.5363141221347576	0.02630969081243606	1.0	0.46363679056464119	-0.19118413875472584	1.0	0.38299422786491372	-0.46721149297850761	1.0	0.58753413454438486	0.17210118287090481	0.87725498419636094	0.51487795228952604	-0.033009785318959262	1.0	0.54631312715620362	0.058205199914238115	1.0
ENSMUSG00000042207	Kdm5b	1.8299172294859036	0.67509506537234298	0.010409497521366133	1.3734455467004398	-0.019966395072016807	1.0	1.2494977951862969	-0.17519148668887863	1.0	0.97234938021195583	-0.54084222360973233	1.0	1.0511969232888057	-0.41914719696758851	1.0	0.85048647448033332	-0.76292543638499422	0.25155603099274582	1.0683717510007666	-0.39955070770609402	1.0	0.89980985649257073	-0.64976241276695201	1.0
ENSMUSG00000026452	Syt2	0.0043751756831701223	1.1842717516193044	0.63979907296137528	0.0058694254132497427	1.6910741367073729	0.74102104844189975	0.0	-0.33626038857227236	1.0	0.0	0.95438165705918276	1.0	0.0	1.3108656365568505	1.0	0.0	0.25602366641599605	1.0	0.0	0.95356969891872012	1.0	0.0	1.2895307460206951	1.0
ENSMUSG00000073557	Ppp1r12b	0.026251054099020735	0.46180572714821189	0.70973208085867301	0.03130360220399863	0.74291306822699088	0.75087535009189965	0.01141093876882463	-0.74225274824810938	0.95775989290695041	0.012878799737906699	-0.2420155557443211	1.0	0.0	-1.5220243776078908	1.0	0.0082172606229983895	-0.94037354638750781	0.67207401237249009	0.032179872018095378	0.83809248149878268	1.0	0.024102049727479573	0.53464324385722595	1.0
ENSMUSG00000101168	Gm28892	0.0010937939207925306	0.27738115601078661	1.0	0.0019564751377499144	1.4280397308735786	1.0	0.0	0.66373961142772764	1.0	0.0	1.9543816570591828	1.0	0.0081488133588279513	3.7259031358356944	0.95270957923978572	0.0	1.2560236664159961	1.0	0.0	1.9535696989187201	1.0	0.0	2.2895307460206951	1.0
ENSMUSG00000026429	Ube2t	0.95160071108950162	0.61067238651758016	0.029291151374775677	0.68476629821247004	-0.1362237771797416	1.0	0.5306086527503453	-0.53839731072483921	0.65871218660236475	0.61818238741952158	-0.26827633170385834	1.0	0.80673252252396721	0.13454286391638759	1.0	0.51768741924889849	-0.55376344791345722	0.51079399330629938	0.77231692843428912	0.069109017151823049	1.0	0.47400697797376495	-0.65532769978684546	1.0
ENSMUSG00000042793	Lgr6	0.0065627635247551839	3.6696985787895464	0.030973810687059639	0.0	-0.79435269046286905	1.0	0.0	-0.14361531062987609	1.0	0.0	1.1470267350015773	1.0	0.0	1.5035107144992468	1.0	0.0	0.44866874435839232	1.0	0.0	1.1462147768611146	1.0	0.0	1.4821758239630896	1.0
ENSMUSG00000031506	Ptpn7	0.0	-1.7226188439892134	0.51033918004440681	0.0	-0.57196026912642139	1.0	0.0	0.078777110706571563	1.0	0.0	1.3694191563380249	1.0	0.0	1.7259031358356944	1.0	0.0	0.67106116569483998	1.0	0.0	1.3686071981975623	1.0	0.040170082879132624	6.8744932467418511	8.8237836556968191e-05
ENSMUSG00000026426	Arl8a	0.09953524679212028	-0.2579505769857704	0.73203787181967006	0.11543203312724494	0.061911832075681072	1.0	0.17972228560898793	0.83084959726298635	0.14800372517667496	0.08371219829639355	-0.35720449360672113	1.0	0.040744066794139756	-1.2640431995003829	0.94040986953441463	0.098607127475980674	-0.16081607549683374	1.0	0.10297559045790521	-0.062255268242963346	1.0	0.15264631494070396	0.52399599965771682	1.0
ENSMUSG00000085311	Gm15445	0.0	-0.13765634326805731	1.0	0.0019564751377499144	3.0130022315947347	0.79719804321007959	0.0	1.6637396114277276	1.0	0.0	2.9543816570591828	1.0	0.0	3.3108656365568505	1.0	0.0	2.2560236664159961	1.0	0.0	2.9535696989187201	1.0	0.0	3.2895307460206951	1.0
ENSMUSG00000097680	Gm26642	0.0	-0.13765634326805731	1.0	0.0019564751377499144	3.0130022315947347	0.79719804321007959	0.0	1.6637396114277276	1.0	0.0	2.9543816570591828	1.0	0.0	3.3108656365568505	1.0	0.0	2.2560236664159961	1.0	0.0	2.9535696989187201	1.0	0.0	3.2895307460206951	1.0
ENSMUSG00000003051	Elf3	0.13781803401985887	0.60310083006052162	0.1559727567664258	0.041085977892748198	-1.533190698961846	0.0052421039939322921	0.05705469384412315	-0.95517022121676609	0.3371103144996328	0.032196999344766747	-1.5534129831395145	1.0	0.14667864045890311	0.5364253369719818	1.0	0.30403864305094042	1.8124170149403811	1.4203212486504782e-05	0.064359744036190755	-0.65308787290175596	1.0	0.024102049727479573	-1.8137570623913275	0.63554778187327066
ENSMUSG00000041926	Rnpep	0.58627354154479638	-0.028879997350727105	1.0	0.46759755792222951	-0.41661373260700096	0.75621869137379516	0.47925942829063445	-0.34900888131426044	0.99255748417367939	0.405682191744061	-0.5662370234970977	1.0	0.39114304122374166	-0.60969989594874474	1.0	1.3846084149752285	1.4341081998300691	3.4350071539629738e-05	0.53418587550038332	-0.15495475785944979	1.0	0.45793894482211189	-0.37898749798830023	1.0
ENSMUSG00000062580	Timm17a	2.9740256706348909	-0.066723250261205402	0.98994516614779804	2.6177637343093854	-0.27953762258640058	0.92381810677718001	3.026751508430733	-0.022840047754571602	1.0	2.8204571426015672	-0.13250112854805995	1.0	3.5936266912431263	0.23438856976204314	1.0	4.1373907236796885	0.48280594781683228	0.36752199171008154	2.8253927631887743	-0.12983709898006457	1.0	3.647443525425242	0.25739114104760086	1.0
ENSMUSG00000048096	Lmod1	0.015313114891095429	2.447306157453097	0.0055985163222728685	0.0	-2.2349252818488505	0.35833526296653545	0.0028527346922061574	-0.5061853900145854	1.0	0.0	-0.29354585638440334	1.0	0.0	0.062938123113265299	1.0	0.0041086303114991948	0.086098664973683903	1.0	0.0	-0.29435781452486598	1.0	0.01606803315165305	1.7870304054915112	1.0
ENSMUSG00000041889	Shisa4	0.1356304461782738	-0.28561422465515962	0.6811666762263231	0.18586513808624186	0.34057688962323862	0.85588806264321626	0.16545861214795712	0.12431789461675669	1.0	0.19962139593755385	0.42300019654287002	1.0	0.13852982710007516	-0.10417186272199341	1.0	0.14791069121397099	-0.046275621722433602	1.0	0.1608993600904769	0.099420565382173809	1.0	0.11247623206157134	-0.39976841451519807	1.0
ENSMUSG00000041879	Ipo9	0.42439204126750185	-0.080924458169503444	0.9809383853333834	0.52824828719247685	0.33692805822188154	0.78022663977953666	0.4364684079075421	-0.010521454217951698	1.0	0.39924279187510769	-0.13711669742631427	1.0	0.29335728091780622	-0.58296880622622149	1.0	0.41497166146141867	-0.086966043999196163	1.0	0.46339015706057346	0.088111822297546771	1.0	0.42580287851880577	-0.036399279424164765	1.0
ENSMUSG00000009418	Nav1	0.27782365588130276	0.49037487934498336	0.18901074955435337	0.10760613257624528	-1.2267667584616868	0.0075049161401064633	0.19969142845443102	-0.19213781826146858	1.0	0.077272798427440198	-1.505049961578115	0.76126098194887659	0.06519050687062361	-1.6891343634431495	0.67120004138990152	0.53001331018339615	1.4486687443583919	0.00015737567168895916	0.10941156486152429	-1.0237102245811971	1.0	0.30529262988140793	0.48217582396308956	1.0
ENSMUSG00000090399	Gm38399	0.0032813817623775919	-0.13765634326805909	1.0	0.0019564751377499144	-0.30892586329262794	1.0	0.0	-0.79569200720956879	1.0	0.0	0.49495003842188456	1.0	0.0	0.8514340179195532	1.0	0.0082172606229983895	1.67106116569484	0.58106426326072791	0.0064359744036190753	1.6316416040313566	1.0	0.024102049727479573	3.2895307460206951	0.33213585785143018
ENSMUSG00000026421	Csrp1	0.29204297685160568	-1.346527624950888	1.5432499172437651e-06	0.37759970158573347	-0.74573612711102455	0.17622297540059509	1.7629900397834053	2.1431193442918861	2.4555600136609386e-13	0.49583378990940791	-0.24100632517438636	1.0	0.39114304122374166	-0.58419952365487848	1.0	0.71901030451235903	0.33716042914140126	0.61251214410204591	0.38615846421714456	-0.61354480046951232	1.0	0.53827911058037714	-0.11385728946926454	1.0
ENSMUSG00000041801	Phlda3	0.53924040295071762	0.61595403389437131	0.04746970269249657	0.34629609938173483	-0.32824796069424833	0.93611084361883734	0.3879719181400374	-0.11934226628684219	1.0	0.37992459226824765	-0.13308118419115744	1.0	0.60301218855326844	0.56670454098644041	1.0	0.18077973370596456	-1.2675382896410172	0.045973724353969382	0.50200600348228785	0.29012418825982844	1.0	0.1365782817890509	-1.5931123033411476	0.48675988930314368
ENSMUSG00000026418	Tnni1	0.029532435861398327	-3.2728159265496943	1.0804960866727724e-18	0.25825471818298867	0.47209491095151468	0.61956735330236856	0.57910514251784995	2.0323842052221206	4.8731334945858427e-09	0.4700761904335945	1.3629351227678272	0.15974417445110267	0.10593457366476336	-0.86477301607985524	1.0	0.069846715295486306	-1.5455948860924638	0.040975684835144167	0.08366766724704798	-1.222068953717987	1.0	0.32136066303306099	0.7432009049025976	0.99328361045268398
ENSMUSG00000041782	Lad1	0.12688009481193355	0.17811952463770853	0.84008995828746591	0.060650729270247339	-1.0797549093251178	0.066981389240681727	0.1141093876882463	-0.023102503312642408	1.0	0.090151598165346888	-0.31863683734723391	1.0	0.12223220038241926	0.13593995405617187	1.0	0.27116960055894684	1.4272950935658244	0.00122066553204764	0.09010364165066706	-0.31944879548769656	1.0	0.05623811603078567	-0.92478837478007181	1.0
ENSMUSG00000026414	Tnnt2	0.0098441452871327762	-3.4304380924959044	2.8675519075100198e-09	0.033260077341748545	-1.3716616186405908	0.17756544688337164	0.4564375507529852	4.5028033932126696	7.4723656588418497e-23	0.057954598820580148	-0.33840009216866385	1.0	0.0081488133588279513	-2.3615597054146451	0.89757961343834358	0.012325890934497584	-2.4021878163357986	0.062061035523566038	0.0064359744036190753	-2.7188556430527764	0.94010294303368214	0.0321360663033061	-1.0395928502708722	1.0
ENSMUSG00000026413	Pkp1	0.0054689696039626531	1.1253780625657344	0.69033047303263606	0.0019564751377499144	-0.15692276984757747	1.0	0.0057054693844123148	1.2487021121488828	0.9938686747165274	0.0	0.63245356217182014	1.0	0.0	0.98893754166948789	1.0	0.0	-0.065904428471366572	1.0	0.0	0.63164160403135661	1.0	0.0080340165758265251	2.1196057445783811	1.0
ENSMUSG00000051985	Igfn1	0.0	-1.9450112653256619	0.42566668582529099	0.0019564751377499144	0.42803973087357861	1.0	0.0	-0.14361531062987609	1.0	0.025757599475813398	4.6913472512253875	0.129074497838187	0.0	1.5035107144992468	1.0	0.0	0.44866874435839232	1.0	0.0	1.1462147768611146	1.0	0.0080340165758265251	2.704568245299539	1.0
ENSMUSG00000026411	Tmem9	0.79846956217854737	-0.22755509230181334	0.69143010035404595	0.79041595565096534	-0.20327058336181489	1.0	0.88720048927611495	0.0015048923381484891	1.0	0.89507658178451555	0.015558198145375179	1.0	0.66820269542389199	-0.42000344066738204	1.0	1.413368827155723	0.76314873266233474	0.06590070923331437	0.65003341476552667	-0.46742252349774605	1.0	1.3979188841938153	0.6963477384945691	0.77110659004795479
ENSMUSG00000041642	Kif21b	0.051408314277248936	-0.012125461184200326	1.0	0.046955403305997942	-0.13755744498064626	1.0	0.10555118361162782	1.2969572807561049	0.020800411822754914	0.032196999344766747	-0.48302365524811641	1.0	0.032595253435311805	-0.40062927009323701	1.0	0.012325890934497584	-1.7883704529424573	0.082379020601802327	0.051487795228952603	0.13481001358886591	1.0	0.048204099454959147	0.085658412655043925	1.0
ENSMUSG00000087230	Mroh3	0.0010937939207925306	0.27738115601078661	1.0	0.0019564751377499144	1.4280397308735786	1.0	0.0	0.66373961142772764	1.0	0.0064393998689533495	3.3694191563380249	1.0	0.0	2.3108656365568505	1.0	0.0	1.2560236664159961	1.0	0.0	1.9535696989187201	1.0	0.0	2.2895307460206951	1.0
ENSMUSG00000041605	5730559C18Rik	0.16188150027729453	0.34680255696826467	0.49341320298108388	0.19369103863724152	0.62343541983200934	0.28694140376860794	0.07702383668956625	-0.9126097589887201	0.27586497616992983	0.08371219829639355	-0.68120691673194189	1.0	0.10593457366476336	-0.3247229372342737	1.0	0.094498497164481471	-0.55989326914503224	0.59941060948254699	0.20595118091581041	0.63602004454193128	1.0	0.040170082879132624	-1.6012401842245474	0.6479722426263349
ENSMUSG00000097315	Gm26568	0.0010937939207925306	1.8623436567319427	0.70973208085867301	0.0	1.0130022315947347	1.0	0.0	1.6637396114277276	1.0	0.0	2.9543816570591828	1.0	0.0	3.3108656365568505	1.0	0.0	2.2560236664159961	1.0	0.0	2.9535696989187201	1.0	0.0	3.2895307460206951	1.0
ENSMUSG00000041570	Camsap2	0.18047599693076755	-0.12456068565637546	0.91646164744399783	0.24064644194323945	0.43192316536080666	0.65536912551775428	0.1740168162245756	-0.14028729291212194	1.0	0.17386379646174044	-0.10554216059287569	1.0	0.06519050687062361	-1.4440218656066182	0.7745015164258402	0.20954014588645892	0.16530049600206942	0.95191575928752448	0.18664325770495319	-0.00062661146815568003	1.0	0.23298648069896921	0.33533443563381837	1.0
ENSMUSG00000026404	Ddx59	0.068909017009929435	0.29248804840099307	0.70973208085867301	0.048911878443747857	-0.34184048576536252	0.99772935911566818	0.0741711019973601	0.37423299423274292	1.0	0.038636399213720099	-0.48619093432679961	1.0	0.048892880152967708	-0.12970695482913008	1.0	0.069846715295486306	0.28639731545951452	0.88752175172657455	0.051487795228952603	-0.10532399013484994	1.0	0.048204099454959147	-0.15104184536528731	1.0
ENSMUSG00000041498	Kif14	0.087503513663402449	0.17982584658811129	0.8640475419590351	0.089997856336496054	0.2100390786542885	1.0	0.11981485707265861	0.69768694335106574	0.41915553973140612	0.025757599475813398	-1.4101907752366736	1.0	0.040744066794139756	-0.78365196222743938	1.0	0.06162945467248792	-0.35130664733361483	0.90199838960816048	0.070795718439809835	-0.098092420903773458	1.0	0.048204099454959147	-0.57553967389319771	1.0
ENSMUSG00000104414	Gm37799	0.0	-0.13765634326805731	1.0	0.0019564751377499144	3.0130022315947347	0.79719804321007959	0.0	1.6637396114277276	1.0	0.0	2.9543816570591828	1.0	0.0	3.3108656365568505	1.0	0.0	2.2560236664159961	1.0	0.0	2.9535696989187201	1.0	0.0	3.2895307460206951	1.0
ENSMUSG00000041483	Zfp281	0.96582003205980449	0.46042165724335571	0.1460353626928132	0.82367603299271386	0.063445171183480031	1.0	0.8843477545839088	0.17880989390722915	1.0	0.58598538807475486	-0.45869432588637565	1.0	0.26076202748249444	-1.6241654394161693	0.534114846091992	0.57931687392138642	-0.4935861370024332	0.59210252990874623	0.56636574751847868	-0.50954132758105408	1.0	0.6748573923694281	-0.24285956012013449	1.0
ENSMUSG00000097113	Gm19705	0.029532435861398327	2.6696985787895455	2.6956033380381112e-05	0.0039129502754998288	-1.4464293870425626	0.4863314625299317	0.0	-2.4655434055172378	0.18545173906566362	0.0	-1.1749013598857845	1.0	0.016297626717655903	0.8514340179195532	1.0	0.0082172606229983895	-0.20340795222130126	1.0	0.0064359744036190753	-0.13389314233161986	1.0	0.0	-0.83975227092427218	1.0
ENSMUSG00000097448	Platr22	0.071096604851514492	1.3831758200333817	0.00064958703934584025	0.0136953259642494	-1.6874374865463579	0.029236245098243952	0.05705469384412315	0.54826239400779198	0.88230091366720542	0.012878799737906699	-1.228840166996588	1.0	0.016297626717655903	-0.8723561874989203	1.0	0.024651781868995169	-0.65086692919252265	0.70086204640896543	0.038615846421714457	0.046679103310200531	1.0	0.01606803315165305	-0.89369107803507575	1.0
ENSMUSG00000026398	Nr5a2	0.0032813817623775919	-0.72261884398921516	0.79190971199006122	0.0058694254132497427	0.42803973087357861	1.0	0.0028527346922061574	-0.14361531062987698	1.0	0.0	0.047491061450663175	1.0	0.0081488133588279513	1.5035107144992468	1.0	0.0041086303114991948	0.44866874435839232	1.0	0.012871948807238151	1.8380924814987827	1.0	0.024102049727479573	2.7045682452995381	0.60796173810812992
ENSMUSG00000098206	A430106G13Rik	0.0	-0.13765634326805731	1.0	0.0	1.0130022315947347	1.0	0.0028527346922061574	3.6637396114277268	0.67105461033419755	0.0	2.9543816570591828	1.0	0.0	3.3108656365568505	1.0	0.0	2.2560236664159961	1.0	0.0	2.9535696989187201	1.0	0.0	3.2895307460206951	1.0
ENSMUSG00000026393	Nek7	0.24500983825752687	-0.44799646388020919	0.26655634271033202	0.29738422093798694	-0.028817944099892356	1.0	0.43932114259974825	0.64524326781033814	0.23595797988097064	0.26401539462708734	-0.18663065246789134	1.0	0.17112508053538697	-0.80145538830939755	1.0	0.41908029177291783	0.53313325746151219	0.32418564000593009	0.32823469458457288	0.14028182110737375	1.0	0.28922459672975487	-0.044047708605594149	1.0
ENSMUSG00000019230	Lhx9	0.0043751756831701223	1.5993092508981483	0.55397080801456156	0.0	-0.79435269046286905	1.0	0.0028527346922061574	1.0787771107065707	1.0	0.0	1.1470267350015773	1.0	0.0	1.5035107144992468	1.0	0.0	0.44866874435839232	1.0	0.0064359744036190753	2.3686071981975623	1.0	0.0	1.4821758239630896	1.0
ENSMUSG00000079283	2310009B15Rik	0.51080176101011177	-0.074646545742258485	0.99389420245866589	0.56542131480972524	0.12413304362425681	1.0	0.4906703670594591	-0.11958985879966155	1.0	0.6696975863711484	0.37056460700628835	1.0	0.56226812175912866	0.10252675150930946	1.0	0.42729755239591621	-0.32779338363689803	0.84602198493494962	0.63072549155466939	0.27800464941665648	1.0	0.47400697797376495	-0.15230681260186563	1.0
ENSMUSG00000056268	Dennd1b	0.089691101504987505	-0.020004754613785813	1.0	0.074346055234496736	-0.3236473689993935	1.0	0.062760163228535462	-0.54740805274109761	0.88230091366720542	0.038636399213720099	-1.077467208980158	1.0	0.024446440076483854	-1.5471153585707214	0.87532469406523195	0.27116960055894684	1.9212334205915838	5.6594940792975584e-06	0.070795718439809835	-0.26882272241772887	1.0	0.048204099454959147	-0.74231812001864572	1.0
ENSMUSG00000063681	Crb1	0.0065627635247551839	3.6696985787895464	0.020384394585402529	0.0	-0.79435269046286905	1.0	0.0	-0.14361531062987609	1.0	0.0	1.1470267350015773	1.0	0.0	1.5035107144992468	1.0	0.0	0.44866874435839232	1.0	0.0	1.1462147768611146	1.0	0.0	1.4821758239630896	1.0
ENSMUSG00000033964	Zbtb41	0.092972483267365097	0.48125348937643464	0.37318768553632936	0.072389580096746828	-0.060998349849041844	1.0	0.088434775458390888	0.28870018008080311	1.0	0.051515198951626796	-0.43793576571957837	1.0	0.016297626717655903	-1.7115021764716043	0.79248109702913705	0.078063975918484699	0.10221833033696015	1.0	0.051487795228952603	-0.43874772386004146	1.0	0.048204099454959147	-0.48054315995745078	1.0
ENSMUSG00000033952	Aspm	0.28766780116843554	0.14851456136366981	0.85659790417212545	0.28760184524923738	0.12179325821848597	1.0	0.35088636714135735	0.45554459305769801	0.65772819213088529	0.12878799737906699	-1.054180356444242	1.0	0.06519050687062361	-1.9454741167029355	0.46857210144430217	0.32458179460843639	0.30882508215394	0.69240562888793666	0.19951520651219135	-0.423640831469833	1.0	0.19281639781983659	-0.45893048698334171	1.0
ENSMUSG00000026368	F13b	0.0010937939207925306	1.8623436567319427	0.70973208085867301	0.0	1.0130022315947347	1.0	0.0	1.6637396114277276	1.0	0.0	2.9543816570591828	1.0	0.0	3.3108656365568505	1.0	0.0	2.2560236664159961	1.0	0.0	2.9535696989187201	1.0	0.0	3.2895307460206951	1.0
ENSMUSG00000052726	Kcnt2	0.016406908811887957	0.6144161432883557	0.70955260740071502	0.0058694254132497427	-0.94119407879214023	0.85046951131328552	0.0057054693844123148	-0.75129788785111629	0.99914961535349789	0.012878799737906699	0.53934415778033795	1.0	0.016297626717655903	0.89582813727800659	1.0	0.0041086303114991948	-0.78837045294245733	0.77157756809485234	0.038615846421714457	1.9535696989187183	0.79858281673614129	0.01606803315165305	0.87449324674185025	1.0
ENSMUSG00000026361	Cdc73	0.58408595370321137	-0.1403504524373218	0.86832837421576126	0.52042238664147722	-0.31431912206284596	0.9268020346874779	0.5933688159788808	-0.078049901866826144	1.0	0.44431859095778115	-0.50223677568662284	1.0	0.24446440076483852	-1.3569898725126504	0.75939365251238422	1.4174774574672222	1.3902993337245007	6.4636121302923146e-05	0.60498159394019313	-0.038817116971405552	1.0	0.47400697797376495	-0.39883613981982347	1.0
ENSMUSG00000018196	Glrx2	0.91988068738651829	-0.1056047599280175	0.92340119778485652	0.86476201088546212	-0.19442530959557544	1.0	0.8786422851994965	-0.15490978033218636	1.0	0.94659178073614236	-0.029074196423880962	1.0	0.9860064164181821	0.032758983385122238	1.0	1.6105830821076843	0.84098616713715191	0.034477296896708004	0.83667667247047983	-0.21635530252359325	1.0	0.85160575703761154	-0.18695996544227331	1.0
ENSMUSG00000018199	Trove2	0.4068913385348214	0.34738375422800338	0.40133890151372176	0.35412199993273447	0.020950984710225606	1.0	0.4107937956776867	0.27189605793911675	0.96536616634300398	0.36060639266138755	0.057650927670885421	1.0	0.10593457366476336	-1.6826793413058501	0.56555956937243734	0.23008329744395489	-0.64070706297230107	0.44175885500495898	0.25743897614476302	-0.44543461898728398	1.0	0.33742869618471405	-0.037421248456163347	1.0
ENSMUSG00000018189	Uchl5	1.1845788162183106	0.23368626438646115	0.6427532926394276	0.96454224291070767	-0.18456268264110329	1.0	0.7987657138177241	-0.47737662443806839	0.73558026969118773	0.88219778204660892	-0.29354585638440356	1.0	0.92896472290638643	-0.21269631950016216	1.0	1.413368827155723	0.44866874435839149	0.38532543087843896	0.81093277485600357	-0.42023742035517775	1.0	1.4541570002246009	0.465288837857739	1.0
ENSMUSG00000026360	Rgs2	0.086409719742609914	0.79195432884054373	0.074183605030825647	0.068476629821246998	0.18292723303704728	1.0	0.025674612229855419	-1.2811188343798112	0.21195073468895276	0.08371219829639355	0.53291788862090561	1.0	0.057041693511795659	0.025463417694602253	1.0	0.028760412180494362	-1.0293785524462522	0.35096994775164392	0.057923769632571682	0.0087112531111803726	1.0	0.024102049727479573	-1.032397348866668	1.0
ENSMUSG00000099964	Gm29514	0.0010937939207925306	1.8623436567319427	0.70973208085867301	0.0	1.0130022315947347	1.0	0.0	1.6637396114277276	1.0	0.0	2.9543816570591828	1.0	0.0	3.3108656365568505	1.0	0.0	2.2560236664159961	1.0	0.0	2.9535696989187201	1.0	0.0	3.2895307460206951	1.0
ENSMUSG00000035131	Brinp3	0.0054689696039626531	2.4473061574530979	0.17436022480142566	0.0019564751377499144	0.42803973087357861	1.0	0.0	-0.14361531062987609	1.0	0.0	1.1470267350015773	1.0	0.0	1.5035107144992468	1.0	0.0	0.44866874435839232	1.0	0.0	1.1462147768611146	1.0	0.0	1.4821758239630896	1.0
ENSMUSG00000056220	Pla2g4a	0.029532435861398327	0.24343382408744763	0.89517629813880517	0.027390651928498801	0.11253790514564876	1.0	0.03708555099868005	0.63820451932059008	0.93519592977770905	0.025757599475813398	0.23191563258809111	1.0	0.0081488133588279513	-0.79765882022131862	1.0	0.0082172606229983895	-1.246476674113187	0.44834095216451808	0.038615846421714457	0.76092462097632296	1.0	0.01606803315165305	-0.21296959450848885	1.0
ENSMUSG00000032487	Ptgs2	0.0010937939207925306	0.27738115601078661	1.0	0.0039129502754998288	2.5979647323158908	0.61918702019004235	0.0	0.66373961142772764	1.0	0.0	1.9543816570591828	1.0	0.0	2.3108656365568505	1.0	0.0	1.2560236664159961	1.0	0.0	1.9535696989187201	1.0	0.0	2.2895307460206951	1.0
ENSMUSG00000006010	BC003331	0.16953805772284225	-0.14687487329743742	0.88480961679959802	0.20542988946374099	0.23312804595923753	0.99083739445851671	0.17686955091678178	-0.027865449338602577	1.0	0.12234859751011364	-0.5374714392704929	1.0	0.13852982710007516	-0.33938832441602518	1.0	0.23830055806695327	0.45567213209615431	0.49289551398400178	0.20595118091581041	0.22647434877657435	1.0	0.16068033151653049	-0.12872346594169271	1.0
ENSMUSG00000006005	Tpr	3.9343767330907324	0.014213099239762217	1.0	4.2357686732285647	0.14454018012646697	1.0	4.7783306094453142	0.33854419220721454	0.81846339570145221	3.6704579253034093	-0.10259052837874116	1.0	2.4772392610836973	-0.69061177784864847	1.0	2.8596066968034393	-0.49402605143640188	0.56907321836973057	3.842276718960588	-0.032643349351205053	1.0	3.7679537740626401	-0.063522205967196044	1.0
ENSMUSG00000006014	Prg4	0.0010937939207925306	0.86234365673194269	1.0	0.0	0.42803973087357861	1.0	0.0	1.0787771107065716	1.0	0.0	2.3694191563380249	1.0	0.0	2.7259031358356944	1.0	0.0	1.67106116569484	1.0	0.0	2.3686071981975623	1.0	0.0080340165758265251	4.2895307460206951	0.90772828862885668
ENSMUSG00000066842	Hmcn1	0.16516288203967211	-0.17974767675709158	0.84638624126697093	0.22890759111673997	0.45685342837831522	0.62048533806173023	0.18542775499340022	0.067888794563835564	1.0	0.096590998034300241	-0.85618997768196481	1.0	0.048892880152967708	-1.7209832294824889	0.68314235194907269	0.041086303114991944	-2.1110932022376216	0.002189969661983373	0.33467066898819192	0.99498962629869991	0.66119999864258339	0.37759877906384665	1.1705896732971866	0.24940292798983354
ENSMUSG00000093650	Gm20631	0.0	-0.13765634326805731	1.0	0.0019564751377499144	3.0130022315947347	0.79719804321007959	0.0	1.6637396114277276	1.0	0.0	2.9543816570591828	1.0	0.0	3.3108656365568505	1.0	0.0	2.2560236664159961	1.0	0.0	2.9535696989187201	1.0	0.0	3.2895307460206951	1.0
ENSMUSG00000100954	Gm10138	0.092972483267365097	-0.12078252470366291	0.94733404700484691	0.13304030936699418	0.5746322284852674	0.47967039486970597	0.068465632612947774	-0.54415324021360512	0.8703879598681793	0.096590998034300241	0.047491061450663619	1.0	0.06519050687062361	-0.46757659358551473	1.0	0.090389866852982281	-0.084600522181271565	1.0	0.10297559045790521	0.14016573218831008	1.0	0.1285442652132244	0.47612677929028502	1.0
ENSMUSG00000023150	Ivns1abp	2.0946153583176961	-0.11335774714466162	0.89517629813880517	2.6060248834828856	0.30633199514317866	0.79719804321007959	1.9455650600845995	-0.20851950998975477	1.0	2.3696991517748325	0.10600468670111107	1.0	1.2875125106948162	-0.8080101573249503	1.0	2.2638553016360561	0.039242668104482181	1.0	2.6130056078693449	0.25695241499184895	1.0	2.1691844754731617	-0.030532885340076588	1.0
ENSMUSG00000052748	Swt1	0.4582996528120703	-0.73856038785823674	0.012685695185893801	0.58302959104947449	-0.20904550092370999	1.0	0.633307101669767	-0.057942019906797482	1.0	0.52803078925417468	-0.32431969030046215	1.0	0.50522642824733299	-0.38339550665511724	1.0	1.7708196642561529	1.7094149735969153	1.8257624724039478e-07	0.60498159394019313	-0.11952891623066497	1.0	0.6748573923694281	0.046973071434949221	1.0
ENSMUSG00000053286	Trmt1l	0.28001124372288783	-0.07747563045209227	0.9944061358394336	0.34629609938173483	0.32886432578274327	0.79719804321007959	0.29953714268164655	0.060743187876310056	1.0	0.27689419436499402	-0.049711097574701268	1.0	0.13852982710007516	-1.0349092002848799	0.97605664820410976	0.29582138242794198	0.042836201721016209	1.0	0.32179872018095379	0.17684639551477832	1.0	0.22495246412314268	-0.34634370809255666	1.0
ENSMUSG00000026484	Rnf2	1.176922258772763	-0.078874279038785855	0.96736941345231131	1.3401854693586912	0.17121097817146497	1.0	1.1838848972655553	-0.049977349705320612	1.0	1.197728375625323	-0.029130220152249198	1.0	0.96970878970052621	-0.34496319488395016	1.0	1.3188703299912414	0.12392713108091952	0.93324076079724638	1.1649113670550526	-0.071478571843866884	1.0	1.285442652132244	0.07741580388007302	1.0
ENSMUSG00000026483	Fam129a	0.010937939207925306	0.32177527536923822	0.95131119668905617	0.0019564751377499144	-1.6308539581799906	0.44090451031015698	0.0028527346922061574	-0.98011657834699673	0.89686527377682412	0.0	-0.74605806108190986	1.0	0.016297626717655903	1.3108656365568505	1.0	0.036977672803492748	2.4904889200530187	0.0067002874711178818	0.0064359744036190753	0.30971350914399487	1.0	0.0080340165758265251	0.64567455624596981	1.0
ENSMUSG00000100594	2810414N06Rik	0.0	-0.72261884398921339	0.8640475419590351	0.0	0.42803973087357861	1.0	0.0057054693844123148	4.2487021121488828	0.19702837363748296	0.0	2.3694191563380249	1.0	0.0	2.7259031358356944	1.0	0.0	1.67106116569484	1.0	0.0	2.3686071981975623	1.0	0.0	2.704568245299539	1.0
ENSMUSG00000043019	Edem3	0.10172283463370535	-0.47181074048868021	0.34083137954128095	0.091954331474245976	-0.54669351051599158	0.6633331528208195	0.13693126522589555	0.1388981031441423	1.0	0.064393998689533494	-0.90811481919088299	1.0	0.024446440076483854	-2.042281188941232	0.59582486667564016	0.39031987959242348	1.9644692205721521	2.2066227717106094e-07	0.10941156486152429	-0.16652414657158676	1.0	0.1285442652132244	0.082372838379406232	1.0
ENSMUSG00000032666	1700025G04Rik	0.15422494283174681	-0.28711724215065537	0.6606952588906293	0.15847448615774307	-0.18019254917042504	1.0	0.3280644896037081	1.1080926775311273	0.0054412476164327579	0.14810619698592703	-0.21887905694638654	1.0	0.10593457366476336	-0.67294232994056369	1.0	0.1438020609024718	-0.29172775520808791	0.92836934605549892	0.15446338568685783	-0.15746161347002463	1.0	0.18478238124401006	0.11627003201512531	1.0
ENSMUSG00000014980	Tsen15	1.088324951188568	-0.12748112195908878	0.86858031115842849	1.2423617124711956	0.13482597234743382	1.0	1.0612173055006906	-0.13807925226002563	1.0	1.4488649705145036	0.35039433065626946	1.0	1.0186016698534939	-0.18758787090963047	1.0	1.0230489475632993	-0.18970303693398854	1.0	1.2357070854948626	0.10463870684011281	1.0	1.438088967072948	0.33326753694090544	1.0
ENSMUSG00000032649	Colgalt2	0.0	-1.1376563432680573	0.86832837421576126	0.0039129502754998288	2.5979647323158908	0.61918702019004235	0.0028527346922061574	2.0787771107065707	0.9938686747165274	0.0	1.9543816570591828	1.0	0.0	2.3108656365568505	1.0	0.0	1.2560236664159961	1.0	0.0	1.9535696989187201	1.0	0.0	2.2895307460206951	1.0
ENSMUSG00000026482	Rgl1	0.047033138594078816	-1.3647252518139799	0.00016627955632650388	0.099780232025245622	0.084085329656217844	1.0	0.15975314276354483	0.90417258832438918	0.10601232038731152	0.08371219829639355	-0.12090647024505508	1.0	0.040744066794139756	-1.0349092002848796	1.0	0.21775740650945732	1.3962013244642559	0.0021136735637544844	0.032179872018095378	-1.3922051379230109	1.0	0.17674836466818353	0.98654421478679133	0.6479722426263349
ENSMUSG00000008475	Arpc5	1.7599144185551818	-0.39770070649604106	0.26494734450412055	2.0973413476679079	-0.020554191741504857	1.0	2.6131049780608402	0.35318381573112778	0.79693989281099364	1.7643955640932178	-0.28412730692062471	1.0	1.7519948721480094	-0.29234856872052806	1.0	2.9048016302299304	0.50748966007385876	0.29109071897624111	1.9114843978748655	-0.16265213531304412	1.0	3.00472219935912	0.52654418114011747	1.0
ENSMUSG00000026480	Ncf2	0.0043751756831701223	1.5993092508981483	0.55397080801456156	0.0	-0.79435269046286905	1.0	0.0	-0.14361531062987609	1.0	0.0	1.1470267350015773	1.0	0.0	1.5035107144992468	1.0	0.0	0.44866874435839232	1.0	0.0	1.1462147768611146	1.0	0.01606803315165305	3.5525651518544876	0.55887769672284549
ENSMUSG00000042772	Smg7	0.35767061209915751	-0.25381008826939033	0.67626550350820991	0.41672920434073174	0.066218908862703652	1.0	0.43932114259974825	0.15196145731053368	1.0	0.41856099148196774	0.07247978163652391	1.0	0.13038101374124722	-1.5988510031304313	0.61848208812227157	0.56288235267538966	0.54916482738062622	0.30110837269601803	0.41190236183162082	0.04815954986483173	1.0	0.49007501112541801	0.31151230443918387	1.0
ENSMUSG00000042751	Nmnat2	0.10062904071291282	1.5686124536752311	4.1976066973937226e-05	0.039129502754998283	-0.6059076010497586	0.79719804321007959	0.0057054693844123148	-2.9509702326874807	0.0015747948709552559	0.019318199606860049	-1.2354429018208348	1.0	0.11408338702359132	1.1409406351145384	0.78533875659753549	0.020543151557495972	-1.32893883430516	0.23889663392512842	0.057923769632571682	0.1462147768611155	1.0	0.024102049727479573	-0.90029381285932253	1.0
ENSMUSG00000026479	Lamc2	0.014219320970302898	0.96925886064845379	0.43504135084302181	0.0	-2.6874374865463579	0.2100039188747756	0.031380081614267731	2.341811516540365	0.019884313827898507	0.0064393998689533495	0.31052546728445751	1.0	0.0	-0.38957408158424212	1.0	0.0	-1.4444160517250957	0.53195588118024217	0.0	-0.74687001922237339	1.0	0.0	-0.41090897212039756	1.0
ENSMUSG00000026478	Lamc1	0.15422494283174681	-0.4391203355957054	0.35090506233116936	0.14086620991799381	-0.50797964322459954	0.69179931777471027	0.35088636714135735	1.0943739657575902	0.0079118306668952421	0.12878799737906699	-0.53288416977484099	1.0	0.016297626717655903	-3.0378625176742271	0.23006831396926933	0.34923357647743153	1.0169525039329173	0.025692917047024581	0.13515546247600058	-0.46351562900898324	1.0	0.20888443097148965	0.18333134218876879	1.0
ENSMUSG00000042708	Shcbp1l	0.0010937939207925306	-0.45958443815542083	0.95890661599121418	0.0019564751377499144	0.69107413670737294	1.0	0.0085582040766184718	3.0787771107065707	0.32028420445580064	0.0	1.3694191563380249	1.0	0.0	1.7259031358356944	1.0	0.0	0.67106116569483998	1.0	0.0	1.3686071981975623	1.0	0.0	1.704568245299539	1.0
ENSMUSG00000042699	Dhx9	1.111294623525211	0.14422589055108853	0.8359031553802071	1.0271494473187051	-0.027563562939778005	1.0	1.1325356728058444	0.13797290321447159	1.0	0.75340978466754194	-0.49165022090692417	1.0	0.51337524160616088	-1.0477855643360363	0.90972366355213208	1.1668510084657713	0.17902059681069546	0.84058581695255252	0.92678031412114692	-0.17997115202940417	1.0	1.1408303537673665	0.13481883852488846	1.0
ENSMUSG00000042684	Npl	0.045939344673286288	-3.3838169305374564	3.5031957737617024e-18	0.056737778994747516	-2.775335464292497	1.3487998176721932e-07	0.042791020383092362	-3.055649209514355	5.46863367175795e-06	0.038636399213720099	-2.9729730411090527	0.12616646780353638	0.089636946947107457	-1.8303900220541918	0.79921717869660258	2.7774340905734554	5.1512410497922962	6.8836665081818281e-52	0.038615846421714457	-2.9737849992495153	0.1113061420092338	0.57844919345950974	0.86096980264210443	0.83473328738885011
ENSMUSG00000042671	Rgs8	0.0032813817623775919	1.8623436567319418	0.47519366772591809	0.0	-0.30892586329262706	1.0	0.0	0.3418115165403659	1.0	0.0	1.6324535621718193	1.0	0.0	1.9889375416694888	1.0	0.0041086303114991948	2.2560236664159961	0.66000715616841477	0.0	1.6316416040313566	1.0	0.0	1.9676026511333315	1.0
ENSMUSG00000026475	Rgs16	0.040470375069323633	2.0228083289251879	0.00030701737348079797	0.0058694254132497427	-1.6594231103767605	0.24951670353653349	0.0028527346922061574	-2.064180843135472	0.21890000290069334	0.0064393998689533495	-0.77353879750401688	1.0	0.016297626717655903	0.19538841913691396	1.0	0.032869042491993558	0.90238671180129515	0.53441058468997726	0.0064359744036190753	-0.77435075564448042	1.0	0.0	-1.4653567561427741	1.0
ENSMUSG00000066800	Rnasel	0.0010937939207925306	-1.3075813447103704	0.55397080801456156	0.0039129502754998288	0.59796473231589076	1.0	0.0028527346922061574	0.4938146099854146	1.0	0.0064393998689533495	1.7844566556168688	1.0	0.0	0.98893754166948789	1.0	0.016434521245996779	2.9929892605822017	0.066540565029310758	0.0	0.63164160403135661	1.0	0.0	0.96760265113333244	1.0
ENSMUSG00000045968	Teddm2	0.0087503513663402446	-0.36004876460450674	0.88050047075137716	0.0097823756887495707	0.013002231594734681	1.0	0.01141093876882463	0.3418115165403659	1.0	0.0064393998689533495	0.14702673500157815	1.0	0.0	-0.54711535857072136	1.0	0.0082172606229983895	0.086098664973683903	1.0	0.038615846421714457	2.2373626649193099	0.48440085767154639	0.01606803315165305	1.119605744578382	1.0
ENSMUSG00000043282	Teddm1b	0.0	-0.13765634326805731	1.0	0.0	1.0130022315947347	1.0	0.0	1.6637396114277276	1.0	0.0064393998689533495	4.9543816570591828	1.0	0.0	3.3108656365568505	1.0	0.0	2.2560236664159961	1.0	0.0	2.9535696989187201	1.0	0.0	3.2895307460206951	1.0
ENSMUSG00000026473	Glul	1.6483474386343435	-0.59290724405803163	0.048923042384447765	2.0816895465659089	-0.090861800847751306	1.0	1.4006927338732234	-0.72438270795632287	0.28706076497439448	1.622728766976244	-0.4586943258863756	1.0	1.6297626717655902	-0.44800391351389945	1.0	6.6025689105792056	1.9287223994297815	6.3675627886143578e-10	2.1045636299834376	-0.064732272881664166	1.0	1.5505651991345193	-0.52233218736870568	1.0
ENSMUSG00000100014	Gm29290	0.0	-0.13765634326805731	1.0	0.0019564751377499144	3.0130022315947347	0.79719804321007959	0.0	1.6637396114277276	1.0	0.0	2.9543816570591828	1.0	0.0	3.3108656365568505	1.0	0.0	2.2560236664159961	1.0	0.0	2.9535696989187201	1.0	0.0	3.2895307460206951	1.0
ENSMUSG00000100627	A830008E24Rik	0.0	-0.13765634326805731	1.0	0.0019564751377499144	3.0130022315947347	0.79719804321007959	0.0	1.6637396114277276	1.0	0.0	2.9543816570591828	1.0	0.0	3.3108656365568505	1.0	0.0	2.2560236664159961	1.0	0.0	2.9535696989187201	1.0	0.0	3.2895307460206951	1.0
ENSMUSG00000004110	Cacna1e	0.0021875878415850611	-0.36004876460450586	0.96900648529905575	0.0058694254132497427	1.4280397308735786	0.80198746963463041	0.0028527346922061574	0.66373961142772675	1.0	0.0	0.78445665561686884	1.0	0.0	1.1409406351145384	1.0	0.0	0.086098664973683903	1.0	0.0064359744036190753	1.9535696989187201	1.0	0.0080340165758265251	2.2895307460206951	1.0
ENSMUSG00000096950	Gm9530	0.0	-1.1376563432680573	0.87889210588238409	0.0019564751377499144	1.4280397308735786	1.0	0.0028527346922061574	2.0787771107065707	0.9938686747165274	0.0064393998689533495	3.3694191563380249	1.0	0.0	2.3108656365568505	1.0	0.0	1.2560236664159961	1.0	0.0	1.9535696989187201	1.0	0.0	2.2895307460206951	1.0
ENSMUSG00000056708	Ier5	0.27454227411892518	-0.31772335513098526	0.53222295947806864	0.36390437562148403	0.24701373619801625	0.96653731138972643	0.4364684079075421	0.54466375148116808	0.41637374592260462	0.29621239397185406	-0.090942333450308332	1.0	0.13038101374124722	-1.2563075507207775	0.83599175412268967	0.31636453398543796	0.00032926992872006622	1.0	0.24456702733752489	-0.37573792633424086	1.0	0.4338368950946323	0.48592795882419715	1.0
ENSMUSG00000026471	Mr1	0.0032813817623775919	0.054988734674337181	1.0	0.0058694254132497427	1.205647309537131	0.99969144995908432	0.0028527346922061574	0.4938146099854146	1.0	0.0	0.63245356217182014	1.0	0.0	0.98893754166948789	1.0	0.0041086303114991948	1.0860986649736839	0.93324076079724638	0.0	0.63164160403135661	1.0	0.0080340165758265251	2.1196057445783811	1.0
ENSMUSG00000026470	Stx6	0.45064309536652258	0.25772087925975939	0.59930138499521424	0.41281625406523192	0.045694394662183502	1.0	0.38511918344783125	-0.070571529292500657	1.0	0.27689419436499402	-0.54763641870171664	1.0	0.37484541450608577	-0.091647553327798059	1.0	0.25884370962444925	-0.6761910855523896	0.38664552589229123	0.36685054100628733	-0.12949691229428928	1.0	0.57844919345950974	0.56049206762611647	1.0
ENSMUSG00000033722	BC034090	0.0054689696039626531	-1.8006213559904882	0.033554328058492795	0.021521226515249056	0.59796473231589076	0.95995323675075073	0.017116408153236944	0.26164116785638214	1.0	0.019318199606860049	0.63245356217182014	1.0	0.016297626717655903	0.5382761326599228	1.0	0.053412194049489527	2.1564879928650811	0.0078358755977604253	0.012871948807238151	0.18098019502179152	1.0	0.0	-1.1367340086814037	1.0
ENSMUSG00000026469	Xpr1	0.095160071108950167	-0.63822665669884238	0.16763186948475761	0.078259005509996565	-0.83889912941613121	0.28739094755711558	0.091287510150597037	-0.53979378265740419	0.88230091366720542	0.057954598820580148	-1.0768370735515385	1.0	0.016297626717655903	-2.4878761551960458	0.49467316439756398	0.59164276485588396	2.8509702557097745	5.9120220083863375e-15	0.077231692843428915	-0.68584058582481333	1.0	0.072306149182438717	-0.74168798459002661	1.0
ENSMUSG00000073535	Gm5532	0.0021875878415850611	-0.36004876460450586	0.98615808040514197	0.0039129502754998288	0.79060981025828703	1.0	0.0057054693844123148	1.4413471900912791	0.93788197446568888	0.0	0.78445665561686884	1.0	0.0	1.1409406351145384	1.0	0.0041086303114991948	1.2560236664159961	0.86902637540176142	0.0	0.78364469747640619	1.0	0.0080340165758265251	2.2895307460206951	1.0
ENSMUSG00000033701	Acbd6	1.2152050460005015	0.077402883719268484	0.95816216364517104	1.2834476903639438	0.16147184443505661	1.0	1.2181177135720291	0.060910689913057869	1.0	1.0303039790325359	-0.20002765406672451	1.0	1.2630660706183325	0.10842782159604755	1.0	0.85459510479183243	-0.49758496407354336	0.57421840397052648	1.0361918789826712	-0.19140319245880189	1.0	1.1890344532223256	0.017347192919420912	1.0
ENSMUSG00000026468	Lhx4	0.0010937939207925306	0.86234365673194269	1.0	0.0	0.42803973087357861	1.0	0.0028527346922061574	2.6637396114277268	0.88230091366720542	0.0	2.3694191563380249	1.0	0.0	2.7259031358356944	1.0	0.0	1.67106116569484	1.0	0.0	2.3686071981975623	1.0	0.0	2.704568245299539	1.0
ENSMUSG00000033684	Qsox1	0.040470375069323633	-0.1751310486867208	0.93054430375030883	0.033260077341748545	-0.43178261107816152	0.97752095229910996	0.03708555099868005	-0.2013308084861638	1.0	0.070833398558486846	0.83890443963924621	1.0	0.016297626717655903	-0.92435082513718125	1.0	0.090389866852982281	1.2404268113649768	0.076268641139502741	0.032179872018095378	-0.24282751388478463	1.0	0.05623811603078567	0.5346432438572255	1.0
ENSMUSG00000033671	Cep350	0.085315925821817393	-0.19142759970903933	0.85751079303219213	0.088041381198746146	-0.085487631804628705	1.0	0.13693126522589555	0.67853661335580817	0.41689372949656356	0.08371219829639355	-0.077467208980157576	1.0	0.024446440076483854	-1.5900011714238982	0.82699505138340257	0.13969343059097261	0.68486696521987023	0.31364547516290558	0.070795718439809835	-0.31321684177618225	1.0	0.072306149182438717	-0.25272730374622432	1.0
ENSMUSG00000026466	Tor1aip1	0.3281381762377592	-0.2123756966477639	0.73220495572046906	0.37173027617248372	0.051272248522452157	1.0	0.3765609793712128	0.071563620473997114	1.0	0.36704579253034092	0.035929619742020691	1.0	0.16297626717655903	-1.132867295722459	0.89197505099222962	0.46016659488790979	0.39320804514950058	0.52494187563583317	0.38615846421714456	0.1128175669810072	1.0	0.49810902770124449	0.49862634474368417	1.0
ENSMUSG00000050565	Tor1aip2	1.2152050460005015	-0.099532798152878521	0.92459879325323469	1.2306228616446961	-0.058477156825204102	1.0	1.2808778768005646	0.011954397835365949	1.0	1.1397737768047429	-0.16793741213602015	1.0	0.83117896260045099	-0.6351747128068217	1.0	1.9885770707656101	0.73026474521053575	0.079569428121815874	1.106987597422481	-0.21217962655239994	1.0	1.2211705195256317	-0.06272188572346632	1.0
ENSMUSG00000015484	Fam163a	0.0032813817623775919	-0.72261884398921516	0.80007254729207744	0.0097823756887495707	1.2760366374285281	0.80936807528178234	0.0028527346922061574	-0.14361531062987698	1.0	0.0	0.047491061450663175	1.0	0.0	0.40397504094833181	1.0	0.016434521245996779	2.1185201426660605	0.21575906182133653	0.0064359744036190753	1.1462147768611146	1.0	0.0	0.38264015041217547	1.0
ENSMUSG00000060985	Tdrd5	0.094066277188157632	0.66143096280594493	0.20706827375263942	0.027390651928498801	-1.5063719274988445	0.039364790658107073	0.01141093876882463	-2.5221269338836061	0.0044744649198775795	0.0	-3.5847771540488491	0.21943686986168456	0.14667864045890311	1.1664757272216759	0.75939365251238422	0.16845384277146697	1.4684319991798214	0.0085631588402802772	0.13515546247600058	1.0466791033102005	1.0	0.0080340165758265251	-2.2418507144956177	0.6479722426263349
ENSMUSG00000026602	Nphs2	0.0054689696039626531	0.63995123539549326	0.86832837421576126	0.0039129502754998288	0.27603663742852813	1.0	0.0028527346922061574	0.20430799279043033	1.0	0.0	0.3694191563380258	1.0	0.0	0.72590313583569444	1.0	0.0082172606229983895	1.5190580722497895	0.62756455650417942	0.0064359744036190753	1.4941380802814219	1.0	0.0	0.7045682452995381	1.0
ENSMUSG00000026601	Axdnd1	0.0021875878415850611	-0.87462193743426386	0.7136385822933754	0.0039129502754998288	0.27603663742852813	1.0	0.0057054693844123148	0.92677401726152109	1.0	0.0	0.3694191563380258	1.0	0.0	0.72590313583569444	1.0	0.012325890934497584	2.0860986649736839	0.2990781461542093	0.0064359744036190753	1.4941380802814219	1.0	0.0080340165758265251	1.8300991273833969	1.0
ENSMUSG00000078193	Gm2000	1.8113227328324306	-0.10552176136444724	0.90756041350901828	1.8273477786584198	-0.070552465598250014	1.0	1.9027740397015069	0.001001955894467832	1.0	2.1636383559683257	0.19585198338328569	1.0	2.5913226481072886	0.46746140064817276	1.0	1.7831455551906505	-0.10290283409976875	1.0	2.0402038859472471	0.10532077121876837	1.0	1.8799598787434066	-0.020995021754201093	1.0
ENSMUSG00000026600	Soat1	1.0751994241390577	-0.05855379687045649	1.0	0.75715587830921682	-0.6509409458142198	0.22886425100693425	1.141093876882463	0.054989349355261341	1.0	0.70189458571591512	-0.68263834878111473	1.0	0.39114304122374166	-1.5246047664926947	0.59102552296283373	2.5884370962444927	1.4437776953493564	1.7275904532194913e-05	0.82380472366324164	-0.44353278642541805	1.0	1.285442652132244	0.22920403470786835	1.0
ENSMUSG00000101523	Gm10031	0.053595902118833999	0.57546250894377948	0.3693060631349791	0.037173027617248368	-0.17286431371659905	1.0	0.054201959151916994	0.47787306611639391	0.93788197446568888	0.025757599475813398	-0.45161070261665426	1.0	0.032595253435311805	-0.095126723118985623	1.0	0.032869042491993558	-0.24647667411318785	1.0	0.025743897614476301	-0.45242266075711779	1.0	0.01606803315165305	-0.88039425542161798	1.0
ENSMUSG00000026596	Abl2	0.15094356106936924	0.4114291211245007	0.38276381779940233	0.11934498340274477	-0.093497389705944123	1.0	0.11125665299604014	-0.18925797618558882	1.0	0.064393998689533494	-0.89906967958787609	1.0	0.048892880152967708	-1.2126963195001617	0.95562600554481225	0.16845384277146697	0.4834341625190679	0.51520240440974208	0.10297559045790521	-0.24436967869318948	1.0	0.1285442652132244	0.091591368408785012	1.0
ENSMUSG00000060519	Tor3a	0.26579192275258495	1.2006239570267472	1.8768349415150294e-05	0.10173670716299554	-0.84403981456322219	0.16576064259565707	0.1483422039947202	-0.19330243473022923	1.0	0.070833398558486846	-1.191974873244726	1.0	0.12223220038241926	-0.40681078650954561	1.0	0.049303563737990337	-1.7714570700061114	0.010072061816394159	0.2381310529339058	0.56125227613995854	1.0	0.10444221548574482	-0.62762818504165185	1.0
ENSMUSG00000033557	Fam20b	0.088597307584194984	-0.13765634326805865	0.92055708913498524	0.078259005509996565	-0.3089258632926275	1.0	0.1141093876882463	0.34181151654036501	0.98030110842093032	0.064393998689533494	-0.46270367086852016	1.0	0.0081488133588279513	-2.6198717010060357	0.44624374480714568	0.19721425495196135	1.2486816910748275	0.0085537172248005729	0.077231692843428915	-0.21017672759446882	1.0	0.096408198909918294	0.12578431950750568	1.0
ENSMUSG00000026594	Ralgps2	0.69127775794087931	-0.066412084957041206	1.0	0.97236814346170741	0.58498687831768115	0.17414765079162803	0.5648414690568192	-0.37823590712808219	0.92583789347815215	0.70189458571591512	-0.019146131579626968	1.0	0.6600538820650641	-0.10965948836042383	1.0	0.2876041218049436	-1.381315538630939	0.012712003473460541	0.90103641650667055	0.36435020177484934	1.0	0.87570780676509119	0.31600295738188466	1.0
ENSMUSG00000033544	Angptl1	0.0	-0.13765634326805731	1.0	0.0019564751377499144	3.0130022315947347	0.79719804321007959	0.0	1.6637396114277276	1.0	0.0	2.9543816570591828	1.0	0.0	3.3108656365568505	1.0	0.0	2.2560236664159961	1.0	0.0	2.9535696989187201	1.0	0.0	3.2895307460206951	1.0
ENSMUSG00000101905	4930439D14Rik	0.0010937939207925306	1.8623436567319427	0.70973208085867301	0.0	1.0130022315947347	1.0	0.0	1.6637396114277276	1.0	0.0	2.9543816570591828	1.0	0.0	3.3108656365568505	1.0	0.0	2.2560236664159961	1.0	0.0	2.9535696989187201	1.0	0.0	3.2895307460206951	1.0
ENSMUSG00000026592	Tex35	0.0010937939207925306	1.8623436567319427	0.70973208085867301	0.0	1.0130022315947347	1.0	0.0	1.6637396114277276	1.0	0.0	2.9543816570591828	1.0	0.0	3.3108656365568505	1.0	0.0	2.2560236664159961	1.0	0.0	2.9535696989187201	1.0	0.0	3.2895307460206951	1.0
ENSMUSG00000070565	Rasal2	0.14328700362382152	0.59385482080603991	0.13259287595235145	0.06652015468349709	-0.85771475146029852	0.21134068815827045	0.051349224459710838	-1.1757957163790258	0.1104427787269338	0.064393998689533494	-0.71546974124848717	1.0	0.024446440076483854	-1.8540412901188374	0.69730503803060262	0.2259746671324557	1.1868616419086	0.010812029060035264	0.057923769632571682	-0.8589285264148443	1.0	0.23298648069896921	1.1685153450593275	0.35834512714455463
ENSMUSG00000033488	BC026585	0.061252459564381717	-0.29345101587548283	0.7288542623305091	0.035216552479498453	-1.1053924692074961	0.13692949931882728	0.03708555099868005	-0.93829640265236947	0.48363574681554283	0.08371219829639355	0.35234564297908477	1.0	0.057041693511795659	-0.1485659820804468	1.0	0.2259746671324557	2.0633785884735998	2.9519625746273044e-06	0.070795718439809835	0.11226744493777741	1.0	0.072306149182438717	0.16851534505932753	1.0
ENSMUSG00000087093	Gm15486	0.0	-0.72261884398921339	1.0	0.0	0.42803973087357861	1.0	0.0	1.0787771107065716	1.0	0.0	2.3694191563380249	1.0	0.0	2.7259031358356944	1.0	0.0	1.67106116569484	1.0	0.012871948807238151	5.5385321996398762	0.74570878560051135	0.0	2.704568245299539	1.0
ENSMUSG00000026589	Sec16b	0.0043751756831701223	-0.5161679665217882	0.81995015567970519	0.0039129502754998288	-0.30892586329262794	1.0	0.0	-1.4237232298226115	0.92141597200783654	0.019318199606860049	2.1470267350015781	1.0	0.0	0.22340279530651141	1.0	0.016434521245996779	1.8775120431622661	0.26179973065864648	0.0	-0.13389314233161986	1.0	0.024102049727479573	2.4821758239630904	0.65062343107389042
ENSMUSG00000004031	Brinp2	0.0087503513663402446	2.4473061574530979	0.047585079544354807	0.0019564751377499144	-0.30892586329262794	1.0	0.0	-0.79569200720956879	1.0	0.0	0.49495003842188456	1.0	0.0081488133588279513	1.9889375416694879	1.0	0.0	-0.20340795222130126	1.0	0.0	0.49413808028142192	1.0	0.0	0.83009912738339686	1.0
ENSMUSG00000026587	Astn1	0.050314520356456408	2.1690049949659933	7.1333146574170495e-06	0.015651801101999315	-0.64996278112769446	0.89315142266302128	0.0028527346922061574	-2.3362603885722724	0.072786176579181197	0.0064393998689533495	-1.0456183429408181	1.0	0.024446440076483854	0.3566693261699756	1.0	0.0	-2.7663441466124583	0.045981773283455193	0.0064359744036190753	-1.0464303010812808	1.0	0.0321360663033061	0.68072150334517012	1.0
ENSMUSG00000040782	Rfwd2	0.78753162297062207	0.30635055652220217	0.44605278942485022	0.7591123534469667	0.17368508073219829	1.0	0.6846563261294778	-0.012085687924574318	1.0	0.4700761904335945	-0.57341232033960643	1.0	0.38299422786491372	-0.86322780188216286	1.0	0.47660111613390654	-0.57405133214169179	0.48221028027043361	0.64359744036190758	-0.10246433599560867	1.0	0.76323157470351977	0.15596037067262891	1.0
ENSMUSG00000015829	Tnr	0.0010937939207925306	1.8623436567319427	0.70973208085867301	0.0	1.0130022315947347	1.0	0.0	1.6637396114277276	1.0	0.0	2.9543816570591828	1.0	0.0	3.3108656365568505	1.0	0.0	2.2560236664159961	1.0	0.0	2.9535696989187201	1.0	0.0	3.2895307460206951	1.0
ENSMUSG00000090394	4930523C07Rik	0.039376581148531105	0.16490642675237233	0.93232865433855672	0.035216552479498453	-0.024472473823928809	1.0	0.042791020383092362	0.32388960854310245	1.0	0.019318199606860049	-0.58477715404884911	1.0	0.048892880152967708	0.62636746228478035	1.0	0.032869042491993558	-0.033482950778989107	1.0	0.051487795228952603	0.66406308172373407	1.0	0.0080340165758265251	-1.2803248623102537	1.0
ENSMUSG00000058267	Mrps14	4.3040790783186083	0.074600326416427443	0.95769363497618087	3.7075203860360877	-0.20726893894598519	1.0	3.9567430180899406	-0.08713868859776519	1.0	4.2113675142954907	0.011097346749753711	1.0	4.8240975084261475	0.21526848251337771	1.0	4.9262477434875347	0.26643048147722759	0.73876728025242411	3.8744565909786837	-0.11647779860953733	1.0	3.7358177077593338	-0.17172911632099042	1.0
ENSMUSG00000014226	Cacybp	7.0079376505177438	0.047674187777724253	1.0	7.8669865288924052	0.24934661323345653	0.91961939529896253	6.5812589349196049	-0.07175628580035287	1.0	7.0253852570281046	0.029373440906009129	1.0	5.6063835908736301	-0.31317242281044066	1.0	4.8646182888150467	-0.54295868203249187	0.42100100692485692	6.6547975333421245	-0.053729821739351813	1.0	7.5921456641560656	0.14481861558703457	1.0
ENSMUSG00000026721	Rabgap1l	0.055783489960419062	-0.19210412729043469	0.89148925800611445	0.029347127066248712	-1.1569227698475779	0.16931624256236985	0.025674612229855419	-1.2431509841807906	0.26235842360282841	0.025757599475813398	-0.99981465332769304	1.0	0.016297626717655903	-1.3987926116136205	1.0	0.27116960055894684	2.7829540457657362	1.2595615320420307e-10	0.032179872018095378	-0.72825434105502618	1.0	0.048204099454959147	-0.16050217461435334	1.0
ENSMUSG00000040423	Rc3h1	0.22532154768326129	-0.16868323888868342	0.85700370576918383	0.2856453701114875	0.2967951975953258	0.88048262091315621	0.26530432637517265	0.15223927264759274	1.0	0.22537899541336723	-0.090012462299271512	1.0	0.10593457366476336	-1.1485659820804466	0.92203311376838015	0.20132288526346054	-0.28002923382421407	0.94797661243393061	0.34754261779543011	0.56751126661164153	1.0	0.2570885304264488	0.11233774411434228	1.0
ENSMUSG00000026715	Serpinc1	0.012031733128717836	-1.2531335606879948	0.089733454446670025	0.0019564751377499144	-2.9411940787921402	0.0089409225664860217	0.0085582040766184718	-1.2431509841807911	0.64371628947604853	0.0064393998689533495	-0.99981465332769304	1.0	0.0	-1.6664142869430663	1.0	0.16023658214846859	3.9929892605822017	1.8479218869937949e-13	0.038615846421714457	0.92803460681158079	1.0	0.0080340165758265251	-0.66466556436618074	1.0
ENSMUSG00000043467	Zbtb37	0.03828278722773857	-0.74909105535040643	0.15687728388659905	0.086084906060996225	0.84664384517261482	0.19565631532178288	0.059907428536329306	0.16897491967814915	1.0	0.08371219829639355	0.71734245975833266	1.0	0.0081488133588279513	-1.8590593648854616	0.79466444082305721	0.049303563737990337	-0.098819050944102038	1.0	0.064359744036190755	0.33618572050518569	1.0	0.064272132606612201	0.36142366450247954	1.0
ENSMUSG00000026709	Dars2	0.27782365588130276	0.57129487472855067	0.088847839818595772	0.21129931487699075	-0.058017231725282947	1.0	0.2139551019154618	-0.027912089443379973	1.0	0.18674259619964714	-0.2075060253177119	1.0	0.17112508053538697	-0.3198151644701408	1.0	0.11915027903347664	-0.90586401596089816	0.23268638508852987	0.17377130889771505	-0.31321684177618225	1.0	0.17674836466818353	-0.27437013917263275	1.0
ENSMUSG00000102864	Gm37634	0.0010937939207925306	-0.72261884398921339	0.96382009916583633	0.0019564751377499144	0.42803973087357861	1.0	0.0	-0.14361531062987609	1.0	0.0064393998689533495	2.3694191563380249	1.0	0.0	1.5035107144992468	1.0	0.0	0.44866874435839232	1.0	0.012871948807238151	3.2166041047525127	1.0	0.0080340165758265251	2.704568245299539	1.0
ENSMUSG00000026708	Cenpl	0.34454508504964715	0.14931611722249016	0.84231499625617146	0.37955617672348335	0.30066042439735119	0.84712051903025387	0.2938316732972342	-0.14757332419855973	1.0	0.28977299410290075	-0.14410820634018151	1.0	0.22001796068835469	-0.53641546991351285	1.0	0.29171275211644282	-0.14769851963501379	1.0	0.34110664339181102	0.10112688733257702	1.0	0.19281639781983659	-0.72660895663455882	1.0
ENSMUSG00000026705	Klhl20	0.083128337980232322	-0.37071568965636281	0.54847440295332295	0.1095626077139952	0.19484055458054828	1.0	0.12552032645707092	0.42088308753156412	0.87629325254069945	0.090151598165346888	-0.063540250938080245	1.0	0.032595253435311805	-1.3501998432500968	0.89704031991571109	0.13969343059097261	0.58440678344065766	0.41434443414709993	0.10941156486152429	0.21660410475251313	1.0	0.088374182334091764	-0.068021258597390055	1.0
ENSMUSG00000044835	Ankrd45	0.047033138594078816	0.46379428024166636	0.5534963033678223	0.050868353581497772	0.53907104326232247	0.82577226870256115	0.022821877537649259	-0.70549419823799209	0.86354357460960773	0.038636399213720099	0.19188097078583777	1.0	0.040744066794139756	0.31086563655685051	1.0	0.0041086303114991948	-2.3878325233587292	0.041877556726877575	0.057923769632571682	0.7519358377490688	1.0	0.01606803315165305	-0.75486337333775921	1.0
ENSMUSG00000049160	4930469G21Rik	0.0	-0.13765634326805731	1.0	0.0019564751377499144	3.0130022315947347	0.79719804321007959	0.0	1.6637396114277276	1.0	0.0	2.9543816570591828	1.0	0.0	3.3108656365568505	1.0	0.0	2.2560236664159961	1.0	0.0	2.9535696989187201	1.0	0.0	3.2895307460206951	1.0
ENSMUSG00000026701	Prdx6	10.28713182505375	0.071782643030032567	0.96178207942609717	11.62146231823449	0.28102340601343068	0.84679547460168381	9.7905854636515333	-0.032070009245520836	1.0	11.165919372765108	0.16790581100178326	1.0	9.5341116298287023	-0.076397529239053075	1.0	5.3124589927684589	-0.97988328294556615	0.056978052318420798	8.4954862127771804	-0.25094591256226373	1.0	11.086942874640604	0.15265653827409675	1.0
ENSMUSG00000000817	Fasl	0.0	-0.72261884398921339	0.8640475419590351	0.0019564751377499144	2.0130022315947347	0.96653731138972643	0.0028527346922061574	2.6637396114277268	0.88230091366720542	0.0	2.3694191563380249	1.0	0.0	2.7259031358356944	1.0	0.0	1.67106116569484	1.0	0.0	2.3686071981975623	1.0	0.0	2.704568245299539	1.0
ENSMUSG00000040297	Suco	0.1498497671485767	-0.27230586996284067	0.68703094098261275	0.17021333698424254	0.0089094769608517588	1.0	0.16545861214795712	-0.031046167246179479	1.0	0.12878799737906699	-0.36754643782818031	1.0	0.097785760305935415	-0.73016163170320425	1.0	0.29171275211644282	0.89847166179791227	0.06061233262098923	0.16733533449409596	0.014970243582862697	1.0	0.22495246412314268	0.46101121396504707	1.0
ENSMUSG00000103158	Gm31925	0.0010937939207925306	1.8623436567319427	0.70973208085867301	0.0	1.0130022315947347	1.0	0.0	1.6637396114277276	1.0	0.0	2.9543816570591828	1.0	0.0	3.3108656365568505	1.0	0.0	2.2560236664159961	1.0	0.0	2.9535696989187201	1.0	0.0	3.2895307460206951	1.0
ENSMUSG00000086277	4930558K02Rik	0.0032813817623775919	0.8623436567319418	0.82170391108637875	0.0019564751377499144	0.42803973087357861	1.0	0.0	-0.14361531062987609	1.0	0.0	1.1470267350015773	1.0	0.0	1.5035107144992468	1.0	0.0	0.44866874435839232	1.0	0.0064359744036190753	2.3686071981975623	1.0	0.0080340165758265251	2.704568245299539	1.0
ENSMUSG00000026698	Pigc	0.084222131901024858	-0.14687487329743742	0.91204618864064824	0.10369318230074545	0.2680438466749977	1.0	0.091287510150597037	0.049922248034386829	1.0	0.10946979777220694	0.36275542605701494	1.0	0.073339320229451554	-0.18098745977282382	1.0	0.11504164872197745	0.4275041343603494	0.65254047368085211	0.04505182082533353	-0.87297878837219578	1.0	0.080340165758265247	-0.058392557399613132	1.0
ENSMUSG00000040265	Dnm3	0.0065627635247551839	-0.57822893465403968	0.7816995688353352	0.0039129502754998288	-0.9255972237411223	0.85705295571386253	0.022821877537649259	1.7462017716196998	0.18605012045966976	0.012878799737906699	1.0157822017233249	1.0	0.0081488133588279513	0.72590313583569444	1.0	0.020543151557495972	1.5190580722497895	0.30085684266149798	0.0	-0.69028649085600513	1.0	0.0	-0.35432544375403019	1.0
ENSMUSG00000026694	Mettl13	0.28657400724764304	-0.020578291050246333	1.0	0.34042667396848508	0.3018220146701589	0.85259277960865676	0.253893387606348	-0.20635106597783914	1.0	0.21250019567546052	-0.4379357657195786	1.0	0.24446440076483852	-0.2207673617581789	1.0	0.32458179460843639	0.19424746882930566	0.86378993028992179	0.29605482256647747	0.054887916585733665	1.0	0.26512254700227533	-0.10278667675806608	1.0
ENSMUSG00000026696	Vamp4	0.39376581148531103	-0.12360074804663923	0.90067011124114649	0.53803066288122636	0.47767049859817901	0.41550967479045009	0.3565918365257697	-0.25076416829066606	1.0	0.53447018912312805	0.39250276945106732	1.0	0.30150609427663422	-0.46079757835744473	1.0	0.33279905523143477	-0.343526370528207	0.8313590175815081	0.36041456660266824	-0.20647862308235299	1.0	0.45793894482211189	0.15598989507257044	1.0
ENSMUSG00000040225	Prrc2c	3.8851560066550688	0.062374511973898983	0.98569451419333998	4.0518600102800724	0.12536405477556811	1.0	3.8683082426315494	0.03686581071596251	1.0	3.9602309194063099	0.065875596002129333	1.0	2.2816677404718262	-0.76202746968002777	1.0	3.167753970165879	-0.28192897871517464	0.90396684497657098	4.0224840022619226	0.089878193699622466	1.0	3.7518857409109869	-0.018613780048084783	1.0
ENSMUSG00000026692	Fmo4	0.0032813817623775919	-2.7523661873832674	0.0009908257331424173	0.0019564751377499144	-2.6594231103767605	0.058200162252206561	0.0028527346922061574	-2.0086857305437684	0.34923600469858956	0.0	-1.7460580610819099	1.0	0.0	-1.3895740815842421	1.0	0.18488836401746375	5.9722307004154054	2.6272773528925354e-20	0.0	-1.7468700192223734	1.0	0.0080340165758265251	-0.382894595950801	1.0
ENSMUSG00000040181	Fmo1	0.0010937939207925306	-2.8925438454315264	0.004041107296693441	0.0019564751377499144	-1.7418852705687335	0.35327142930382344	0.0057054693844123148	-0.45173760599220891	1.0	0.0	-0.85297326499842185	1.0	0.0	-0.49648928550075322	1.0	0.090389866852982281	5.194623121751853	8.5531010063642178e-14	0.0	-0.85378522313888539	1.0	0.0080340165758265251	0.53464324385722595	1.0
ENSMUSG00000040170	Fmo2	0.0010937939207925306	-0.94501126532566193	0.79383056857739276	0.0	-0.98699776840526532	0.9709340959669851	0.0	-0.33626038857227236	1.0	0.0	0.95438165705918276	1.0	0.0	1.3108656365568505	1.0	0.024651781868995169	5.0633785884735998	0.00012739922517049392	0.0	0.95356969891872012	1.0	0.0	1.2895307460206951	1.0
ENSMUSG00000026586	Prrx1	0.096253865029742688	0.5178981252831516	0.31774925587658037	0.12717088395374443	0.96993350970284897	0.057926642034481182	0.054201959151916994	-0.52212693388360609	0.95300505546277248	0.070833398558486846	-0.030511450550609887	1.0	0.040744066794139756	-0.71888170683720176	1.0	0.0082172606229983895	-2.7956384534064966	0.0032046746491829459	0.025743897614476301	-1.3465540256502946	1.0	0.048204099454959147	-0.51044464567131254	1.0
ENSMUSG00000096984	Gm26523	0.0	-2.3075813447103704	0.34455737370088196	0.0058694254132497427	1.4280397308735786	0.8323487428483789	0.0028527346922061574	0.66373961142772675	1.0	0.019318199606860049	3.3694191563380249	0.78758737569357828	0.0	1.1409406351145384	1.0	0.0	0.086098664973683903	1.0	0.0	0.78364469747640619	1.0	0.0080340165758265251	2.2895307460206951	1.0
ENSMUSG00000040124	Gorab	0.22969672336643143	0.048167468818323123	1.0	0.23868996680548954	0.11316639352016722	1.0	0.23962971414531722	0.11602850600314341	1.0	0.21893959554441389	-0.011732348788408231	1.0	0.12223220038241926	-0.83379260627503182	1.0	0.23008329744395489	0.052740068027252285	1.0	0.19307923210857228	-0.19814249926556338	1.0	0.23298648069896921	0.087896884851042856	1.0
ENSMUSG00000026585	Kifap3	0.80721991354488754	0.061977872657390298	0.98081369016893449	0.78259005509996571	-0.0057633447535239135	1.0	0.9128751015059704	0.25461307463849592	0.95958650683331537	0.88219778204660892	0.18026306447550988	1.0	0.83932777595927899	0.10291273392419237	1.0	0.54233920111789369	-0.57515259378651995	0.48221028027043361	0.68221328678362203	-0.21110231087551418	1.0	0.70699345867273411	-0.15434406161616221	1.0
ENSMUSG00000026584	Scyl3	0.052502108198041471	-0.030741139351547098	1.0	0.048911878443747857	-0.11944806442891398	1.0	0.034232816306473887	-0.6245053572033461	0.88230091366720542	0.051515198951626796	0.09088365696404388	1.0	0.040744066794139756	-0.17026105317976548	1.0	0.094498497164481471	0.98300517200958026	0.16867800690709564	0.051487795228952603	0.090071698823581237	1.0	0.072306149182438717	0.58909102787960155	1.0
ENSMUSG00000041406	BC055324	0.42329824734670934	0.49071294496829698	0.14162702447445455	0.30716659662673651	-0.19891685851220475	1.0	0.33376995898812045	-0.046074376478511203	1.0	0.21893959554441389	-0.65611593576911198	1.0	0.29335728091780622	-0.21608292913248972	1.0	0.2999300127394412	-0.20694830992655011	1.0	0.36041456660266824	0.084287027717913077	1.0	0.22495246412314268	-0.60235768624857822	1.0
ENSMUSG00000041396	Mettl18	0.11922353736638584	0.63247611483334643	0.11893894774382452	0.072389580096746828	-0.39012194614060824	0.9511618589055314	0.071318367305153937	-0.37053029065701804	1.0	0.077272798427440198	-0.16535758721491334	1.0	0.11408338702359132	0.41040131010776504	1.0	0.06162945467248792	-0.54487623350430869	0.66266691580605852	0.09653961605428614	0.15266979899841449	1.0	0.080340165758265247	-0.08392764950675069	1.0
ENSMUSG00000026580	Selp	0.0010937939207925306	0.27738115601078661	1.0	0.0019564751377499144	1.4280397308735786	1.0	0.0	0.66373961142772764	1.0	0.0	1.9543816570591828	1.0	0.0	2.3108656365568505	1.0	0.0	1.2560236664159961	1.0	0.0064359744036190753	3.3686071981975623	1.0	0.0	2.2895307460206951	1.0
ENSMUSG00000090081	Gm16587	0.0	-0.13765634326805731	1.0	0.0	1.0130022315947347	1.0	0.0	1.6637396114277276	1.0	0.0	2.9543816570591828	1.0	0.0	3.3108656365568505	1.0	0.0041086303114991948	4.2560236664159961	0.31821616690838955	0.0	2.9535696989187201	1.0	0.0	3.2895307460206951	1.0
ENSMUSG00000026579	F5	0.0065627635247551839	-2.1376563432680582	0.012965764083192957	0.0019564751377499144	-2.917735105968152	0.043889726135015586	0.0085582040766184718	-1.2189034379341139	0.86337526509011064	0.0064393998689533495	-0.97635568050370392	1.0	0.0	-1.6433306738300244	1.0	0.18899699432896294	4.8106125180936328	9.3801788775684349e-13	0.0	-2.0006266114681557	1.0	0.0321360663033061	0.75347784578048405	1.0
ENSMUSG00000040918	Slc19a2	0.066721429168344365	0.66679284761413404	0.21115609030130497	0.039129502754998283	-0.40203526768410924	0.98759891644104747	0.03708555099868005	-0.42372322982261146	1.0	0.051515198951626796	0.17011034811461911	1.0	0.016297626717655903	-1.1265396757504478	1.0	0.057520824360988723	0.28027121266267319	0.97176829467639503	0.04505182082533353	-0.012214585743367756	1.0	0.048204099454959147	0.11960574457838202	1.0
ENSMUSG00000026578	Ccdc181	0.107191804237668	1.1518502739269265	0.0012066678035378715	0.044998928168248027	-0.68743748654635795	0.5791505950363619	0.048496489767504675	-0.50618539001458496	0.92378685699651464	0.019318199606860049	-1.5050499615781154	1.0	0.040744066794139756	-0.5471153585707218	1.0	0.073955345606985495	0.17303430174496404	1.0	0.051487795228952603	-0.29435781452486642	1.0	0.048204099454959147	-0.33774255955842669	1.0
ENSMUSG00000026577	Blzf1	0.15422494283174681	0.19191181382143574	0.79383056857739276	0.15847448615774307	0.21068289943442897	1.0	0.13122579584148325	-0.10810102401693822	1.0	0.08371219829639355	-0.70586897096621115	1.0	0.10593457366476336	-0.34938499146854252	1.0	0.13147616996797423	-0.087599499570686135	1.0	0.13515546247600058	-0.021626910080708051	1.0	0.15264631494070396	0.16851534505932753	1.0
ENSMUSG00000026575	Nme7	0.56767904489132337	0.49024877515007859	0.13068073280540785	0.4930317347129784	0.11947885972404526	1.0	0.33947542837253275	-0.49680415372027542	0.74649359100705148	0.38636399213720096	-0.259539248209814	1.0	0.52967286832381688	0.21698795574308316	1.0	0.31636453398543796	-0.58140210952942306	0.49999749875896027	0.3925944386207636	-0.23561720468422598	1.0	0.30529262988140793	-0.5974945437625403	1.0
ENSMUSG00000026576	Atp1b1	0.20891463887137335	-1.2617776550972462	0.00024962705026444082	0.046955403305997942	-3.314685132581312	5.3361891075016056e-11	0.07702383668956625	-2.4961317253506614	3.6551624520626907e-05	0.090151598165346888	-2.1245696843356399	0.39912404468164303	0.073339320229451554	-2.3601446047216008	0.48469052750068548	3.0486036911324024	4.6333707301762024	3.2992817214853934e-47	0.08366766724704798	-2.2263393910962153	0.29983842967169366	0.05623811603078567	-2.7062364048571075	0.12518030957615209
ENSMUSG00000102163	Gm36945	0.0	-0.13765634326805731	1.0	0.0	1.0130022315947347	1.0	0.0	1.6637396114277276	1.0	0.0	2.9543816570591828	1.0	0.0	3.3108656365568505	1.0	0.0041086303114991948	4.2560236664159961	0.31821616690838955	0.0	2.9535696989187201	1.0	0.0	3.2895307460206951	1.0
ENSMUSG00000040848	Sft2d2	0.12688009481193355	-0.64666999075591614	0.10040321944620154	0.11934498340274477	-0.63271430020551778	0.46880626593846336	0.17972228560898793	0.071282574159647449	1.0	0.10303039790325359	-0.71637871641720352	1.0	0.11408338702359132	-0.54711535857072136	1.0	0.59575139516738318	2.1979207118524275	5.2417531793835094e-10	0.10297559045790521	-0.71719067455766616	1.0	0.1365782817890509	-0.29543175470046279	1.0
ENSMUSG00000040843	Tiprl	1.055511133564792	-0.015380273711692413	1.0	1.0467141986962041	-0.02747151839237591	1.0	1.2038540401109985	0.20958861354120584	1.0	1.0560615785083494	-0.010213006809619327	1.0	0.93711353626521443	-0.18925507575642458	1.0	0.98607127475980672	-0.11879937690349193	1.0	0.97826810935009956	-0.12666436038113674	1.0	1.1729664200706726	0.1482403266053588	1.0
ENSMUSG00000040836	Gpr161	0.026251054099020735	0.86234365673194091	0.29866698499388322	0.0136953259642494	-0.37931519118402601	1.0	0.031380081614267731	1.0007745987052985	0.65029086977174955	0.012878799737906699	-0.015244693897299655	1.0	0.0	-1.3038442075583578	1.0	0.016434521245996779	0.086098664973683015	1.0	0.0	-1.6611401451964891	1.0	0.0	-1.3251790980945142	1.0
ENSMUSG00000026571	Dcaf6	0.049220726435663879	-0.10594748354072081	0.99967368641502274	0.019564751377499141	-1.493350434430055	0.040067880184325715	0.059907428536329306	0.29028121590028277	1.0	0.070833398558486846	0.58514784739346304	1.0	0.0	-2.7659499604939803	0.61390073370927567	0.13558480027947342	1.6710611656948391	0.0016538533594845901	0.04505182082533353	-0.046430301081280767	1.0	0.05623811603078567	0.28953074602069373	1.0
ENSMUSG00000026568	Mpc2	0.23407189904960155	-1.6932442418557012	4.3230710913758964e-10	0.59476844187597389	0.068450970934931243	1.0	0.55057779559578834	-0.063900190466385065	1.0	0.70833398558486849	0.33094500852338998	1.0	0.41558948130022549	-0.46746426477782077	1.0	1.9557080282736166	2.185202329226299	3.0438218969632145e-12	0.34754261779543011	-0.7408040185230188	1.0	0.60255124318698938	0.083158965844379873	1.0
ENSMUSG00000026567	Adcy10	0.010937939207925306	-0.13765634326805909	1.0	0.017608276239749227	0.81136837042508425	0.81279482923012192	0.019969142845443103	1.0198834216530033	0.82452402951275361	0.019318199606860049	1.09640066193161	1.0	0.0	-0.68913436344314949	1.0	0.0	-1.7439763335840039	0.40883517973760608	0.0064359744036190753	-0.00062661146815568003	1.0	0.0080340165758265251	0.33533443563381926	1.0
ENSMUSG00000026566	Mpzl1	0.81597026491122782	-0.13088084253124027	0.87779761352650054	0.84715373464571286	-0.039227727177822858	1.0	1.0070153463487737	0.25482821494572544	0.95420561406104032	0.85000078270184209	-0.027196354112674515	1.0	0.60301218855326844	-0.53646320096977385	1.0	1.0394834688092962	0.29342363822118972	0.6485500914093747	0.53418587550038332	-0.72423382277934312	1.0	1.2693746189805908	0.58351808018339968	1.0
ENSMUSG00000040723	Rcsd1	0.014219320970302898	-1.7565661759125524	0.0037025425155736238	0.017608276239749227	-1.1569227698475775	0.41853732166329438	0.022821877537649259	-0.67413002732865657	0.98395167595477984	0.051515198951626796	0.61651201830279767	1.0	0.0081488133588279513	-1.3038442075583578	1.0	0.012325890934497584	-1.32893883430516	0.38831307696053652	0.0	-2.6757869211608902	0.98704893069798061	0.44990492824628536	4.6961560054833376	2.521870362168217e-15
ENSMUSG00000040713	Creg1	0.14547459146540656	-0.55940718663333788	0.16002261213984159	0.16825686184649263	-0.20939018974171342	1.0	0.13693126522589555	-0.51596641080717021	0.80897724037264906	0.21250019567546052	0.1994941548957132	1.0	0.10593457366476336	-0.78566128712172567	1.0	0.34512494616593237	0.99298926058220194	0.027130803556017016	0.08366766724704798	-1.1429572247598569	1.0	0.65075534264194845	1.9640881669570946	0.00022630401864381073
ENSMUSG00000005763	Cd247	0.0010937939207925306	0.27738115601078661	1.0	0.0019564751377499144	1.4280397308735786	1.0	0.0028527346922061574	2.0787771107065707	0.97894239476304612	0.0	1.9543816570591828	1.0	0.0	2.3108656365568505	1.0	0.0	1.2560236664159961	1.0	0.0	1.9535696989187201	1.0	0.0	2.2895307460206951	1.0
ENSMUSG00000026565	Pou2f1	0.30626229782190856	0.092888131216687153	0.93232865433855672	0.36586085075923397	0.40771974649398279	0.64517679457822075	0.2738625304517911	-0.10921260649773235	1.0	0.29621239397185406	0.031212242292931291	1.0	0.11408338702359132	-1.3233403831841546	0.79832959645900481	0.24651781868995168	-0.26238764139655468	0.95956069102119335	0.21882312972304857	-0.41898446903861131	1.0	0.32939467960888752	0.19400813497640268	1.0
ENSMUSG00000026564	Dusp27	0.0010937939207925306	-2.1376563432680582	0.11706126693600906	0.0039129502754998288	-0.30892586329262794	1.0	0.025674612229855419	2.9856677063150894	0.0039739644777507703	0.0	-0.13308118419115722	1.0	0.0081488133588279513	1.3108656365568505	1.0	0.0041086303114991948	0.25602366641599605	1.0	0.0	-0.13389314233161986	1.0	0.01606803315165305	1.9676026511333315	1.0
ENSMUSG00000000544	Gpa33	0.0021875878415850611	2.4473061574530988	0.42566668582529099	0.0	0.42803973087357861	1.0	0.0	1.0787771107065716	1.0	0.0	2.3694191563380249	1.0	0.0	2.7259031358356944	1.0	0.0	1.67106116569484	1.0	0.0	2.3686071981975623	1.0	0.0	2.704568245299539	1.0
ENSMUSG00000040629	Mael	0.0032813817623775919	1.8623436567319418	0.43504135084302181	0.0019564751377499144	1.0130022315947347	1.0	0.0	0.3418115165403659	1.0	0.0	1.6324535621718193	1.0	0.0	1.9889375416694888	1.0	0.0	0.93409557152863432	1.0	0.0	1.6316416040313566	1.0	0.0	1.9676026511333315	1.0
ENSMUSG00000040612	Ildr2	0.018594496653473021	-0.52232019350338366	0.67021269616659862	0.043042453030498112	1.144246764872987	0.25411446703180884	0.019969142845443103	-0.16915040273701454	1.0	0.012878799737906699	-0.41485215260653696	1.0	0.024446440076483854	0.38012829899396383	1.0	0.0082172606229983895	-1.1132101432497228	0.52431222439893854	0.057923769632571682	1.4941380802814219	0.96538877281616664	0.0080340165758265251	-0.68774917747922171	1.0
ENSMUSG00000103400	Gm15853	0.0010937939207925306	0.27738115601078661	1.0	0.0039129502754998288	2.5979647323158908	0.61918702019004235	0.0	0.66373961142772764	1.0	0.0	1.9543816570591828	1.0	0.0	2.3108656365568505	1.0	0.0	1.2560236664159961	1.0	0.0	1.9535696989187201	1.0	0.0	2.2895307460206951	1.0
ENSMUSG00000026563	Tada1	0.35329543641598737	-0.16194099539148565	0.84583017517586945	0.49107525957522846	0.47655455914221378	0.43109797469519129	0.3765609793712128	-0.012296984096146435	1.0	0.35416699279243424	-0.094688949508744402	1.0	0.30150609427663422	-0.32537736910799908	1.0	0.35745083710042991	-0.090288587098325879	1.0	0.36685054100628733	-0.041758861357383159	1.0	0.31332664645723446	-0.26965511976704049	1.0
ENSMUSG00000040596	Pogk	0.041564168990116161	-0.022179125848122538	1.0	0.052824828719247686	0.44531772230541478	0.9119646390775431	0.059907428536329306	0.64743779909862731	0.74053854705789335	0.032196999344766747	-0.17490135988578448	1.0	0.024446440076483854	-0.43060134984429599	1.0	0.024651781868995169	-0.63706112966749195	0.69736333219677382	0.04505182082533353	0.26706917173550071	1.0	0.01606803315165305	-0.88039425542161798	1.0
ENSMUSG00000102548	Gm16701	0.0	-0.13765634326805731	1.0	0.0	1.0130022315947347	1.0	0.0	1.6637396114277276	1.0	0.0	2.9543816570591828	1.0	0.0	3.3108656365568505	1.0	0.0	2.2560236664159961	1.0	0.0	2.9535696989187201	1.0	0.0080340165758265251	5.2895307460206951	0.6479722426263349
ENSMUSG00000097823	Gm16701	0.0010937939207925306	0.86234365673194269	1.0	0.0	0.42803973087357861	1.0	0.0	1.0787771107065716	1.0	0.0	2.3694191563380249	1.0	0.0	2.7259031358356944	1.0	0.0041086303114991948	3.2560236664159961	0.48221028027043361	0.0	2.3686071981975623	1.0	0.0	2.704568245299539	1.0
ENSMUSG00000060568	Fam78b	0.012031733128717836	0.86234365673194091	0.55660593851830975	0.0097823756887495707	0.42803973087357861	1.0	0.0057054693844123148	-0.14361531062987698	1.0	0.012878799737906699	1.1470267350015781	1.0	0.0081488133588279513	0.8514340179195532	1.0	0.0041086303114991948	-0.20340795222130126	1.0	0.0	-0.56999225713829382	1.0	0.0	-0.23403121003631888	1.0
ENSMUSG00000026558	Uck2	0.99863384968358049	0.10406940786516351	0.90515442688771075	1.0682354252114532	0.20677809604117914	0.96653731138972643	0.8672313464306719	-0.15706711009848415	1.0	1.0431827787704426	0.13757466991233561	1.0	0.9941552297770101	0.06293812311326516	1.0	0.54233920111789369	-0.87294939348816336	0.16280255505887006	0.83024069806686074	-0.21017672759446893	1.0	1.2051024863739788	0.35488302757165735	1.0
ENSMUSG00000052428	Tmco1	2.3254058756049201	-0.17877869394643353	0.7529253331374266	2.4573327730138921	-0.048505908627566097	1.0	2.6730124065971697	0.094758530611497083	1.0	2.562881147843433	0.018851013406762096	1.0	1.7193996187126976	-0.58051686429563709	1.0	3.5827256316272975	0.56668607449340525	0.21011807566538793	2.6065696334657256	0.044785181094147086	1.0	2.3861029230204776	-0.090748715045863682	1.0
ENSMUSG00000026687	Aldh9a1	0.80940750138647266	0.10796100948832588	0.88782049730143986	0.79432890592646521	0.052530595781372313	1.0	0.58481061190226225	-0.45146822030551587	0.79693989281099364	0.58598538807475486	-0.41308057703330253	1.0	0.79858370916513921	0.054525883297065036	1.0	1.1011129234817842	0.57761660157577577	0.22448243630551434	0.59210964513295494	-0.39753576699435877	1.0	0.7150274752485607	-0.11115897429818339	1.0
ENSMUSG00000026688	Mgst3	0.46595621025761802	-0.71584561539378855	0.026286744243941496	0.31694897231548613	-1.2260471305023977	0.0032432910560408973	0.3166535508348835	-1.1637165166863859	0.03651110545402296	0.3348487931855742	-1.0050735718150858	1.0	0.43188710801788144	-0.62074738846289923	1.0	3.2376006854613655	3.0454341064452324	8.8268877205858214e-25	0.41833833623523992	-0.67799321466457618	1.0	0.34546271276054052	-0.94626592683775956	1.0
ENSMUSG00000015843	Rxrg	0.11375456776242318	0.51049998394029172	0.28231999899896315	0.12130145854049468	0.53085053645735414	0.58034270549109301	0.01141093876882463	-2.8846970132683145	6.8122178624590457e-05	0.038636399213720099	-1.0962444160107863	1.0	0.089636946947107457	0.069279649987092018	1.0	0.0041086303114991948	-3.6327195824822631	9.1860255094408804e-05	0.22525910412666764	1.4581587831758553	0.12584814028927696	0.11247623206157134	0.38906641957160826	1.0
ENSMUSG00000026686	Lmx1a	0.0043751756831701223	1.5993092508981483	0.62034648487578636	0.0	-0.79435269046286905	1.0	0.0	-0.14361531062987609	1.0	0.0	1.1470267350015773	1.0	0.0081488133588279513	2.7259031358356944	1.0	0.0041086303114991948	1.67106116569484	0.77587497387249105	0.0	1.1462147768611146	1.0	0.0	1.4821758239630896	1.0
ENSMUSG00000093538	Gm20711	0.0	-0.13765634326805731	1.0	0.0	1.0130022315947347	1.0	0.0	1.6637396114277276	1.0	0.0	2.9543816570591828	1.0	0.0	3.3108656365568505	1.0	0.0	2.2560236664159961	1.0	0.0064359744036190753	4.9535696989187201	1.0	0.0	3.2895307460206951	1.0
ENSMUSG00000052534	Pbx1	2.1328981455454348	0.082827058634252104	0.94434273253843837	3.0912307176448643	0.778924851341118	0.021477433476574635	1.6888189377860452	-0.32496423171552213	1.0	2.5500023481055263	0.32792780791645426	1.0	0.61930981527092432	-1.7730108111205052	0.40173309232476567	0.41908029177291783	-2.4009391500686883	2.3229391931914976e-06	2.5422098894295351	0.32318305530754743	1.0	1.6630414311960906	-0.32404623973957203	1.0
ENSMUSG00000026683	Nuf2	0.47142517986158067	0.039802330859661117	1.0	0.56737778994747512	0.37610359253245096	0.68074728989575606	0.51349224459710829	0.17632148643839451	1.0	0.3155305935787141	-0.56415348192299808	1.0	0.44003592137670938	-0.063857726207171339	1.0	0.35745083710042991	-0.39828688099589549	0.74836059316614656	0.34110664339181102	-0.44888973428065482	1.0	0.40170082879132624	-0.19917579499211713	1.0
ENSMUSG00000026678	Rgs5	0.013125527049510368	-4.0846750515818862	1.0750821860568115e-19	0.22890759111673997	0.68619191532762658	0.31423965108538965	0.47925942829063445	2.127981108707341	3.531823322670681e-08	0.39924279187510769	1.4763343602545378	0.17085513307320657	0.06519050687062361	-1.1809874597728243	1.0	0.0082172606229983895	-3.8420084165445307	3.9299852846593244e-05	0.057923769632571682	-1.3827136889457128	1.0	0.27315656357810181	0.85275972479456863	0.90672449057755111
ENSMUSG00000038530	Rgs4	0.0054689696039626531	-0.72261884398921516	0.70973208085867301	0.011738850826499485	0.73289431240199931	1.0	0.028527346922061575	2.4227315119239323	0.027412567443993157	0.0	-0.56918029899783118	1.0	0.0	-0.21269631950016255	1.0	0.0	-1.267538289641017	0.6684704753146844	0.0	-0.56999225713829382	1.0	0.0080340165758265251	0.83009912738339686	1.0
ENSMUSG00000070532	Ccdc190	0.024063466257435672	1.9264739941516567	0.0051170483849562491	0.0039129502754998288	-1.3562315780709842	0.5997394570065453	0.0028527346922061574	-1.3362603885722724	0.69724631785160163	0.0064393998689533495	-0.045618342940818124	1.0	0.016297626717655903	0.94163182689113167	1.0	0.0082172606229983895	-0.11321014324972278	1.0	0.012871948807238151	0.5843358892530004	1.0	0.0	-0.75486337333775921	1.0
ENSMUSG00000026675	Hsd17b7	0.1356304461782738	-0.48475501389032649	0.2712049193694161	0.20151693918824118	0.30830048659948339	0.90580955137908425	0.11696212238045246	-0.59140139224843224	0.70186527727572789	0.17386379646174044	0.064769052882498901	1.0	0.048892880152967708	-1.6499637661624713	0.71893522595481452	0.35334220678893075	1.2232337312983266	0.0039821498538044689	0.23169507853028673	0.49768714736249242	1.0	0.14461229836487743	-0.19046219509892026	1.0
ENSMUSG00000097503	3110045C21Rik	0.03390761154456845	0.47002623395318111	0.61288198737022681	0.021521226515249056	-0.35623157807098416	1.0	0.017116408153236944	-0.59499465697244069	1.0	0.045075799082673444	0.90998753770072849	1.0	0.0081488133588279513	-0.85905936488546164	1.0	0.0041086303114991948	-1.9139013350263161	0.14859046028946768	0.09010364165066706	1.9778172451653964	0.10964934015824392	0.0080340165758265251	-0.88039425542161798	1.0
ENSMUSG00000026674	Ddr2	0.0010937939207925306	1.8623436567319427	0.70973208085867301	0.0	1.0130022315947347	1.0	0.0	1.6637396114277276	1.0	0.0	2.9543816570591828	1.0	0.0	3.3108656365568505	1.0	0.0	2.2560236664159961	1.0	0.0	2.9535696989187201	1.0	0.0	3.2895307460206951	1.0
ENSMUSG00000026670	Uap1	0.56111628136656821	-0.050895031348775044	1.0	0.59281196673822401	0.058805921207859546	1.0	0.62474889759314844	0.14360312996983837	1.0	0.51515198951626795	-0.1580095804870113	1.0	0.44818473473553733	-0.35953770782943328	1.0	0.51768741924889849	-0.15936878305307223	1.0	0.52774990109676423	-0.1215711168991096	1.0	0.81946969073430553	0.54662453168993186	1.0
ENSMUSG00000104266	Gm37748	0.0010937939207925306	1.8623436567319427	0.70973208085867301	0.0	1.0130022315947347	1.0	0.0	1.6637396114277276	1.0	0.0	2.9543816570591828	1.0	0.0	3.3108656365568505	1.0	0.0	2.2560236664159961	1.0	0.0	2.9535696989187201	1.0	0.0	3.2895307460206951	1.0
ENSMUSG00000026667	Uhmk1	0.11047318600004559	-0.50414999058886556	0.2724846679132702	0.14869211046899347	0.10986377084732357	1.0	0.17116408153236945	0.34654943554702866	0.91390513908786919	0.12878799737906699	-0.079565674864155778	1.0	0.040744066794139756	-1.5920118965450447	0.75939365251238422	0.26706097024744763	1.076416111576344	0.01991698897752139	0.09010364165066706	-0.59075081730509105	1.0	0.17674836466818353	0.39524018719180853	1.0
ENSMUSG00000044306	4930500M09Rik	0.0	-0.13765634326805731	1.0	0.0	1.0130022315947347	1.0	0.0	1.6637396114277276	1.0	0.0	2.9543816570591828	1.0	0.0	3.3108656365568505	1.0	0.0041086303114991948	4.2560236664159961	0.31821616690838955	0.0	2.9535696989187201	1.0	0.0	3.2895307460206951	1.0
ENSMUSG00000102752	Gm7694	0.0032813817623775919	-1.9450112653256628	0.047585079544354807	0.015651801101999315	0.65936527698003378	0.99083739445851671	0.03708555099868005	2.3011695320430192	0.0061861818910335133	0.0064393998689533495	0.047491061450663175	1.0	0.0	-0.6433306738300244	1.0	0.012325890934497584	0.44866874435839232	1.0	0.0	-1.0006266114681557	1.0	0.01606803315165305	1.0165122516142784	1.0
ENSMUSG00000038473	Nos1ap	0.020782084495058081	-1.0055528072607132	0.088341718172700007	0.039129502754998283	0.23539465293118322	1.0	0.12552032645707092	2.5706302070362463	3.531823322670681e-08	0.025757599475813398	-0.18312186669075281	1.0	0.0081488133588279513	-1.1969290036418458	1.0	0.0041086303114991948	-2.2517709737827003	0.05934611570492436	0.012871948807238151	-0.95332089668979947	1.0	0.0	-2.2340312100363189	0.72595638022782127
ENSMUSG00000038463	Olfml2b	0.0065627635247551839	-0.97415761098517883	0.45276883645164562	0.011738850826499485	0.17650096387761405	1.0	0.034232816306473887	2.1162518161252351	0.038079795091701389	0.012878799737906699	0.68136316265276609	1.0	0.0081488133588279513	0.40397504094833181	1.0	0.0082172606229983895	-0.016994827990419736	1.0	0.0064359744036190753	0.046679103310200531	1.0	0.0	-0.66466556436618074	1.0
ENSMUSG00000026663	Atf6	0.062346253485174245	-0.45958443815542127	0.44761038233233763	0.074346055234496736	-0.059147554161100846	1.0	0.14263673461030787	1.088237439955638	0.045027949961101384	0.064393998689533494	-0.17114922502467689	1.0	0.016297626717655903	-1.7480280524967182	0.82699505138340257	0.073955345606985495	-0.01961077619743179	1.0	0.04505182082533353	-0.65376061483089165	1.0	0.15264631494070396	1.0957590026240136	0.61674814765643571
ENSMUSG00000026659	Dusp12	0.64424461934680055	0.010277085867944291	1.0	0.61237671811572314	-0.081470541418112163	1.0	0.8215875913553734	0.42292352563831609	0.63177132137690295	0.60530358768161485	-0.083093048359480726	1.0	0.53782168168264477	-0.2560403701283348	1.0	0.53823057080639447	-0.27228244071284313	0.92871909414733467	0.56636574751847868	-0.18356536740592355	1.0	0.6748573923694281	0.082372838379406343	1.0
ENSMUSG00000096968	Gm26620	0.017500702732680489	1.0429159023737613	0.30485904515150292	0.0	-2.9411940787921402	0.069798046446166925	0.01141093876882463	0.23078020415162204	1.0	0.012878799737906699	0.68136316265276609	1.0	0.0081488133588279513	0.40397504094833181	1.0	0.020543151557495972	1.1405464489960604	0.55744050451625748	0.012871948807238151	0.68055120451230344	1.0	0.0	-0.66466556436618074	1.0
ENSMUSG00000026656	Fcgr2b	0.0	-1.4595844381554208	0.69504588370193421	0.0058694254132497427	3.0130022315947347	0.28233214370174903	0.0	0.3418115165403659	1.0	0.0	1.6324535621718193	1.0	0.0	1.9889375416694888	1.0	0.0	0.93409557152863432	1.0	0.0064359744036190753	2.9535696989187201	1.0	0.0	1.9676026511333315	1.0
ENSMUSG00000104340	Gm10522	0.0	-0.13765634326805731	1.0	0.0	1.0130022315947347	1.0	0.0	1.6637396114277276	1.0	0.0	2.9543816570591828	1.0	0.0	3.3108656365568505	1.0	0.0	2.2560236664159961	1.0	0.0064359744036190753	4.9535696989187201	1.0	0.0	3.2895307460206951	1.0
ENSMUSG00000059089	Fcgr4	0.0	-1.4595844381554208	0.70973208085867301	0.0	-0.30892586329262706	1.0	0.0	0.3418115165403659	1.0	0.0	1.6324535621718193	1.0	0.0	1.9889375416694888	1.0	0.0	0.93409557152863432	1.0	0.0	1.6316416040313566	1.0	0.0321360663033061	6.6114588409080568	0.0026662296279341756
ENSMUSG00000059498	Fcgr3	0.0	-3.7226188439892143	0.0027657422092120954	0.0	-2.5719602691264214	0.24415649109201248	0.0	-1.9212228892934275	0.54009941426787234	0.0064393998689533495	0.43081970100216882	1.0	0.0	-0.27409686416430556	1.0	0.078063975918484699	5.2560236664159961	1.7902256861375149e-11	0.0	-0.63139280180243684	1.0	0.024102049727479573	1.8972133232419344	0.99243031608307741
ENSMUSG00000026649	Cfap126	0.030626229782190859	1.019884933718421	0.59143742554681222	0.0019564751377499144	-2.714918222968465	0.8504249640963174	0.0028527346922061574	-2.064180843135472	1.0	0.0	-1.8005058451042864	1.0	0.06519050687062361	1.9572286819421496	0.87721483607015083	0.045194933426491141	1.4147214124350542	0.40253468500764777	0.025743897614476301	0.6316416040313575	1.0	0.0	-1.4653567561427741	1.0
ENSMUSG00000058076	Sdhc	1.1944229615054434	-0.079752270149639037	0.96516488370039255	1.3382289942209413	0.140640776640585	1.0	1.1467993462668753	-0.12767376676085485	1.0	1.2106071753632297	-0.036045016234017124	1.0	1.3690006442830958	0.14950264861796214	1.0	1.4051515665327245	0.20134222864934165	0.79363184152100563	1.2614509831093388	0.026799609916344391	1.0	0.95604797252335638	-0.38901070996375009	1.0
ENSMUSG00000056569	Mpz	0.0021875878415850611	-0.13765634326805731	1.0	0.0039129502754998288	1.0130022315947347	1.0	0.0	-0.33626038857227236	1.0	0.0	0.95438165705918276	1.0	0.0	1.3108656365568505	1.0	0.0082172606229983895	2.2560236664159961	0.41260037786074361	0.0064359744036190753	2.1462147768611146	1.0	0.0	1.2895307460206951	1.0
ENSMUSG00000038370	Pcp4l1	0.0032813817623775919	-0.5970879619053564	0.87737283691338586	0.0058694254132497427	0.55357061295743737	1.0	0.0028527346922061574	-0.036700106713364988	1.0	0.0064393998689533495	1.2539419389180901	1.0	0.0	0.50351071449924678	1.0	0.012325890934497584	1.7965920477786987	0.3825581157712693	0.0064359744036190753	1.2531299807776266	1.0	0.0080340165758265251	1.5890910278796024	1.0
ENSMUSG00000005677	Nr1i3	0.0	-0.13765634326805731	1.0	0.0019564751377499144	3.0130022315947347	0.79719804321007959	0.0	1.6637396114277276	1.0	0.0	2.9543816570591828	1.0	0.0	3.3108656365568505	1.0	0.0	2.2560236664159961	1.0	0.0	2.9535696989187201	1.0	0.0	3.2895307460206951	1.0
ENSMUSG00000005674	Tomm40l	0.19907049358424056	0.23849214261719043	0.7033323311477031	0.15651801101999313	-0.23211026624179665	1.0	0.15975314276354483	-0.17579571637902625	1.0	0.1545455968548804	-0.18312186669075281	1.0	0.18742270725304289	0.11119329172048653	1.0	0.23830055806695327	0.4733307985926607	0.4701153341949928	0.14802741128323874	-0.24610264591764519	1.0	0.1365782817890509	-0.34467527372031181	1.0
ENSMUSG00000005681	Apoa2	0.214383608475336	-4.1632877916978828	1.3798325861419703e-20	0.21716874029024047	-3.846310687038017	6.5160095387295082e-10	0.2681570610673788	-3.4368397401437631	1.0129669236399397e-05	0.26401539462708734	-3.335417685112132	0.21320780302586234	0.21186914732952672	-3.6196526960658217	0.40710809248512431	24.865430645193126	6.6876013415174	7.3739890849079545e-68	0.35397859219904915	-2.9181155654167377	0.38289383334496707	0.2972586133055814	-3.1455363242174039	0.33551465504976924
ENSMUSG00000058715	Fcer1g	0.0	-0.13765634326805731	1.0	0.0	1.0130022315947347	1.0	0.0	1.6637396114277276	1.0	0.0064393998689533495	4.9543816570591828	1.0	0.0	3.3108656365568505	1.0	0.0	2.2560236664159961	1.0	0.0	2.9535696989187201	1.0	0.0	3.2895307460206951	1.0
ENSMUSG00000013593	Ndufs2	2.8821469812883183	0.16240923135448337	0.77418409275071054	2.7547169939518792	0.045883380339281077	1.0	2.3820334679921413	-0.19923135752218735	1.0	2.3375021524300661	-0.2159836602848817	1.0	2.6565131549779122	-0.022269193089499595	1.0	2.8020858724424507	0.065591589989053567	1.0	2.4134904013571532	-0.1673574934864217	1.0	2.3459328401413453	-0.20941713878234447	1.0
ENSMUSG00000006403	Adamts4	0.010937939207925306	0.99984718048187649	0.4999610841752849	0.0039129502754998288	-0.57196026912642139	1.0	0.0057054693844123148	0.078777110706570674	1.0	0.0064393998689533495	0.70645414361559666	1.0	0.0	-0.011062458330512115	1.0	0.0	-1.0659044284713666	0.79191013046066205	0.019307923210857229	1.8661068576683801	1.0	0.0080340165758265251	1.041603232577109	1.0
ENSMUSG00000052423	B4galt3	0.2712608923565476	-0.26246279900433933	0.66256792436911627	0.29934069607573688	-0.037623841475233011	1.0	0.28527346922061575	-0.11059080620873596	1.0	0.1545455968548804	-0.98484492066902662	1.0	0.19557152061187083	-0.62836094117135821	1.0	0.67381537108586786	1.3300242478597726	0.00035889064184567036	0.2381310529339058	-0.35692350090636005	1.0	0.32136066303306099	0.094413653124505892	1.0
ENSMUSG00000062729	Ppox	0.075471780534684618	0.1336456785493354	0.92483853772872759	0.062607204407997261	-0.19999149173946362	1.0	0.059907428536329306	-0.23438077455305883	1.0	0.045075799082673444	-0.52135177390721577	1.0	0.081488133588279513	0.31908614336181929	1.0	0.10682438809897905	0.698028213295109	0.35345260556474806	0.077231692843428915	0.21938118942308682	1.0	0.05623811603078567	-0.18620268494570391	1.0
ENSMUSG00000053483	Usp21	0.11594215560400825	0.072429182616776	0.9987416384264588	0.10173670716299554	-0.15994412182281481	1.0	0.10269844891942168	-0.12116045980218004	1.0	0.18030319633069378	0.77344366289445166	1.0	0.097785760305935415	-0.11281595713124482	1.0	0.082172606229983888	-0.43380795215911583	0.78207481712546356	0.1608993600904769	0.59872698155862158	1.0	0.088374182334091764	-0.25478977020311655	1.0
ENSMUSG00000062963	Ufc1	1.2009857250301985	-0.2420845862926746	0.63979907296137528	1.3793149721136895	0.048166432161623918	1.0	1.2894360808771832	-0.067961539859374032	1.0	1.4681831701213637	0.13492765303004045	1.0	1.6542091118420741	0.31352009000282838	1.0	1.520193215254702	0.1974411041785758	0.79838519343369996	1.5124539848504828	0.18068202512491782	1.0	1.3577488013146826	0.01417306173676991	1.0
ENSMUSG00000103983	Gm20045	0.086409719742609914	0.79195432884054373	0.059680987046304666	0.058694254132497424	-0.088083893519579348	1.0	0.068465632612947774	0.18865472847894482	1.0	0.025757599475813398	-1.0365732033378108	1.0	0.0	-3.0378625176742271	0.46857210144430217	0.045194933426491141	-0.40694134630643353	0.89357274132999087	0.051487795228952603	-0.15262970491320615	1.0	0.048204099454959147	-0.19773508081332913	1.0
ENSMUSG00000013973	Dedd	0.19688290574265552	0.013461389584069394	1.0	0.21521226515249056	0.17806147786523141	1.0	0.19683869376222488	0.021533158872095726	1.0	0.19962139593755385	0.062597953840871856	1.0	0.16297626717655903	-0.22162944427017006	1.0	0.17667110339446537	-0.1394130982069437	1.0	0.19307923210857228	0.012948245997650876	1.0	0.17674836466818353	-0.10577053519688828	1.0
ENSMUSG00000013997	Nit1	0.35329543641598737	0.21067181354087072	0.70973208085867301	0.35803495020823428	0.19448951965260908	1.0	0.25959885699076035	-0.34602816482109322	1.0	0.34128819305452751	0.10378964116098133	1.0	0.29335728091780622	-0.11630561835784836	1.0	0.27938686118194522	-0.21288070484158417	1.0	0.34754261779543011	0.13130306745718689	1.0	0.18478238124401006	-0.78550264568812755	1.0
ENSMUSG00000006412	Pfdn2	6.0213355339628807	-0.0082136476192156138	1.0	5.3705242531235147	-0.21077802778212495	1.0	6.3758620370807622	0.087297518848287403	1.0	6.7549304625320641	0.16450339003065517	1.0	6.7146222076742319	0.15088424459621086	1.0	6.1506195763142939	0.023998273019792293	1.0	5.8696086561005973	-0.051556734118233027	1.0	6.4593493269645252	0.092188881376899179	1.0
ENSMUSG00000045259	Klhdc9	0.024063466257435672	1.2984427715386149	0.08887433986658573	0.0039129502754998288	-1.6114886333130594	0.3622606091047087	0.0085582040766184718	-0.5061853900145854	1.0	0.0064393998689533495	-0.29354585638440334	1.0	0.032595253435311805	1.5035107144992468	0.9574675583156288	0.0041086303114991948	-0.99190384702758916	0.66434582832120581	0.025743897614476301	1.1462147768611155	1.0	0.0080340165758265251	0.041603232577108962	1.0
ENSMUSG00000006411	Pvrl4	0.022969672336643144	3.3217752753692391	3.7760891577206816e-05	0.0019564751377499144	-1.5719602691264214	0.59454759349408837	0.0028527346922061574	-0.92122288929342844	1.0	0.0	-0.68947453271554249	1.0	0.0081488133588279513	0.72590313583569444	1.0	0.0	-1.3878325233587292	0.6684704753146844	0.0	-0.69028649085600513	1.0	0.0	-0.35432544375403019	1.0
ENSMUSG00000048865	Arhgap30	0.0087503513663402446	2.032268658174254	0.13900067758649198	0.0	-1.5719602691264214	0.73835743142249233	0.0	-0.92122288929342755	1.0	0.0064393998689533495	1.4949500384218846	1.0	0.0	0.72590313583569444	1.0	0.0041086303114991948	0.79659204777869874	1.0	0.0064359744036190753	1.4941380802814219	1.0	0.0	0.7045682452995381	1.0
ENSMUSG00000026641	Usf1	0.96472623813901204	0.28666951064516566	0.49166281669452616	0.91758683960470977	0.13379702451745276	1.0	0.73885828528139474	-0.23498966365061016	1.0	0.98522817994986245	0.22328306992497221	1.0	0.85562540267693488	0.0074294948643406911	1.0	0.39853714021542186	-1.166126936141842	0.038197392061464351	0.86885654448857519	0.030504434282573961	1.0	0.77929960785517283	-0.13261985653714406	1.0
ENSMUSG00000103711	Tstd1	0.037188993306946042	1.4066641729557512	0.011074832300215205	0.021521226515249056	0.04337588063825315	1.0	0.014263673461030787	-0.47921834241431593	1.0	0.0064393998689533495	-0.87850835710555941	1.0	0.016297626717655903	0.088473215220402857	1.0	0.0	-2.6019573287115758	0.076419261902526583	0.012871948807238151	-0.26882272241772931	1.0	0.01606803315165305	0.06713832468424652	1.0
ENSMUSG00000097045	Gm26641	0.083128337980232322	1.8072021025394807	4.5070416113843434e-06	0.011738850826499485	-1.9610025598723206	0.0090983723397756039	0.0028527346922061574	-3.181750439516648	0.0019711604107916481	0.019318199606860049	-0.86579730535600596	1.0	0.13038101374124722	1.7544722880324657	0.32704868934612286	0.020543151557495972	-0.95342969921295406	0.45614870580631067	0.051487795228952603	0.36860719819756316	1.0	0.0	-2.5684502491068777	0.55274989171333977
ENSMUSG00000038235	F11r	0.93628759619840618	0.93661006657819412	0.0001820932754467839	0.34042667396848508	-1.082681116460573	0.007135604731815048	0.2738625304517911	-1.3565673718926312	0.0050290679956258525	0.1545455968548804	-2.0865107735877189	0.099903193350294087	0.38299422786491372	-0.7686191472699645	1.0	1.1627423781542721	0.96801871359707503	0.014098182525186784	0.68221328678362203	0.084011888012513913	1.0	0.66682337579360151	0.049761755964271903	1.0
ENSMUSG00000091993	B930036N10Rik	0.2318843112080165	0.349125763514194	0.49994857377124263	0.20347341432599109	0.040747222077639034	1.0	0.15975314276354483	-0.34886042535190542	1.0	0.19318199606860048	-0.016234536159724033	1.0	0.024446440076483854	-2.6919493790502034	0.32652219716112379	0.18899699432896294	-0.065904428471366572	1.0	0.20595118091581041	0.079100581002577997	1.0	0.2570885304264488	0.41506162810455249	1.0
ENSMUSG00000060244	Alyref2	0.14328700362382152	0.067533987993451117	1.0	0.15651801101999313	0.22356921753439307	1.0	0.079876571381772413	-0.85331882479162502	0.35455218454050175	0.13522739724802035	0.0086718125601357166	1.0	0.17112508053538697	0.36515579205780391	1.0	0.18488836401746375	0.48037760408572971	0.50285811956489723	0.10297559045790521	-0.38523221453303913	1.0	0.1365782817890509	0.037390981290193803	1.0
ENSMUSG00000038209	Itln1	0.0010937939207925306	1.8623436567319427	0.70973208085867301	0.0	1.0130022315947347	1.0	0.0	1.6637396114277276	1.0	0.0	2.9543816570591828	1.0	0.0	3.3108656365568505	1.0	0.0	2.2560236664159961	1.0	0.0	2.9535696989187201	1.0	0.0	3.2895307460206951	1.0
ENSMUSG00000004707	Ly9	0.0	-0.13765634326805731	1.0	0.0	1.0130022315947347	1.0	0.0	1.6637396114277276	1.0	0.0	2.9543816570591828	1.0	0.0	3.3108656365568505	1.0	0.0	2.2560236664159961	1.0	0.0	2.9535696989187201	1.0	0.0080340165758265251	5.2895307460206951	0.6479722426263349
ENSMUSG00000015316	Slamf1	0.30188712213873847	0.44470436226481747	0.26699994343503941	0.22695111597899006	-0.16648159827242215	1.0	0.17116408153236945	-0.60027990543163368	0.67105461033419755	0.30265179384080743	0.31293196499155229	1.0	0.20372033397069877	-0.26714410352253859	1.0	0.12325890934497584	-1.0565665638920305	0.15329972374640957	0.34110664339181102	0.49656890653618424	1.0	0.30529262988140793	0.32700545143935678	1.0
ENSMUSG00000104413	Gm37065	0.013125527049510368	0.10335175623573623	1.0	0.0136953259642494	0.25811472943126645	1.0	0.0028527346922061574	-1.3806545079307257	0.69323605156999435	0.012878799737906699	0.53934415778033795	1.0	0.016297626717655903	0.89582813727800659	1.0	0.020543151557495972	0.98300517200958026	0.59529940190802522	0.012871948807238151	0.53853219963987531	1.0	0.01606803315165305	0.87449324674185025	1.0
ENSMUSG00000026556	Vangl2	0.45283068320810765	0.60220914140394211	0.046381652704184179	0.38151265186123329	0.14389629844568641	1.0	0.2738625304517911	-0.40700379550358456	0.90325702711166567	0.37348519239929429	0.10062277510273288	1.0	0.16297626717655903	-1.0960985621863113	0.93563912887779221	0.17256247308296618	-1.0809239456963062	0.087034791818373841	0.34754261779543011	-0.0082219816691209147	1.0	0.24905451385062224	-0.49182896750396576	1.0
ENSMUSG00000051251	Nhlh1	0.0	-0.13765634326805731	1.0	0.0	1.0130022315947347	1.0	0.0028527346922061574	3.6637396114277268	0.67105461033419755	0.0	2.9543816570591828	1.0	0.0	3.3108656365568505	1.0	0.0	2.2560236664159961	1.0	0.0	2.9535696989187201	1.0	0.0	3.2895307460206951	1.0
ENSMUSG00000003458	Ncstn	0.15203735499016174	-0.29377554518534099	0.63796670606717343	0.15847448615774307	-0.16082722430349383	1.0	0.1683113468401633	-0.044079637078962008	1.0	0.16098499672383373	-0.079888245025564242	1.0	0.048892880152967708	-1.6794409672393051	0.6924006487126193	0.37799398865792588	1.3073424437009757	0.001304124801122492	0.18664325770495319	0.13936110582005279	1.0	0.15264631494070396	-0.14342866125541276	1.0
ENSMUSG00000026553	Copa	0.6048680381982694	-0.16729739120869103	0.81606864694650927	0.54781303856997599	-0.3078986684888998	0.93136136712268547	0.82444032604757955	0.39759929472611216	0.67105461033419755	0.4700761904335945	-0.48990575601843722	1.0	0.35854778778842983	-0.8767613666189209	1.0	1.1709596387772705	0.96571475602963175	0.012846017282305885	0.44408223384971623	-0.57446573371760179	1.0	0.72306149182438717	0.15888947222891808	1.0
ENSMUSG00000103380	Gm37756	0.0010937939207925306	1.8623436567319427	0.70973208085867301	0.0	1.0130022315947347	1.0	0.0	1.6637396114277276	1.0	0.0	2.9543816570591828	1.0	0.0	3.3108656365568505	1.0	0.0	2.2560236664159961	1.0	0.0	2.9535696989187201	1.0	0.0	3.2895307460206951	1.0
ENSMUSG00000003464	Pex19	0.65518255855472585	-0.11707201111196652	0.90515442688771075	0.74346055234496744	0.13337878507743378	1.0	0.61904342820873615	-0.18002300561532669	1.0	0.69545518584696175	0.013482169285764734	1.0	0.57856574847678455	-0.25983340649025055	1.0	0.91622455946432035	0.45697337577581509	0.3903582893506124	0.7015212099944792	0.026707682405026301	1.0	0.5945172266111628	-0.2197428231039158	1.0
ENSMUSG00000026554	Dcaf8	0.53158384550516991	0.13548559028631613	0.85648209100733652	0.58498606618722437	0.28617101456224181	0.85121886945998082	0.54772506090358219	0.15290884028378615	1.0	0.39924279187510769	-0.33278101966750373	1.0	0.35039897442960188	-0.51626050641380949	1.0	0.34101631585443315	-0.59125744005436787	0.48221028027043361	0.44408223384971623	-0.17335597266370129	1.0	0.45793894482211189	-0.12278358532377431	1.0
ENSMUSG00000013698	Pea15a	0.50752037924773419	0.063434670297357387	0.98221455538459823	0.44998928168248026	-0.16177216950897311	1.0	0.40508832629327435	-0.31977226578370332	1.0	0.36060639266138755	-0.46184178148980448	1.0	0.50522642824733299	0.046162410362438622	1.0	0.39853714021542186	-0.32893883430516035	0.8550538245560374	0.85598459568133711	0.86484078032438771	0.71443147598891155	0.70699345867273411	0.55459283320147001	1.0
ENSMUSG00000007122	Casq1	0.0	-1.7226188439892134	0.55232845699934474	0.0	-0.57196026912642139	1.0	0.0028527346922061574	1.341811516540365	1.0	0.0	1.3694191563380249	1.0	0.0	1.7259031358356944	1.0	0.0041086303114991948	1.9340955715286343	0.73863430320429346	0.0	1.3686071981975623	1.0	0.024102049727479573	4.704568245299539	0.10863176582032048
ENSMUSG00000092085	Gm17224	0.0	-0.13765634326805731	1.0	0.0019564751377499144	3.0130022315947347	0.79719804321007959	0.0	1.6637396114277276	1.0	0.0	2.9543816570591828	1.0	0.0	3.3108656365568505	1.0	0.0	2.2560236664159961	1.0	0.0	2.9535696989187201	1.0	0.0	3.2895307460206951	1.0
ENSMUSG00000007107	Atp1a4	0.0	-0.13765634326805731	1.0	0.0	1.0130022315947347	1.0	0.0	1.6637396114277276	1.0	0.0	2.9543816570591828	1.0	0.0	3.3108656365568505	1.0	0.0041086303114991948	4.2560236664159961	0.31821616690838955	0.0	2.9535696989187201	1.0	0.0	3.2895307460206951	1.0
ENSMUSG00000038034	Igsf8	0.17938220300997501	1.0891145185789637	0.00040554946271159382	0.070433104958996906	-0.84900676533293939	0.2083361678147132	0.039938285690886206	-1.6142451358720376	0.013141258986985999	0.090151598165346888	-0.32360309024058287	1.0	0.089636946947107457	-0.30384420755835739	1.0	0.1438020609024718	0.34913307080747735	0.72971717589242024	0.14802741128323874	0.39898084724108163	1.0	0.05623811603078567	-0.92963777444146789	1.0
ENSMUSG00000007097	Atp1a2	0.024063466257435672	-0.040359141913143937	1.0	0.03130360220399863	0.48575522872986632	0.96653731138972643	0.017116408153236944	-0.41154851587650931	1.0	0.038636399213720099	0.87909352975494492	1.0	0.0081488133588279513	-0.68913436344314949	1.0	0.0	-2.7663441466124583	0.045981773283455193	0.057923769632571682	1.4681428717484772	0.87246700661500864	0.0321360663033061	0.68072150334517012	1.0
ENSMUSG00000038026	Kcnj9	0.0021875878415850611	2.4473061574530988	0.42566668582529099	0.0	0.42803973087357861	1.0	0.0	1.0787771107065716	1.0	0.0	2.3694191563380249	1.0	0.0	2.7259031358356944	1.0	0.0	1.67106116569484	1.0	0.0	2.3686071981975623	1.0	0.0	2.704568245299539	1.0
ENSMUSG00000102413	Gm36937	0.0032813817623775919	1.8623436567319418	0.48890391903693409	0.0	-0.30892586329262706	1.0	0.0	0.3418115165403659	1.0	0.0	1.6324535621718193	1.0	0.0	1.9889375416694888	1.0	0.0	0.93409557152863432	1.0	0.0064359744036190753	2.9535696989187201	1.0	0.0	1.9676026511333315	1.0
ENSMUSG00000044708	Kcnj10	0.0021875878415850611	2.4473061574530988	0.42566668582529099	0.0	0.42803973087357861	1.0	0.0	1.0787771107065716	1.0	0.0	2.3694191563380249	1.0	0.0	2.7259031358356944	1.0	0.0	1.67106116569484	1.0	0.0	2.3686071981975623	1.0	0.0	2.704568245299539	1.0
ENSMUSG00000050229	Pigm	0.23735328081197915	0.049327399583910747	1.0	0.21325579001474065	-0.14521726919529865	1.0	0.2881262039128219	0.37326894806196287	0.8101530623108012	0.18030319633069378	-0.34750868459163531	1.0	0.024446440076483854	-2.9107214847079543	0.22246247812351996	0.28349549149344444	0.33273863255680847	0.65327382751388352	0.19951520651219135	-0.19871514338786289	1.0	0.32939467960888752	0.55514369595626389	1.0
ENSMUSG00000026548	Slamf9	0.0021875878415850611	0.12537806256573525	1.0	0.0	-0.79435269046286905	1.0	0.0085582040766184718	2.6637396114277268	0.32675303838319369	0.0	1.1470267350015773	1.0	0.0081488133588279513	2.7259031358356944	1.0	0.0	0.44866874435839232	1.0	0.0	1.1462147768611146	1.0	0.0	1.4821758239630896	1.0
ENSMUSG00000037995	Igsf9	0.23844707473277169	1.8427148499830088	3.7151454377161655e-11	0.058694254132497424	-1.2568031322164943	0.014282973846005931	0.054201959151916994	-1.2904566989591473	0.056218543571328522	0.064393998689533494	-0.90359933806838999	1.0	0.032595253435311805	-1.7115021764716039	0.71209072578887023	0.12325890934497584	-0.013781697395234271	1.0	0.09010364165066706	-0.43874772386004102	1.0	0.024102049727479573	-2.0591974082103834	0.34302966659643058
ENSMUSG00000026547	Tagln2	1.2972395900599414	-0.53326897764672543	0.09580666441752006	1.0623659997982033	-0.77835221176915403	0.088506144763443872	2.1110236722325566	0.3957651576845389	0.67105461033419755	0.99810697968776918	-0.78050162492321729	1.0	1.8579294458127729	0.15536242939569389	1.0	4.0100231840232139	1.4856328162741328	1.3877727659124971e-05	1.3708625479708632	-0.30496331468013388	1.0	2.1450824257456822	0.37476633009873117	1.0
ENSMUSG00000026546	Cfap45	0.012031733128717836	1.2773811560107848	0.55256075988384146	0.0039129502754998288	-0.57196026912642139	1.0	0.0057054693844123148	0.078777110706570674	1.0	0.0064393998689533495	0.70645414361559666	1.0	0.016297626717655903	1.7259031358356944	1.0	0.0041086303114991948	0.0080961529724108416	0.97985863918657368	0.0	-0.36835839596864339	1.0	0.0	-0.032397348866667564	1.0
ENSMUSG00000049598	Vsig8	0.0076565574455477146	0.27738115601078484	1.0	0.017608276239749227	2.0130022315947347	0.084003355113802539	0.0	-1.5841879020158567	0.75714892022048663	0.0	-0.29354585638440334	1.0	0.0081488133588279513	1.1409406351145384	1.0	0.0	-0.99190384702758916	0.7817352659570026	0.0064359744036190753	0.78364469747640708	1.0	0.0	0.041603232577108962	1.0
ENSMUSG00000070504	Fcrl6	0.0	-0.13765634326805731	1.0	0.0	1.0130022315947347	1.0	0.0	1.6637396114277276	1.0	0.0	2.9543816570591828	1.0	0.0	3.3108656365568505	1.0	0.0	2.2560236664159961	1.0	0.0064359744036190753	4.9535696989187201	1.0	0.0	3.2895307460206951	1.0
ENSMUSG00000026544	Dusp23	0.024063466257435672	-0.56829069759792095	0.50640554604118637	0.043042453030498112	0.58236787726487282	0.79719804321007959	0.014263673461030787	-1.0550786360282194	0.58036140974276917	0.077272798427440198	1.4848963737579619	0.62977550771147084	0.0081488133588279513	-1.064173794790074	1.0	0.065738084983987116	1.2560236664159961	0.10890580765911569	0.012871948807238151	-0.81901980497820848	1.0	0.024102049727479573	-0.050319256863930129	1.0
ENSMUSG00000037872	Ackr1	0.0065627635247551839	-0.030741139351546209	1.0	0.0	-2.2349252818488505	0.40642043393019428	0.014263673461030787	1.4413471900912791	0.60461735109463233	0.012878799737906699	1.4518813165299989	1.0	0.0081488133588279513	1.1409406351145384	1.0	0.0	-0.99190384702758916	0.79885269840786299	0.0	-0.29435781452486598	1.0	0.0321360663033061	2.7045682452995372	0.38372953160348905
ENSMUSG00000005338	Cadm3	0.041564168990116161	0.10335175623573623	1.0	0.037173027617248368	-0.074460609655604415	1.0	0.068465632612947774	0.98566770631508982	0.3117291256146566	0.051515198951626796	0.53934415778033795	1.0	0.016297626717655903	-0.77659720469348859	1.0	0.016434521245996779	-1.0659044284713675	0.40528849294113967	0.025743897614476301	-0.3683583959686425	1.0	0.0321360663033061	-0.032397348866668452	1.0
ENSMUSG00000037860	Aim2	0.0032813817623775919	-0.30758134471037124	1.0	0.0	-1.5719602691264214	0.93869235941169638	0.0028527346922061574	0.20430799279043033	1.0	0.0	0.3694191563380258	1.0	0.0081488133588279513	1.8514340179195532	1.0	0.0041086303114991948	0.79659204777869874	0.96630152939013514	0.0064359744036190753	1.4941380802814219	1.0	0.0321360663033061	3.6114588409080568	0.179345936914652
ENSMUSG00000043263	Pyhin1	0.0	-0.13765634326805731	1.0	0.0	1.0130022315947347	1.0	0.0	1.6637396114277276	1.0	0.0	2.9543816570591828	1.0	0.0	3.3108656365568505	1.0	0.0041086303114991948	4.2560236664159961	0.31821616690838955	0.0	2.9535696989187201	1.0	0.0	3.2895307460206951	1.0
ENSMUSG00000039997	Ifi203	0.0010937939207925306	1.8623436567319427	0.70973208085867301	0.0	1.0130022315947347	1.0	0.0	1.6637396114277276	1.0	0.0	2.9543816570591828	1.0	0.0	3.3108656365568505	1.0	0.0	2.2560236664159961	1.0	0.0	2.9535696989187201	1.0	0.0	3.2895307460206951	1.0
ENSMUSG00000026532	Spta1	0.0032813817623775919	2.8623436567319418	0.27945608556281842	0.0	0.013002231594734681	1.0	0.0	0.66373961142772764	1.0	0.0	1.9543816570591828	1.0	0.0	2.3108656365568505	1.0	0.0	1.2560236664159961	1.0	0.0	1.9535696989187201	1.0	0.0	2.2895307460206951	1.0
ENSMUSG00000028354	Fmn2	0.025157260178228204	1.0549887346743372	0.15739137139473941	0.025434176790748886	0.86616084326546439	0.66449880829469699	0.0	-2.7956920072095688	0.091089771151429175	0.0	-1.5050499615781154	1.0	0.0081488133588279513	-0.11539911814524739	1.0	0.0082172606229983895	-0.55133125564160856	0.83673784904210957	0.025743897614476301	0.95356969891871923	1.0	0.0	-1.1699008726166031	1.0
ENSMUSG00000050069	Grem2	0.0	-1.1376563432680573	0.86832837421576126	0.0019564751377499144	1.4280397308735786	1.0	0.0028527346922061574	2.0787771107065707	0.9938686747165274	0.0064393998689533495	3.3694191563380249	1.0	0.0	2.3108656365568505	1.0	0.0	1.2560236664159961	1.0	0.0	1.9535696989187201	1.0	0.0	2.2895307460206951	1.0
ENSMUSG00000026527	Rgs7	0.0010937939207925306	-1.3075813447103704	0.57206028290165944	0.011738850826499485	2.8203571536523393	0.093894908597901533	0.0028527346922061574	0.4938146099854146	1.0	0.0	0.63245356217182014	1.0	0.0	0.98893754166948789	1.0	0.0041086303114991948	1.0860986649736839	0.91468378149984675	0.0	0.63164160403135661	1.0	0.0	0.96760265113333244	1.0
ENSMUSG00000026526	Fh1	1.6505350264759286	0.14829833769801948	0.81672456462957976	1.5456153588224322	-0.0015155768604502295	1.0	1.3921345297966048	-0.1748843075416911	1.0	1.5647741681556639	0.015139661722106457	1.0	1.4178935244360635	-0.13425565552076257	1.0	1.6804297974031706	0.1309693629262163	0.91665982527005718	1.274322931916577	-0.29702629600601704	1.0	1.3979188841938153	-0.15559054605691924	1.0
ENSMUSG00000039783	Kmo	0.0	-3.529973766046818	0.0042404500185222131	0.0	-2.379315191184026	0.27522722267601379	0.0	-1.7285778113510322	0.63660142775087947	0.0	-0.43793576571957793	1.0	0.0	-0.081451786221909295	1.0	0.082172606229983888	7.6483410891947559	1.2789864686521841e-16	0.0	-0.43874772386004146	1.0	0.0	-0.10278667675806563	1.0
ENSMUSG00000026525	Opn3	0.079846956217854731	-0.55025479709548497	0.24054972236375513	0.13304030936699418	0.46331520562110917	0.70987737866191503	0.1340785305336894	0.44780221222857941	0.81846339570145221	0.1159091976411603	0.22502924700285121	1.0	0.040744066794139756	-1.1540204121725548	1.0	0.082172606229983888	-0.31744319546733113	0.92321289936285567	0.09653961605428614	-0.040783737940138565	1.0	0.18478238124401006	0.92612601515717241	0.74467082996977596
ENSMUSG00000078185	Chml	0.043751756831701225	-0.34995994698092314	0.70183133876827297	0.056737778994747516	0.19197237264005373	1.0	0.062760163228535462	0.36712260506955285	1.0	0.025757599475813398	-0.75711324959090565	1.0	0.016297626717655903	-1.1594542982231832	1.0	0.10271575778747986	1.1751036710324279	0.054931890562915205	0.012871948807238151	-1.5167502358613145	1.0	0.080340165758265247	0.78317807999590361	1.0
ENSMUSG00000039748	Exo1	0.58299215978241881	0.31201479111214292	0.45036733704631832	0.569334265085225	0.20282679047475205	0.98365754407694084	0.45929028544519135	-0.16883789433313001	1.0	0.48939439004045454	-0.053792274386518235	1.0	0.35039897442960188	-0.54258570009020768	1.0	0.2999300127394412	-0.812972426175536	0.23589287098840192	0.44408223384971623	-0.20023563716031623	1.0	0.54631312715620362	0.11380945296919276	1.0
ENSMUSG00000104158	Gm38100	0.0	-0.72261884398921339	0.8640475419590351	0.0019564751377499144	2.0130022315947347	0.96653731138972643	0.0028527346922061574	2.6637396114277268	0.88230091366720542	0.0	2.3694191563380249	1.0	0.0	2.7259031358356944	1.0	0.0	1.67106116569484	1.0	0.0	2.3686071981975623	1.0	0.0	2.704568245299539	1.0
ENSMUSG00000055214	Pld5	0.0010937939207925306	-0.13765634326805731	1.0	0.0039129502754998288	2.0130022315947347	0.79719804321007959	0.0	0.3418115165403659	1.0	0.0	1.6324535621718193	1.0	0.0	1.9889375416694888	1.0	0.0	0.93409557152863432	1.0	0.0	1.6316416040313566	1.0	0.0080340165758265251	3.2895307460206951	1.0
ENSMUSG00000078184	Rbm8a2	0.30407470998032349	-0.079624221896643421	0.99003316911747097	0.3267313480042357	0.06769775238098763	1.0	0.31950628552708965	0.028591353538354847	1.0	0.3348487931855742	0.1086549241290593	1.0	0.4807799881708491	0.65742339795292781	0.93427686191034953	0.23008329744395489	-0.47714035759035456	0.65107007068890543	0.32179872018095379	0.048566212854466162	1.0	0.31332664645723446	0.013406340746456191	1.0
ENSMUSG00000104021	Gm36536	0.0	-0.13765634326805731	1.0	0.0	1.0130022315947347	1.0	0.0	1.6637396114277276	1.0	0.0	2.9543816570591828	1.0	0.0	3.3108656365568505	1.0	0.0	2.2560236664159961	1.0	0.0	2.9535696989187201	1.0	0.0080340165758265251	5.2895307460206951	0.6479722426263349
ENSMUSG00000057335	Cep170	0.12906768265351862	-0.60039058457819872	0.12954101552938946	0.21521226515249056	0.41510067516608018	0.70521404852839109	0.2938316732972342	0.94211456339600752	0.037848236681443527	0.20606079580650719	0.3052888189183105	1.0	0.073339320229451554	-1.1386957380563851	0.96500752624751396	0.078063975918484699	-1.1601404983171326	0.10856675458042606	0.12871948807238151	-0.38882249852835882	1.0	0.27315656357810181	0.73231323578244156	0.94813898698166177
ENSMUSG00000026504	Sdccag8	0.068909017009929435	0.094159331955014913	0.9944061358394336	0.080215480647746487	0.37189665283604523	0.92967640489269243	0.07702383668956625	0.29118544347039776	1.0	0.051515198951626796	-0.23324534611658931	1.0	0.073339320229451554	0.28406557721313552	1.0	0.041086303114991944	-0.62439471783133138	0.6835590855810596	0.04505182082533353	-0.41275251532709678	1.0	0.048204099454959147	-0.27815376326862662	1.0
ENSMUSG00000019699	Akt3	0.03828278722773857	0.078072347787378149	1.0	0.041085977892748198	0.22450633678844678	1.0	0.048496489767504675	0.51173651798267716	0.95813849833898468	0.019318199606860049	-0.60020719461845573	1.0	0.024446440076483854	-0.2437232151207871	1.0	0.020543151557495972	-0.68257578891986093	0.65254047368085211	0.032179872018095378	0.014970243582862253	1.0	0.05623811603078567	0.79767764969101895	1.0
ENSMUSG00000097892	Gm26801	0.0	-0.72261884398921339	0.8640475419590351	0.0019564751377499144	2.0130022315947347	0.96653731138972643	0.0	1.0787771107065716	1.0	0.0064393998689533495	3.9543816570591828	1.0	0.0	2.7259031358356944	1.0	0.0	1.67106116569484	1.0	0.0	2.3686071981975623	1.0	0.0	2.704568245299539	1.0
ENSMUSG00000063659	Zbtb18	0.052502108198041471	-0.51163118592501666	0.39184728674590152	0.095867281749745792	0.67957849786954272	0.37408929319855561	0.054201959151916994	-0.29973451254715799	1.0	0.090151598165346888	0.53035537455308379	1.0	0.0	-3.140345475275478	0.40218987672106404	0.073955345606985495	0.20933043096795423	0.96630152939013514	0.019307923210857229	-1.4726950557833787	1.0	0.18478238124401006	1.6265657332982646	0.065980396870416069
ENSMUSG00000101746	2310043L19Rik	0.0	-0.13765634326805731	1.0	0.0	1.0130022315947347	1.0	0.0	1.6637396114277276	1.0	0.0064393998689533495	4.9543816570591828	1.0	0.0	3.3108656365568505	1.0	0.0	2.2560236664159961	1.0	0.0	2.9535696989187201	1.0	0.0	3.2895307460206951	1.0
ENSMUSG00000015961	Adss	2.570415713862447	0.24521879895262111	0.5947617987524435	2.3966820437436449	0.064816049773849693	1.0	2.2679240803038954	-0.03307068331267371	1.0	2.0670473579340252	-0.17490135988578448	1.0	1.7275484320715258	-0.44226477704036238	1.0	1.6064744517961851	-0.57143246169811801	0.46177484535214736	2.3298227341101052	0.0077308984382782331	1.0	2.4021709561721307	0.052527980872800084	1.0
ENSMUSG00000091476	Gm16432	0.0	-0.13765634326805731	1.0	0.0	1.0130022315947347	1.0	0.0	1.6637396114277276	1.0	0.0	2.9543816570591828	1.0	0.0	3.3108656365568505	1.0	0.0	2.2560236664159961	1.0	0.0064359744036190753	4.9535696989187201	1.0	0.0	3.2895307460206951	1.0
ENSMUSG00000026502	Desi2	0.84659649469341869	0.29800482813663642	0.46525378657021055	0.65150622087072141	-0.23537988876639493	1.0	0.6104852241321177	-0.32446947030110213	1.0	0.48939439004045454	-0.6274547426752547	1.0	0.44818473473553733	-0.74673935652814549	1.0	1.1175474447277809	0.66228028015262996	0.13820806808153227	0.55349379871124049	-0.4442647288276067	1.0	0.87570780676509119	0.24831962859518539	1.0
ENSMUSG00000086350	B230369F24Rik	0.012031733128717836	-0.41067483767447488	0.7988526526304488	0.023477701652998971	0.90608702767822269	0.71750227432654212	0.0085582040766184718	-0.54571375420122248	1.0	0.019318199606860049	0.74492829143023265	1.0	0.0	-1.0110624583305121	1.0	0.024651781868995169	0.97591574722326069	0.52186829211802244	0.025743897614476301	1.1055727923637697	1.0	0.0	-1.0323973488666676	1.0
ENSMUSG00000026500	Cox20	1.3322409955253023	0.18530769209426337	0.72468599488991237	1.0662789500737033	-0.25069259770716712	0.98712280114109086	1.1097137952681952	-0.16876095880405415	1.0	1.6420469665831041	0.44658701686048557	1.0	1.6134650450479344	0.41172887911384415	1.0	0.99017990507130593	-0.33982715044789669	0.81189395890255478	1.2614509831093388	0.038888628539681003	1.0	0.99621805540248898	-0.31596358783181505	1.0
ENSMUSG00000089788	Gm16586	0.15313114891095428	0.030351455179962628	1.0	0.14477916019349366	-0.066518108048791103	1.0	0.1683113468401633	0.19559077568932137	1.0	0.19962139593755385	0.46252856072950754	1.0	0.032595253435311805	-1.9633960247001969	0.56555956937243734	0.16845384277146697	0.19712997736242688	0.91726494644390244	0.18020728330133412	0.3077249560505404	1.0	0.10444221548574482	-0.4653567561427745	1.0
ENSMUSG00000100725	Gm28062	0.0	-0.13765634326805731	1.0	0.0019564751377499144	3.0130022315947347	0.79719804321007959	0.0	1.6637396114277276	1.0	0.0	2.9543816570591828	1.0	0.0	3.3108656365568505	1.0	0.0	2.2560236664159961	1.0	0.0	2.9535696989187201	1.0	0.0	3.2895307460206951	1.0
ENSMUSG00000039630	Hnrnpu	8.3992435177658429	0.12695687383660026	0.86257726511438593	8.5967517552731234	0.14247760018470546	1.0	7.5711578731151423	-0.082245141370580477	1.0	7.2700824520483316	-0.1425130434038504	1.0	6.2908839130151781	-0.36020504489529115	1.0	6.5245049346607207	-0.31441480847294168	0.76597258631647624	8.2316112622287978	0.047731452159677445	1.0	7.7849620619759019	-0.039518852628156687	1.0
ENSMUSG00000026495	Efcab2	0.16625667596046464	-0.075025354997654947	1.0	0.21521226515249056	0.41940081259970619	0.69718185039361602	0.1683113468401633	-0.021826830231834293	1.0	0.12234859751011364	-0.45839986827929424	1.0	0.17927389389421491	0.10991373949391381	1.0	0.12325890934497584	-0.48674754943141618	0.67350400597290772	0.16733533449409596	-0.00234923261716391	1.0	0.20888443097148965	0.33361181448481103	1.0
ENSMUSG00000026494	Kif26b	0.015313114891095429	-1.5345464958366435	0.0039322524617690013	0.050868353581497772	0.70180054330043173	0.61455682916089704	0.071318367305153937	1.2767164883184803	0.066332105698351462	0.08371219829639355	1.4398084842294243	0.65448097679219019	0.0	-2.2282931745511805	0.79248109702913705	0.016434521245996779	-0.89778166966303985	0.55788252141352024	0.032179872018095378	0.079100581002577997	1.0	0.040170082879132624	0.41506162810455294	1.0
ENSMUSG00000055067	Smyd3	0.160787706356502	0.12928251702165117	0.89256658015055101	0.15260506074449331	0.017574961384558829	1.0	0.15119493868692635	0.0092361774534945873	1.0	0.16098499672383373	0.13125941914326145	1.0	0.13852982710007516	-0.0737982136784745	1.0	0.1561279518369694	0.069750670886199906	1.0	0.1608993600904769	0.13044746100279836	1.0	0.072306149182438717	-0.97350365981310016	1.0
ENSMUSG00000026492	Tfb2m	0.22641534160405383	0.11983987902430515	0.89690004002327595	0.19760398891274134	-0.14112091372468427	1.0	0.19683869376222488	-0.13178987523308683	1.0	0.16098499672383373	-0.39502717425028733	1.0	0.13852982710007516	-0.59067172455746153	1.0	0.19721425495196135	-0.11510842647213648	1.0	0.24456702733752489	0.22495144746603302	1.0	0.39366681221549971	0.95039336110110839	0.51773070649693642
ENSMUSG00000038949	Cnst	0.063440047405966773	0.35266928331502267	0.65650201819846521	0.062607204407997261	0.27603663742852858	1.0	0.054201959151916994	0.043153200975850403	1.0	0.045075799082673444	-0.12243393999164898	1.0	0.040744066794139756	-0.20220394568251976	1.0	0.024651781868995169	-1.0240842527767393	0.35189295675477433	0.038615846421714457	-0.32653822027401613	1.0	0.064272132606612201	0.39336655700523382	1.0
ENSMUSG00000038936	Sccpdh	0.42329824734670934	-0.97965020562317018	0.00055735539104027638	0.40694682865198217	-0.89618748010337168	0.050587313410463339	0.73885828528139474	0.1172012699540988	1.0	0.30265179384080743	-1.2180458515863006	1.0	0.39114304122374166	-0.83098084185202836	1.0	2.8842584786724346	2.6419421829319072	8.1741693183351957e-19	0.41833833623523992	-0.7443456178068264	1.0	0.49007501112541801	-0.50194726759456509	1.0
ENSMUSG00000087236	Gm1305	0.0021875878415850611	-1.0121254611841994	0.6223862473244256	0.0039129502754998288	0.13853311367859344	1.0	0.0	-1.0367001067133641	1.0	0.0	0.25394193891809014	1.0	0.0	0.61042591841575788	1.0	0.032869042491993558	4.1040205729709465	9.3294849336514237e-05	0.0	0.25312998077762661	1.0	0.0	0.58909102787960244	1.0
ENSMUSG00000026491	Ahctf1	0.55455351784181306	-0.15178667210294705	0.85751079303219213	0.62802851921772251	0.10074512623640075	1.0	0.6561289792074162	0.16786728427565067	1.0	0.41212159161301437	-0.54386921046864334	1.0	0.19557152061187083	-1.604655264195108	0.56357338203430118	0.87924688666082762	0.63898766675391139	0.1675920047181165	0.56636574751847868	-0.067550647502924166	1.0	0.6748573923694281	0.19807980260146629	1.0
ENSMUSG00000073486	Gm10518	0.0	-1.1376563432680573	0.87206261874752822	0.0	0.013002231594734681	1.0	0.0057054693844123148	3.2487021121488828	0.40672788279095207	0.0	1.9543816570591828	1.0	0.0	2.3108656365568505	1.0	0.0041086303114991948	2.67106116569484	0.59529940190802522	0.0	1.9535696989187201	1.0	0.0	2.2895307460206951	1.0
ENSMUSG00000026490	Cdc42bpa	0.070002810930721956	-0.35369326956468328	0.61371166055554094	0.095867281749745792	0.28181899002253497	0.99013776482839178	0.1340785305336894	0.85638468937012391	0.18545173906566362	0.090151598165346888	0.21022056148877244	1.0	0.016297626717655903	-1.8388814829478317	0.75939365251238422	0.049303563737990337	-0.70887253262808869	0.52197462798016925	0.064359744036190755	-0.26647878194942942	1.0	0.1285442652132244	0.7403689667273845	1.0
ENSMUSG00000026489	Adck3	0.024063466257435672	0.7420494230142296	0.42566850154350105	0.019564751377499141	0.26298048460308188	1.0	0.0085582040766184718	-0.79569200720956967	0.97583347682989807	0.012878799737906699	0.047491061450663175	1.0	0.016297626717655903	0.40397504094833181	1.0	0.016434521245996779	0.15168700660125989	1.0	0.0064359744036190753	-0.56999225713829382	1.0	0.01606803315165305	0.38264015041217547	1.0
ENSMUSG00000010609	Psen2	0.11047318600004559	0.74035313235333078	0.061401040408889176	0.048911878443747857	-0.8334525101518091	0.3273568361507847	0.022821877537649259	-1.8387607291014563	0.013125826620785246	0.038636399213720099	-0.92476394806643247	1.0	0.048892880152967708	-0.56827996856876339	1.0	0.23008329744395489	1.8035114617184891	3.5001343386656009e-05	0.038615846421714457	-0.92557590620689556	1.0	0.024102049727479573	-1.4178283860601884	0.93341319141041046
ENSMUSG00000038855	Itpkb	0.013125527049510368	-0.60714162656927861	0.57549518639819841	0.025434176790748886	0.69107413670737294	0.86241973329312449	0.014263673461030787	-0.17756264255321419	1.0	0.012878799737906699	0.015782201723324896	1.0	0.0081488133588279513	-0.2437232151207871	1.0	0.020543151557495972	0.41472141243505423	0.97973006961430242	0.0064359744036190753	-0.60101915275891837	1.0	0.064272132606612201	2.1375276525756441	0.15564794630237452
ENSMUSG00000053963	6330403A02Rik	0.039376581148531105	2.2644421003032873	2.430812681376009e-05	0.0078259005509996576	-1.1886316295749157	0.5026020706199964	0.0057054693844123148	-1.3362603885722724	0.54218676587211867	0.0064393998689533495	-0.66032818705602647	1.0	0.024446440076483854	0.7562767848792129	1.0	0.0041086303114991948	-1.3586861776992123	0.37410054829124501	0.012871948807238151	-0.046430301081280767	1.0	0.0	-1.3543254437540302	1.0
ENSMUSG00000026496	Parp1	3.4432632626548862	0.24880302062888027	0.58819028764522763	3.0462317894766167	-0.027401804862599466	1.0	2.5360811413712741	-0.32752106667913106	0.9938686747165274	3.0393967381459812	-0.031442231930536302	1.0	3.1209955164311052	0.0072751296987929592	1.0	2.2597466713245571	-0.4944933536383771	0.57719355679273421	4.3764625944609712	0.53416940718800809	1.0	2.2977287406863858	-0.45245292291213701	1.0
ENSMUSG00000058729	Lin9	0.19032014221790033	0.1336456785493354	0.88218982962360792	0.1663003867087427	-0.12678705187425887	1.0	0.15119493868692635	-0.26436747009048656	1.0	0.12234859751011364	-0.52135177390721577	1.0	0.14667864045890311	-0.24210674991986858	1.0	0.2876041218049436	0.78371896646430139	0.12346726398129305	0.14802741128323874	-0.24610264591764519	1.0	0.16871434809235702	-0.042200523897027775	1.0
ENSMUSG00000026497	Mixl1	0.21110222671295842	-1.4034767719326897	2.3641287698446612e-05	1.003671745665706	1.7588835170978316	4.6761745028650837e-08	0.11696212238045246	-2.0274222931253534	0.00062074745873091594	0.23181839528232059	-0.92627739697615707	1.0	0.42373829465905344	-0.029992186865362758	1.0	0.016434521245996779	-4.5539051993054347	2.1356311632312205e-08	1.7119691913626742	2.2660727810168124	1.8899796802275202e-05	0.16068033151653049	-1.4292875014352528	0.90772828862885668
ENSMUSG00000026499	Acbd3	0.3281381762377592	-0.38986597521026134	0.36170091122324327	0.41085977892748199	0.077676557024139559	1.0	0.4906703670594591	0.37556030789490591	0.75699293603789086	0.30909119370976079	-0.3512613542406906	1.0	0.20372033397069877	-0.94289095568893266	1.0	0.58753413454438486	0.65445919835770994	0.17494438531644177	0.36685054100628733	-0.095339901562227158	1.0	0.49007501112541801	0.34286024842682061	1.0
ENSMUSG00000103649	Gm37768	0.0010937939207925306	-0.13765634326805731	1.0	0.0	-0.30892586329262706	1.0	0.0057054693844123148	2.6637396114277268	0.56911487336062649	0.0	1.6324535621718193	1.0	0.0	1.9889375416694888	1.0	0.0	0.93409557152863432	1.0	0.0	1.6316416040313566	1.0	0.0080340165758265251	3.2895307460206951	1.0
ENSMUSG00000060743	H3f3a	24.296444362564483	0.037485882120373404	1.0	28.783662226576737	0.34204462770896793	0.7263115813000548	22.867521292724557	-0.07590481584049158	1.0	24.81744709494621	0.050413090264718186	1.0	21.178765919593847	-0.19236076478479269	1.0	14.655484321117626	-0.76671733783011797	0.17340939057727886	25.325559278241062	0.081626908190203018	1.0	21.410654174577687	-0.17591471870350972	1.0
ENSMUSG00000097347	Gm17275	0.037188993306946042	-0.27515986701799378	0.81770906235809837	0.056737778994747516	0.5623408225851696	0.79719804321007959	0.042791020383092362	0.078777110706571563	1.0	0.051515198951626796	0.4378061313182755	1.0	0.081488133588279513	1.1120857724423532	0.87532469406523195	0.020543151557495972	-0.88693428742604663	0.48540405504236372	0.025743897614476301	-0.46596919259506553	1.0	0.040170082879132624	0.14657279217865149	1.0
ENSMUSG00000073485	H3f3aos	0.0	-0.13765634326805731	1.0	0.0	1.0130022315947347	1.0	0.0	1.6637396114277276	1.0	0.0	2.9543816570591828	1.0	0.0	3.3108656365568505	1.0	0.0041086303114991948	4.2560236664159961	0.31821616690838955	0.0	2.9535696989187201	1.0	0.0	3.2895307460206951	1.0
ENSMUSG00000038806	Sde2	1.7446013036640864	-0.033658622733841237	1.0	2.0151693918824116	0.23533634926608193	0.96653731138972643	1.8200447336275285	0.044199849708325245	1.0	1.7064409652726376	-0.060456851916451115	1.0	1.6216138584067623	-0.13737458865921581	1.0	1.1668510084657713	-0.65289034472882002	0.35734541159791727	1.6669173705373406	-0.096195092220059841	1.0	2.362000873292998	0.43374370762775538	1.0
ENSMUSG00000066652	Lefty2	0.028438641940605795	-4.8945214948719693	3.2746939177227263e-26	2.1247319995964067	3.4552822668473189	5.1143271088912543e-23	0.017116408153236944	-5.0602869270309796	7.5070396875791108e-10	1.0560615785083494	0.95219740979730616	1.0	0.22001796068835469	-1.392543609303436	1.0	0.020543151557495972	-4.691369758151696	1.4314180862783108e-06	1.0812436998080046	0.99031448019285184	0.99887477233723454	0.024102049727479573	-4.2447721364339364	0.040130451816646567
ENSMUSG00000026520	Pycr2	0.7459674539805059	-0.12599171121920227	0.887612651631697	1.0154105964922056	0.46741396920772299	0.39812204694617581	0.57910514251784995	-0.50461297019583096	0.69323605156999435	0.88863718191556229	0.18229853963319184	1.0	0.75783964237099943	-0.059358015371292761	1.0	0.43140618270741543	-0.93193525785657827	0.13399606171653414	1.0683717510007666	0.46768014815198738	1.0	1.0444221548574482	0.42586461924538782	1.0
ENSMUSG00000038793	Lefty1	0.0032813817623775919	0.54041556184457828	0.95916466354510999	0.0078259005509996576	2.3349303264820973	0.32412014322579652	0.0	-0.33626038857227236	1.0	0.0	0.95438165705918276	1.0	0.0	1.3108656365568505	1.0	0.0	0.25602366641599605	1.0	0.0	0.95356969891872012	1.0	0.0	1.2895307460206951	1.0
ENSMUSG00000026519	Tmem63a	0.0054689696039626531	0.44730615745309699	0.9944061358394336	0.0078259005509996576	1.1650053250397852	0.91777060299929081	0.0	-1.0367001067133641	1.0	0.0	0.25394193891809014	1.0	0.0081488133588279513	1.7259031358356944	1.0	0.0041086303114991948	0.67106116569483998	1.0	0.0064359744036190753	1.3686071981975632	1.0	0.0	0.58909102787960244	1.0
ENSMUSG00000038776	Ephx1	0.0010937939207925306	1.8623436567319427	0.70973208085867301	0.0	1.0130022315947347	1.0	0.0	1.6637396114277276	1.0	0.0	2.9543816570591828	1.0	0.0	3.3108656365568505	1.0	0.0	2.2560236664159961	1.0	0.0	2.9535696989187201	1.0	0.0	3.2895307460206951	1.0
ENSMUSG00000026516	Nvl	0.83237717372311582	0.13563828389704358	0.84715288118787269	0.84715373464571286	0.14065005469069514	1.0	0.7873547750488995	0.0076439338474760254	1.0	0.81780378335707538	0.066399524000727794	1.0	0.6600538820650641	-0.25416676153872947	1.0	0.51357878893739928	-0.65620037349556337	0.37887039378507481	0.83667667247047983	0.10129632711677422	1.0	0.70699345867273411	-0.15210790248974954	1.0
ENSMUSG00000062169	Cnih4	1.3967748368520616	-0.28406068371731702	0.5289874345067852	1.5260506074449331	-0.077391483550554807	1.0	1.9341541213157747	0.32785598155995976	0.79747004839567359	1.5647741681556639	-0.030386967609862925	1.0	1.4097447110772356	-0.18760533853733186	1.0	1.9844684404541109	0.35191781323730265	0.53098966491637789	1.441658266410673	-0.15523351257790752	1.0	1.9844020942291516	0.32971572786631442	1.0
ENSMUSG00000038733	Wdr26	0.59939906859430681	-0.39784108844252475	0.3033347938128293	0.67889687279922029	-0.11010831072762878	1.0	1.0298372238864228	0.61091640099666111	0.22267723379551416	0.68901578597800839	-0.068807970312707689	1.0	0.2526132141236665	-1.5283381515400931	0.59185931545583426	1.0682438809897905	0.63737095283133227	0.16150335740655519	0.72082913320533648	-0.0002147070996508238	1.0	0.77126559127934635	0.10235726365620451	1.0
ENSMUSG00000026514	Cnih3	0.0054689696039626531	3.4473061574530979	0.057493112049726167	0.0	-0.57196026912642139	1.0	0.0	0.078777110706571563	1.0	0.0	1.3694191563380249	1.0	0.0	1.7259031358356944	1.0	0.0	0.67106116569483998	1.0	0.0	1.3686071981975623	1.0	0.0	1.704568245299539	1.0
ENSMUSG00000050625	Ccdc121	0.0010937939207925306	-0.13765634326805731	1.0	0.0019564751377499144	1.0130022315947347	1.0	0.0	0.3418115165403659	1.0	0.0	1.6324535621718193	1.0	0.0081488133588279513	3.3108656365568505	1.0	0.0	0.93409557152863432	1.0	0.0064359744036190753	2.9535696989187201	1.0	0.0	1.9676026511333315	1.0
ENSMUSG00000047369	Dnah14	0.0010937939207925306	-1.5970879619053555	0.41753399821063863	0.0078259005509996576	1.3349303264820973	0.88562089708398273	0.01141093876882463	1.9856677063150894	0.41390411590890414	0.0064393998689533495	1.4949500384218846	1.0	0.0	0.72590313583569444	1.0	0.0	-0.32893883430516002	0.96630152939013514	0.0064359744036190753	1.4941380802814219	1.0	0.0	0.7045682452995381	1.0
[truncated: 17,320 more rows]
