# Supplementary material for: The migratory pathways of the cells that form the endocardium, dorsal aortae, and head vasculature in the mouse embryo
Source: BMC Dev Biol. 2021 Mar 22;21:8. doi: 10.1186/s12861-021-00239-3 (PMC7986287; doi:10.1186/s12861-021-00239-3)
Supplement: Supplementary file 32 — Additional file 32. Genes differentially expressed in the endoderm of top versus bottom sample Genes differentially expressed in endoderm of ‘top’ versus ‘bottom’ sample. A positive Log2-fold change indicates that the gene is upregulated in the ‘top’ sample versus the ‘bottom’ sample. A negative Log2-fold change indicates the converse. [file 12861_2021_239_MOESM32_ESM.xlsx]

## Sheet: Sheet1
	id	baseMean	log2FoldChange	lfcSE	stat	pvalue	padj	symbol
1	ENSMUSG00000028773	2.28608	3.61596	0.244727	14.7755	2.10896e-49	6.59815e-47	Fabp3
2	ENSMUSG00000030762	2.52823	2.84988	0.194496	14.6527	1.29518e-48	3.67224e-46	Aqp8
3	ENSMUSG00000054422	5.10907	2.68293	0.164685	16.2913	1.13817e-59	6.88442e-57	Fabp1
4	ENSMUSG00000023987	2.65531	2.46161	0.174486	14.1078	3.40221e-45	7.17867e-43	Pgc
5	ENSMUSG00000062382	2.91932	2.09823	0.112548	18.643	1.43937e-77	1.63243e-74	Gm10116
6	ENSMUSG00000006200	1.03575	2.00382	0.19748	10.1469	3.41904e-24	1.54333e-22	Rhox6
7	ENSMUSG00000036782	1.48274	1.98526	0.182479	10.8794	1.44521e-27	8.85971e-26	Klhl13
8	ENSMUSG00000028194	1.54148	1.98302	0.163085	12.1594	5.11379e-34	4.78324e-32	Ddah1
9	ENSMUSG00000072944	1.69923	1.79446	0.155741	11.5221	1.02091e-30	8.05454e-29	Nup62cl
10	ENSMUSG00000076441	3.8388	1.76821	0.118199	14.9595	1.35017e-50	4.53706e-48	Ass1
11	ENSMUSG00000010830	2.48096	1.75007	0.137055	12.7691	2.44044e-37	3.11274e-35	Kdelr3
12	ENSMUSG00000027227	1.125	1.69465	0.149052	11.3695	5.93173e-30	4.34021e-28	Sord
13	ENSMUSG00000039329	0.711931	1.67607	0.20994	7.98356	1.4217e-15	2.69292e-14	Tex19.1
14	ENSMUSG00000037960	1.80415	1.65904	0.137437	12.0712	1.49868e-33	1.35975e-31	Card19
15	ENSMUSG00000050777	6.74404	1.65294	0.115174	14.3517	1.03903e-46	2.48083e-44	Tmem37
16	ENSMUSG00000031883	4.95463	1.64294	0.141413	11.6181	3.33553e-31	2.67817e-29	Car7
17	ENSMUSG00000021411	1.69885	1.63963	0.206885	7.92534	2.2753e-15	4.19589e-14	Pxdc1
18	ENSMUSG00000045330	3.79774	1.63497	0.129636	12.612	1.8135e-36	2.00657e-34	4933402E13Rik
19	ENSMUSG00000042684	5.73551	1.58627	0.12552	12.6376	1.30973e-36	1.5042e-34	Npl
20	ENSMUSG00000047751	0.918256	1.57358	0.241625	6.51247	7.39252e-11	8.46873e-10	Utf1
21	ENSMUSG00000021384	0.529518	1.57149	0.181559	8.65552	4.9068e-18	1.19036e-16	Susd3
22	ENSMUSG00000030747	1.85247	1.5539	0.126894	12.2456	1.77358e-34	1.69386e-32	Dgat2
23	ENSMUSG00000018500	1.66764	1.5427	0.152343	10.1265	4.21523e-24	1.86708e-22	Adora2b
24	ENSMUSG00000097467	2.43076	1.50174	0.187468	8.01066	1.14091e-15	2.19777e-14	Gm26737
25	ENSMUSG00000044080	6.58182	1.5003	0.1209	12.4094	2.32296e-35	2.3418e-33	S100a1
26	ENSMUSG00000024987	3.83136	1.49743	0.132041	11.3406	8.25458e-30	5.94395e-28	Cyp26a1
27	ENSMUSG00000017009	4.64401	1.49275	0.118782	12.5671	3.203e-36	3.41892e-34	Sdc4
28	ENSMUSG00000072949	1.59486	1.4881	0.140444	10.5957	3.12089e-26	1.73717e-24	Acot1
29	ENSMUSG00000038298	2.92135	1.47766	0.131011	11.2789	1.66758e-29	1.17287e-27	Pdzk1
30	ENSMUSG00000027510	2.30446	1.47163	0.113852	12.9258	3.21864e-38	4.30324e-36	Rbm38
31	ENSMUSG00000028744	2.23997	1.46868	0.132007	11.1258	9.40035e-29	6.31773e-27	Pqlc2
32	ENSMUSG00000061186	1.6929	1.45761	0.150381	9.69277	3.23624e-22	1.18397e-20	Sfmbt2
33	ENSMUSG00000095180	23.7757	1.44803	0.10332	14.0149	1.2635e-44	2.6054e-42	Rhox5
34	ENSMUSG00000051159	38.7726	1.44736	0.1147	12.6186	1.66799e-36	1.86835e-34	Cited1
35	ENSMUSG00000022952	1.05335	1.44491	0.151791	9.5191	1.7469e-21	6.02649e-20	Runx1
36	ENSMUSG00000026202	1.65365	1.44022	0.132175	10.8963	1.20083e-27	7.46245e-26	Tuba4a
37	ENSMUSG00000028063	1.23632	1.42436	0.135656	10.4998	8.65875e-26	4.5942e-24	Lmna
38	ENSMUSG00000031434	3.56821	1.40089	0.109991	12.7365	3.70842e-37	4.54683e-35	Morc4
39	ENSMUSG00000018593	11.915	1.39716	0.100776	13.864	1.04626e-43	2.01973e-41	Sparc
40	ENSMUSG00000028307	2.66313	1.37572	0.149028	9.23127	2.67442e-20	8.182e-19	Aldob
41	ENSMUSG00000028435	2.21042	1.36932	0.153458	8.92305	4.53634e-19	1.24722e-17	Aqp3
42	ENSMUSG00000035041	2.07543	1.35878	0.138593	9.8041	1.08102e-22	4.12104e-21	Creb3l3
43	ENSMUSG00000006538	0.882139	1.33669	0.168771	7.92015	2.37228e-15	4.35701e-14	Ihh
44	ENSMUSG00000092116	0.910821	1.33016	0.204009	6.52013	7.0248e-11	8.06785e-10	Gm10320
45	ENSMUSG00000032080	14.4342	1.3155	0.142931	9.20372	3.45753e-20	1.04547e-18	Apoa4
46	ENSMUSG00000025351	25.2319	1.31304	0.0871128	15.0729	2.44323e-51	8.86695e-49	Cd63
47	ENSMUSG00000046942	0.694832	1.31261	0.157535	8.33216	7.93826e-17	1.71895e-15	Mageb16
48	ENSMUSG00000061104	1.00767	1.30991	0.139088	9.4179	4.60219e-21	1.51289e-19	Gm10094
49	ENSMUSG00000058927	1.26949	1.30897	0.129402	10.1155	4.7146e-24	2.06645e-22	Gm10053
50	ENSMUSG00000021190	38.6042	1.30829	0.123536	10.5904	3.30168e-26	1.82659e-24	Lgmn
51	ENSMUSG00000074217	2.95017	1.30538	0.126746	10.2992	7.1066e-25	3.44803e-23	2210011C24Rik
52	ENSMUSG00000034940	0.737716	1.30424	0.156001	8.36048	6.24626e-17	1.3689e-15	Synrg
53	ENSMUSG00000021953	4.81233	1.30359	0.128395	10.1529	3.21581e-24	1.48107e-22	Tdh
54	ENSMUSG00000037010	1.50828	1.30032	0.169184	7.68587	1.51963e-14	2.59654e-13	Apln
55	ENSMUSG00000060019	8.16938	1.29652	0.0561407	23.0941	5.31318e-118	9.6413e-115	Gm10073
56	ENSMUSG00000026576	5.60864	1.2878	0.118618	10.8568	1.85219e-27	1.12033e-25	Atp1b1
57	ENSMUSG00000031838	3.45292	1.28593	0.114853	11.1963	4.24918e-29	2.92067e-27	Ifi30
58	ENSMUSG00000046727	2.28634	1.28375	0.112589	11.4021	4.07969e-30	3.08459e-28	Cystm1
59	ENSMUSG00000042797	2.53028	1.27817	0.123267	10.3691	3.42623e-25	1.73666e-23	Aqp11
60	ENSMUSG00000020432	2.83248	1.26763	0.130257	9.73179	2.20676e-22	8.20572e-21	Tcn2
61	ENSMUSG00000028776	0.595651	1.25797	0.20276	6.20424	5.49604e-10	5.47973e-09	Tinagl1
62	ENSMUSG00000027690	3.96611	1.25377	0.151632	8.26852	1.35628e-16	2.8485e-15	Slc2a2
63	ENSMUSG00000005873	5.5369	1.25339	0.0857235	14.6214	2.05265e-48	5.64356e-46	Reep5
64	ENSMUSG00000031444	0.975676	1.25006	0.150153	8.32526	8.41442e-17	1.8134e-15	F10
65	ENSMUSG00000043501	11.614	1.24798	0.13881	8.99058	2.45921e-19	6.99449e-18	Lgals2
66	ENSMUSG00000016256	23.0528	1.24766	0.094423	13.2135	7.33161e-40	1.09049e-37	Ctsz
67	ENSMUSG00000025494	1.33227	1.24593	0.145226	8.57927	9.54733e-18	2.24412e-16	Sigirr
68	ENSMUSG00000028545	1.21613	1.24327	0.143222	8.68075	3.93179e-18	9.58956e-17	Bend5
69	ENSMUSG00000031844	0.722846	1.2406	0.173897	7.13411	9.74184e-13	1.37676e-11	Hsd17b2
70	ENSMUSG00000019970	7.08488	1.2389	0.113856	10.8813	1.41572e-27	8.73798e-26	Sgk1
71	ENSMUSG00000042770	1.89742	1.23155	0.12217	10.0806	6.72951e-24	2.89369e-22	Hebp1
72	ENSMUSG00000007038	2.85061	1.23141	0.122343	10.0653	7.86848e-24	3.36749e-22	Neu1
73	ENSMUSG00000032796	0.638356	1.23046	0.29476	4.17446	2.98695e-05	0.000146728	Lama1
74	ENSMUSG00000022270	1.05812	1.23012	0.159996	7.68844	1.48943e-14	2.54973e-13	Fam134b
75	ENSMUSG00000091898	0.693417	1.22926	0.218002	5.63873	1.71304e-08	1.38155e-07	Tnnc1
76	ENSMUSG00000021477	47.7832	1.22374	0.106799	11.4584	2.13438e-30	1.64112e-28	Ctsl
77	ENSMUSG00000021278	18.9729	1.21953	0.12284	9.92779	3.15174e-23	1.28232e-21	Amn
78	ENSMUSG00000029231	0.765732	1.21587	0.172468	7.04985	1.79113e-12	2.42551e-11	Pdgfra
79	ENSMUSG00000031605	2.61686	1.21295	0.127421	9.51927	1.74406e-21	6.02649e-20	Klhl2
80	ENSMUSG00000031217	1.38461	1.21007	0.141847	8.53079	1.4535e-17	3.35561e-16	Efnb1
81	ENSMUSG00000010095	5.71955	1.20851	0.089449	13.5106	1.35432e-41	2.23413e-39	Slc3a2
82	ENSMUSG00000005413	1.65319	1.2082	0.122399	9.87102	5.55956e-23	2.2027e-21	Hmox1
83	ENSMUSG00000023143	0.589718	1.20281	0.160756	7.48222	7.3079e-14	1.15112e-12	Nagpa
84	ENSMUSG00000043085	0.862476	1.19989	0.152537	7.86621	3.65547e-15	6.59365e-14	Tmem82
85	ENSMUSG00000049799	0.655446	1.19709	0.179094	6.68413	2.32298e-11	2.80644e-10	Lrrc19
86	ENSMUSG00000001827	5.11653	1.19289	0.108343	11.0103	3.40747e-28	2.24029e-26	Folr1
87	ENSMUSG00000006378	7.86748	1.19274	0.0929907	12.8265	1.16547e-37	1.51061e-35	Gcat
88	ENSMUSG00000021939	15.4058	1.19152	0.110153	10.8169	2.86144e-27	1.70802e-25	Ctsb
89	ENSMUSG00000003585	2.04482	1.18792	0.137359	8.64828	5.22828e-18	1.2616e-16	Sec14l2
90	ENSMUSG00000037966	2.30068	1.18656	0.108375	10.9486	6.74694e-28	4.28077e-26	Ninj1
91	ENSMUSG00000051176	0.42822	1.18069	0.298792	3.95156	7.76421e-05	0.000355422	Zfp42
92	ENSMUSG00000053644	3.57243	1.17925	0.096043	12.2784	1.18305e-34	1.1419e-32	Aldh7a1
93	ENSMUSG00000025232	3.092	1.17895	0.117742	10.013	1.33619e-23	5.53953e-22	Hexa
94	ENSMUSG00000027070	3.16018	1.17776	0.132989	8.85608	8.28748e-19	2.20505e-17	Lrp2
95	ENSMUSG00000056501	0.75406	1.17378	0.180943	6.48705	8.75356e-11	9.92763e-10	Cebpb
96	ENSMUSG00000025007	1.09311	1.17196	0.137325	8.5342	1.41132e-17	3.26657e-16	Aldh18a1
97	ENSMUSG00000094786	0.548815	1.17156	0.205509	5.70078	1.19258e-08	9.7921e-08	Gm14403
98	ENSMUSG00000028413	1.07696	1.17062	0.162105	7.22137	5.14671e-13	7.44755e-12	B4galt1
99	ENSMUSG00000000958	3.15757	1.16603	0.130054	8.96574	3.08196e-19	8.68403e-18	Slc7a7
100	ENSMUSG00000024644	5.64849	1.16516	0.0998911	11.6643	1.94052e-31	1.60058e-29	Cndp2
101	ENSMUSG00000029413	0.779487	1.16463	0.158535	7.34617	2.03969e-13	3.06393e-12	Naaa
102	ENSMUSG00000029175	1.09945	1.16389	0.145443	8.00234	1.22073e-15	2.33173e-14	Slc35f6
103	ENSMUSG00000020733	17.645	1.15365	0.0868279	13.2866	2.76789e-40	4.25645e-38	Slc9a3r1
104	ENSMUSG00000036402	3.919	1.14721	0.102182	11.2271	3.00074e-29	2.0783e-27	Gng12
105	ENSMUSG00000062170	2.66956	1.14637	0.129255	8.86906	7.37687e-19	1.97435e-17	Fmr1nb
106	ENSMUSG00000026473	12.5445	1.14487	0.0857826	13.3462	1.24718e-40	1.95097e-38	Glul
107	ENSMUSG00000025732	2.02456	1.14385	0.112761	10.144	3.52364e-24	1.57726e-22	Fam195a
108	ENSMUSG00000037071	0.693641	1.14056	0.153512	7.42977	1.08786e-13	1.68146e-12	Scd1
109	ENSMUSG00000055912	3.31291	1.13757	0.115209	9.87398	5.39791e-23	2.1575e-21	Tmem150a
110	ENSMUSG00000027186	0.302244	1.13509	0.438902	2.5862	0.00970395	0.027986	Elf5
111	ENSMUSG00000095562	0.85056	1.13191	0.163768	6.91164	4.79086e-12	6.22743e-11	Gm21887
112	ENSMUSG00000032092	0.632055	1.13029	0.175699	6.43312	1.25011e-10	1.3832e-09	Mpzl2
113	ENSMUSG00000020303	0.853575	1.1286	0.153402	7.3571	1.87943e-13	2.83729e-12	Stc2
114	ENSMUSG00000022711	1.66755	1.12475	0.119419	9.41849	4.57626e-21	1.50983e-19	Pmm2
115	ENSMUSG00000048758	3.52354	1.12207	0.0793148	14.147	1.94835e-45	4.31156e-43	Rpl29
116	ENSMUSG00000032898	1.27163	1.11989	0.149733	7.47924	7.47541e-14	1.17547e-12	Fbxo21
117	ENSMUSG00000032431	1.29332	1.10837	0.1377	8.04914	8.33796e-16	1.62689e-14	Crtap
118	ENSMUSG00000061082	1.19217	1.10642	0.155058	7.13553	9.64163e-13	1.36472e-11	Plac1
119	ENSMUSG00000041926	2.69225	1.10521	0.102971	10.7332	7.11276e-27	4.08443e-25	Rnpep
120	ENSMUSG00000028466	0.956437	1.10481	0.14619	7.55738	4.11273e-14	6.69924e-13	Creb3
121	ENSMUSG00000026175	1.38609	1.09955	0.146558	7.50251	6.2605e-14	9.96518e-13	Vil1
122	ENSMUSG00000037278	5.52394	1.09864	0.0738265	14.8813	4.3571e-50	1.41186e-47	Tmem97
123	ENSMUSG00000062070	1.4223	1.09781	0.12755	8.60692	7.50471e-18	1.77781e-16	Pgk1
124	ENSMUSG00000033831	1.27961	1.09652	0.166413	6.58915	4.42338e-11	5.19861e-10	Fgb
125	ENSMUSG00000047547	0.571492	1.09482	0.158731	6.89733	5.29873e-12	6.83861e-11	Cltb
126	ENSMUSG00000025792	1.3237	1.08834	0.131931	8.24937	1.5923e-16	3.29087e-15	Slc25a10
127	ENSMUSG00000000278	2.38625	1.08438	0.117235	9.24961	2.2532e-20	6.97724e-19	Scpep1
128	ENSMUSG00000031387	1.95953	1.08125	0.125368	8.62463	6.42984e-18	1.53926e-16	Renbp
129	ENSMUSG00000026688	5.50681	1.08115	0.102617	10.5358	5.9076e-26	3.19045e-24	Mgst3
130	ENSMUSG00000032492	2.17312	1.08084	0.142552	7.58206	3.40108e-14	5.60984e-13	Pth1r
131	ENSMUSG00000035504	2.77207	1.0807	0.12135	8.90561	5.30952e-19	1.451e-17	Reep6
132	ENSMUSG00000019302	1.24695	1.07996	0.139469	7.74334	9.68387e-15	1.68641e-13	Atp6v0a1
133	ENSMUSG00000023990	0.872745	1.07859	0.14977	7.20162	5.94992e-13	8.52822e-12	Tfeb
134	ENSMUSG00000071052	1.129	1.07503	0.127045	8.46185	2.63161e-17	5.95398e-16	Rpl7a-ps5
135	ENSMUSG00000031503	1.56908	1.07468	0.165316	6.50081	7.98913e-11	9.1062e-10	Col4a2
136	ENSMUSG00000038009	1.2725	1.07441	0.142052	7.56353	3.9229e-14	6.41305e-13	Dnajc22
137	ENSMUSG00000026617	1.80137	1.07424	0.114852	9.35326	8.49838e-21	2.73425e-19	Bpnt1
138	ENSMUSG00000033379	12.3188	1.06765	0.0772763	13.816	2.04203e-43	3.85987e-41	Atp6v0b
139	ENSMUSG00000020078	3.22624	1.06653	0.103577	10.297	7.27105e-25	3.50906e-23	Vps26a
140	ENSMUSG00000058135	4.09298	1.06596	0.120802	8.82402	1.10419e-18	2.86237e-17	Gstm1
141	ENSMUSG00000049422	7.62104	1.06495	0.0894782	11.9018	1.15857e-32	1.00112e-30	Chchd10
142	ENSMUSG00000057836	2.29513	1.06407	0.119582	8.89822	5.67496e-19	1.54158e-17	Xlr3a
143	ENSMUSG00000052837	0.866757	1.06298	0.157178	6.76294	1.3522e-11	1.69221e-10	Junb
144	ENSMUSG00000001211	1.29569	1.06211	0.132626	8.0083	1.16304e-15	2.23092e-14	Agpat3
145	ENSMUSG00000003559	2.02918	1.05953	0.117608	9.00893	2.08082e-19	5.97447e-18	As3mt
146	ENSMUSG00000063931	1.69147	1.05639	0.117542	8.98738	2.53187e-19	7.17863e-18	Pepd
147	ENSMUSG00000064181	1.80044	1.05582	0.113567	9.29689	1.4462e-20	4.5879e-19	Rab3ip
148	ENSMUSG00000038633	6.98044	1.052	0.0826147	12.7338	3.83779e-37	4.58634e-35	Degs1
149	ENSMUSG00000078877	0.524329	1.051	0.167368	6.27958	3.39489e-10	3.52827e-09	Gm14295
150	ENSMUSG00000043439	2.36427	1.04899	0.109785	9.55493	1.23663e-21	4.33203e-20	E130012A19Rik
151	ENSMUSG00000032359	15.4848	1.04751	0.125634	8.33775	7.5717e-17	1.64743e-15	Ctsh
152	ENSMUSG00000023057	0.684356	1.0461	0.170652	6.13001	8.7873e-10	8.51786e-09	Fabp2
153	ENSMUSG00000026227	0.814728	1.04364	0.159859	6.52853	6.6417e-11	7.65695e-10	2810459M11Rik
154	ENSMUSG00000029622	3.07457	1.03956	0.105369	9.86588	5.85189e-23	2.30845e-21	Arpc1b
155	ENSMUSG00000024391	45.5554	1.03881	0.138172	7.51824	5.55185e-14	8.8683e-13	Apom
156	ENSMUSG00000039395	0.68302	1.03763	0.156002	6.65136	2.90401e-11	3.45776e-10	Mreg
157	ENSMUSG00000025915	1.98236	1.03627	0.118081	8.77588	1.69569e-18	4.24999e-17	Sgk3
158	ENSMUSG00000019998	8.48039	1.0353	0.0980491	10.559	4.61797e-26	2.52403e-24	Stx7
159	ENSMUSG00000018821	2.5209	1.0339	0.095697	10.8038	3.30096e-27	1.95749e-25	Avpi1
160	ENSMUSG00000009646	3.39715	1.03235	0.121783	8.47691	2.3125e-17	5.25848e-16	Pla2g12b
161	ENSMUSG00000011114	11.0592	1.02781	0.0646479	15.8985	6.48614e-57	2.94244e-54	Tbrg1
162	ENSMUSG00000031557	0.842726	1.02691	0.144238	7.11955	1.08279e-12	1.51607e-11	Plekha2
163	ENSMUSG00000026726	11.6162	1.02588	0.131623	7.79409	6.48739e-15	1.15134e-13	Cubn
164	ENSMUSG00000028023	0.559611	1.02212	0.171842	5.94804	2.71375e-09	2.4354e-08	Pitx2
165	ENSMUSG00000027364	7.88786	1.02101	0.0627472	16.2718	1.56384e-59	8.86793e-57	Usp50
166	ENSMUSG00000031827	16.774	1.01946	0.10149	10.0449	9.67776e-24	4.08402e-22	Cotl1
167	ENSMUSG00000031765	84.6292	1.01945	0.111211	9.16676	4.8746e-20	1.45484e-18	Mt1
168	ENSMUSG00000034707	1.61745	1.01908	0.13448	7.57791	3.51159e-14	5.77185e-13	Gns
169	ENSMUSG00000019838	0.677922	1.0176	0.160412	6.34366	2.24376e-10	2.41205e-09	Slc16a10
170	ENSMUSG00000044026	0.977467	1.01755	0.144289	7.05215	1.76172e-12	2.38925e-11	Slc35g1
171	ENSMUSG00000029826	1.37968	1.01433	0.1572	6.45252	1.10004e-10	1.22462e-09	Zc3hav1
172	ENSMUSG00000060935	1.60683	1.01418	0.130794	7.75405	8.90067e-15	1.553e-13	Tmem263
173	ENSMUSG00000001436	0.82525	1.01209	0.14611	6.92693	4.30066e-12	5.63058e-11	Slc19a1
174	ENSMUSG00000029161	0.888638	1.01118	0.154673	6.53758	6.2524e-11	7.23572e-10	Cgref1
175	ENSMUSG00000042215	1.91103	1.01021	0.112974	8.9419	3.82524e-19	1.06461e-17	Bag2
176	ENSMUSG00000057262	1.86389	1.00868	0.101819	9.90658	3.89743e-23	1.57162e-21	Gm10020
177	ENSMUSG00000053559	0.672695	1.00801	0.16185	6.22804	4.72315e-10	4.75091e-09	Smagp
178	ENSMUSG00000034854	1.95845	1.00677	0.133478	7.54254	4.60908e-14	7.44096e-13	Mfsd12
179	ENSMUSG00000027134	0.534947	1.00601	0.17071	5.89307	3.79081e-09	3.31349e-08	Lpcat4
180	ENSMUSG00000018339	8.59652	1.00583	0.10929	9.20339	3.46838e-20	1.04547e-18	Gpx3
181	ENSMUSG00000020077	0.641512	1.00552	0.305816	3.28799	0.00100906	0.00367826	Srgn
182	ENSMUSG00000029518	0.867231	1.00532	0.13891	7.2372	4.58034e-13	6.68126e-12	Rab35
183	ENSMUSG00000029171	0.546626	1.00477	0.161211	6.23263	4.58681e-10	4.62401e-09	Pgm1
184	ENSMUSG00000094777	2.69214	1.00439	0.147586	6.8055	1.007e-11	1.27427e-10	Hist1h2ap
185	ENSMUSG00000023045	2.07208	1.00308	0.131242	7.643	2.12222e-14	3.57234e-13	Soat2
186	ENSMUSG00000030492	1.15909	1.00291	0.158119	6.34279	2.25635e-10	2.4227e-09	Slc7a9
187	ENSMUSG00000038224	0.871039	1.00256	0.166219	6.03156	1.62383e-09	1.50031e-08	Serpinf2
188	ENSMUSG00000051495	0.944367	0.997824	0.163156	6.11577	9.60937e-10	9.20653e-09	Irf2bp2
189	ENSMUSG00000073481	1.87319	0.996708	0.11689	8.5269	1.50322e-17	3.46161e-16	Marc2
190	ENSMUSG00000024516	1.60709	0.995726	0.121708	8.18124	2.80941e-16	5.70241e-15	Sec11c
191	ENSMUSG00000028536	4.57479	0.995537	0.121295	8.20757	2.25708e-16	4.64365e-15	2610528J11Rik
192	ENSMUSG00000078952	0.395136	0.995267	0.259289	3.83845	0.000123814	0.000544531	Lncenc1
193	ENSMUSG00000001348	0.845494	0.995235	0.152967	6.5062	7.70758e-11	8.80742e-10	Acp5
194	ENSMUSG00000020766	10.9778	0.994108	0.0605352	16.422	1.33139e-60	8.62836e-58	Galk1
195	ENSMUSG00000038650	1.65424	0.992931	0.111835	8.87854	6.77434e-19	1.83473e-17	Rnh1
196	ENSMUSG00000053398	9.75465	0.992279	0.0756483	13.117	2.63086e-39	3.72965e-37	Phgdh
197	ENSMUSG00000001270	0.739288	0.9895	0.17919	5.52208	3.35012e-08	2.59792e-07	Ckb
198	ENSMUSG00000040848	0.938953	0.989029	0.141089	7.00995	2.38395e-12	3.18551e-11	Sft2d2
199	ENSMUSG00000069379	0.753015	0.988822	0.144622	6.8373	8.07016e-12	1.02816e-10	Gm4950
200	ENSMUSG00000054474	0.652777	0.986661	0.170538	5.78557	7.22667e-09	6.10499e-08	Thnsl2
201	ENSMUSG00000047230	1.62379	0.985783	0.145744	6.76378	1.34433e-11	1.68469e-10	Cldn2
202	ENSMUSG00000063354	0.975415	0.985276	0.153922	6.40113	1.54233e-10	1.68598e-09	Slc39a4
203	ENSMUSG00000026956	0.983335	0.98332	0.155929	6.30622	2.85933e-10	3.01986e-09	Uap1l1
204	ENSMUSG00000042367	0.449606	0.979393	0.33929	2.8866	0.00389428	0.0124062	Gjb3
205	ENSMUSG00000091490	0.589683	0.978088	0.161319	6.06308	1.33543e-09	1.2427e-08	Triml2
206	ENSMUSG00000035473	0.640737	0.97744	0.160076	6.10611	1.02092e-09	9.74527e-09	Galm
207	ENSMUSG00000025533	2.61907	0.976203	0.106435	9.17184	4.64994e-20	1.39237e-18	Asl
208	ENSMUSG00000001249	0.895463	0.975279	0.154679	6.30516	2.87891e-10	3.03373e-09	Hpn
209	ENSMUSG00000105361	0.504297	0.975077	0.161036	6.05502	1.40401e-09	1.30384e-08	AY036118
210	ENSMUSG00000025921	1.00582	0.973756	0.147003	6.62403	3.4953e-11	4.14006e-10	Rdh10
211	ENSMUSG00000023905	2.38006	0.972734	0.116028	8.38359	5.1337e-17	1.14162e-15	Tnfrsf12a
212	ENSMUSG00000062753	1.4386	0.97263	0.134476	7.23274	4.73331e-13	6.87126e-12	AI413582
213	ENSMUSG00000022180	1.71529	0.970699	0.143684	6.7558	1.42049e-11	1.77035e-10	Slc7a8
214	ENSMUSG00000087166	0.872188	0.970127	0.151941	6.3849	1.71509e-10	1.87031e-09	L1td1
215	ENSMUSG00000032047	0.962462	0.968069	0.137124	7.05981	1.66729e-12	2.27822e-11	Acat1
216	ENSMUSG00000042870	0.805863	0.966848	0.143437	6.74056	1.57778e-11	1.95296e-10	Tom1
217	ENSMUSG00000055850	3.53615	0.964098	0.0962852	10.0129	1.33711e-23	5.53953e-22	Rnf181
218	ENSMUSG00000031410	1.61178	0.962473	0.136395	7.05652	1.70728e-12	2.31888e-11	Nxf7
219	ENSMUSG00000018362	1.78164	0.961992	0.133943	7.18208	6.86578e-13	9.79454e-12	Kpna2
220	ENSMUSG00000087107	0.544001	0.96117	0.228113	4.21358	2.51355e-05	0.00012503	AI662270
221	ENSMUSG00000024725	1.62842	0.960348	0.114702	8.37255	5.63831e-17	1.24166e-15	Ostf1
222	ENSMUSG00000060143	17.4155	0.959344	0.0390189	24.5867	1.75344e-133	7.9545e-130	Gm10076
223	ENSMUSG00000035000	1.72834	0.959056	0.137696	6.96504	3.28302e-12	4.34211e-11	Dpp4
224	ENSMUSG00000067768	0.83607	0.958838	0.146892	6.5275	6.68767e-11	7.70015e-10	Xlr4b
225	ENSMUSG00000066407	2.71473	0.957634	0.0937632	10.2133	1.72842e-24	8.08349e-23	Gm10263
226	ENSMUSG00000023262	1.2417	0.956029	0.136847	6.98612	2.826e-12	3.75891e-11	Acy1
227	ENSMUSG00000028124	1.74082	0.955411	0.108793	8.78194	1.60683e-18	4.06093e-17	Gclm
228	ENSMUSG00000052102	1.87527	0.953173	0.120382	7.91787	2.41605e-15	4.42846e-14	Gnpda1
229	ENSMUSG00000058328	0.54612	0.950972	0.166517	5.71095	1.12345e-08	9.24964e-08	Xlr5a
230	ENSMUSG00000001025	0.597285	0.949091	0.278153	3.41212	0.0006446	0.00245424	S100a6
231	ENSMUSG00000056131	1.2567	0.949	0.130645	7.26395	3.75953e-13	5.51945e-12	Pgm3
232	ENSMUSG00000024354	0.710534	0.948177	0.160396	5.91146	3.39085e-09	2.99856e-08	Slc23a1
233	ENSMUSG00000044367	1.21536	0.947929	0.141447	6.70164	2.06092e-11	2.51326e-10	Slc16a13
234	ENSMUSG00000060512	0.689252	0.947364	0.16064	5.89742	3.69218e-09	3.23351e-08	0610040J01Rik
235	ENSMUSG00000024863	0.53791	0.945398	0.189447	4.9903	6.02852e-07	3.9181e-06	Mbl2
236	ENSMUSG00000024410	0.705272	0.945212	0.153848	6.1438	8.05708e-10	7.86042e-09	3110002H16Rik
237	ENSMUSG00000046324	0.643945	0.94494	0.156209	6.04922	1.45549e-09	1.34889e-08	Ermp1
238	ENSMUSG00000052397	6.19613	0.944314	0.0860123	10.9788	4.8314e-28	3.15362e-26	Ezr
239	ENSMUSG00000030587	3.81715	0.943708	0.100022	9.43499	3.91023e-21	1.2948e-19	2200002D01Rik
240	ENSMUSG00000031402	0.830997	0.943319	0.15075	6.25752	3.9115e-10	4.0146e-09	Mpp1
241	ENSMUSG00000039886	1.92888	0.94057	0.116603	8.06645	7.23714e-16	1.4182e-14	Tmem120a
242	ENSMUSG00000048007	0.50054	0.93961	0.157378	5.9704	2.36677e-09	2.14095e-08	Timm8a1
243	ENSMUSG00000096188	1.07314	0.939609	0.139315	6.74447	1.53583e-11	1.90364e-10	Cmtm4
244	ENSMUSG00000036880	1.66772	0.939172	0.120201	7.81334	5.56916e-15	9.94664e-14	Acaa2
245	ENSMUSG00000068706	1.17507	0.937417	0.124389	7.53618	4.83928e-14	7.78489e-13	Gm10250
246	ENSMUSG00000036820	1.15206	0.937391	0.135642	6.91078	4.82007e-12	6.25206e-11	Amdhd2
247	ENSMUSG00000034918	0.710015	0.933721	0.164103	5.68986	1.2714e-08	1.03923e-07	Cdhr2
248	ENSMUSG00000030986	1.44112	0.932337	0.127107	7.33503	2.21671e-13	3.30793e-12	Dhx32
249	ENSMUSG00000038028	0.962646	0.931476	0.13455	6.92291	4.42468e-12	5.7846e-11	Tigar
250	ENSMUSG00000025981	1.41341	0.93074	0.119771	7.77097	7.78883e-15	1.36689e-13	Coq10b
251	ENSMUSG00000018919	0.917473	0.927793	0.165135	5.6184	1.92733e-08	1.54476e-07	Tm4sf5
252	ENSMUSG00000055044	1.41692	0.927512	0.133467	6.94935	3.66965e-12	4.8464e-11	Pdlim1
253	ENSMUSG00000002985	170.539	0.927323	0.105231	8.81229	1.22619e-18	3.14273e-17	Apoe
254	ENSMUSG00000022150	29.8827	0.925585	0.132238	6.99939	2.57085e-12	3.42516e-11	Dab2
255	ENSMUSG00000046687	0.308008	0.922676	0.190167	4.85191	1.22277e-06	7.57797e-06	Gm5424
256	ENSMUSG00000073640	3.61873	0.921262	0.0734216	12.5476	4.09977e-36	4.32526e-34	Rpl27-ps3
257	ENSMUSG00000039131	3.22743	0.921256	0.125464	7.34281	2.09158e-13	3.1315e-12	Gipc2
258	ENSMUSG00000038178	0.98962	0.92098	0.154345	5.96701	2.41647e-09	2.17722e-08	Slc43a2
259	ENSMUSG00000036499	1.55156	0.920113	0.132693	6.93415	4.08661e-12	5.36581e-11	Eea1
260	ENSMUSG00000091512	0.500334	0.918748	0.160705	5.71699	1.0843e-08	8.93537e-08	Lamtor3
261	ENSMUSG00000022295	2.75223	0.918747	0.0922645	9.95776	2.33267e-23	9.57662e-22	Atp6v1c1
262	ENSMUSG00000031383	3.41773	0.918219	0.0992866	9.24816	2.28382e-20	7.048e-19	Dusp9
263	ENSMUSG00000027173	0.716452	0.917119	0.166313	5.5144	3.49974e-08	2.7047e-07	Depdc7
264	ENSMUSG00000036026	1.25811	0.914317	0.126986	7.20014	6.01522e-13	8.60821e-12	Tmem63b
265	ENSMUSG00000028158	4.7562	0.914247	0.117303	7.7939	6.49714e-15	1.15134e-13	Mttp
266	ENSMUSG00000046034	1.51567	0.913633	0.117356	7.78512	6.96472e-15	1.2294e-13	Otulin
267	ENSMUSG00000028096	1.33534	0.909578	0.121391	7.49297	6.73305e-14	1.06799e-12	Gpr89
268	ENSMUSG00000039356	3.39247	0.909512	0.101535	8.95766	3.31656e-19	9.28739e-18	Exosc2
269	ENSMUSG00000024640	5.17411	0.908614	0.083307	10.9068	1.06943e-27	6.69166e-26	Psat1
270	ENSMUSG00000001999	0.518924	0.908504	0.162576	5.58819	2.29453e-08	1.81819e-07	Blvra
271	ENSMUSG00000038845	4.32277	0.907526	0.0670324	13.5386	9.24972e-42	1.55412e-39	Phb
272	ENSMUSG00000034484	5.0033	0.907343	0.086794	10.454	1.40494e-25	7.3682e-24	Snx2
273	ENSMUSG00000047557	2.17652	0.907282	0.117518	7.72035	1.16009e-14	2.00105e-13	Lxn
274	ENSMUSG00000049091	6.96682	0.905308	0.081873	11.0575	2.01708e-28	1.33584e-26	Sephs2
275	ENSMUSG00000026568	2.82594	0.904903	0.102604	8.81941	1.15069e-18	2.97443e-17	Mpc2
276	ENSMUSG00000006442	11.792	0.904862	0.0562639	16.0825	3.38688e-58	1.61732e-55	Srm
277	ENSMUSG00000069899	1.38686	0.904146	0.117017	7.7266	1.10459e-14	1.91258e-13	Gm12166
278	ENSMUSG00000026879	1.91337	0.902827	0.142054	6.35551	2.07739e-10	2.24116e-09	Gsn
279	ENSMUSG00000019158	6.09643	0.897696	0.0770458	11.6515	2.25567e-31	1.84375e-29	Tmem160
280	ENSMUSG00000027775	3.79083	0.896054	0.103493	8.65809	4.79735e-18	1.16693e-16	Mfsd1
281	ENSMUSG00000021591	1.55473	0.893207	0.12336	7.24065	4.4655e-13	6.53475e-12	Glrx
282	ENSMUSG00000025194	0.585169	0.893023	0.174971	5.10385	3.3282e-07	2.26024e-06	Abcc2
283	ENSMUSG00000055943	3.34861	0.892481	0.0867812	10.2843	8.29661e-25	3.92058e-23	Emc7
284	ENSMUSG00000031007	3.25617	0.892405	0.0964994	9.24777	2.29218e-20	7.0498e-19	Atp6ap2
285	ENSMUSG00000001418	3.49135	0.891009	0.0941881	9.45988	3.08285e-21	1.03213e-19	Glmp
286	ENSMUSG00000029311	1.15176	0.890737	0.150536	5.91708	3.27702e-09	2.90355e-08	Hsd17b11
287	ENSMUSG00000029802	3.51606	0.890013	0.103828	8.57197	1.01732e-17	2.38506e-16	Abcg2
288	ENSMUSG00000020300	0.46245	0.888325	0.173121	5.13123	2.87861e-07	1.97562e-06	Cpeb4
289	ENSMUSG00000026687	2.08828	0.888288	0.106101	8.37209	5.6603e-17	1.24348e-15	Aldh9a1
290	ENSMUSG00000025068	2.30667	0.887142	0.101817	8.71311	2.95654e-18	7.26957e-17	Gsto1
291	ENSMUSG00000053799	0.48117	0.886162	0.164393	5.39052	7.02537e-08	5.22469e-07	Exoc6
292	ENSMUSG00000027956	0.83937	0.884688	0.154408	5.72955	1.00699e-08	8.35137e-08	Tmem144
293	ENSMUSG00000062456	3.40003	0.883476	0.0741481	11.915	9.88322e-33	8.6339e-31	Rpl9-ps6
294	ENSMUSG00000003380	3.34024	0.881773	0.0890002	9.90754	3.8603e-23	1.56359e-21	Rabac1
295	ENSMUSG00000030538	5.6342	0.880882	0.0776002	11.3515	7.28762e-30	5.28965e-28	Cib1
296	ENSMUSG00000078193	4.28712	0.879449	0.0692104	12.7069	5.41386e-37	6.37921e-35	Gm2000
297	ENSMUSG00000019437	1.76216	0.879147	0.110321	7.96896	1.60015e-15	3.01206e-14	Tlcd1
298	ENSMUSG00000018574	0.685883	0.878466	0.151064	5.81519	6.05651e-09	5.15969e-08	Acadvl
299	ENSMUSG00000024663	0.684222	0.877364	0.1587	5.52845	3.23074e-08	2.51033e-07	Rab3il1
300	ENSMUSG00000027506	3.4269	0.877362	0.0928969	9.44447	3.57196e-21	1.18712e-19	Tpd52
301	ENSMUSG00000042903	3.23189	0.87723	0.119787	7.32327	2.42009e-13	3.59369e-12	Foxo4
302	ENSMUSG00000022849	0.934928	0.876672	0.139303	6.29326	3.1087e-10	3.24571e-09	Hspbap1
303	ENSMUSG00000004748	1.09095	0.87508	0.132828	6.58807	4.45571e-11	5.22984e-10	Mtfp1
304	ENSMUSG00000039745	0.535318	0.874649	0.161141	5.42785	5.70367e-08	4.28744e-07	Htatip2
305	ENSMUSG00000021944	1.21563	0.874117	0.139689	6.25757	3.91014e-10	4.0146e-09	Gata4
306	ENSMUSG00000009563	1.40269	0.87182	0.116076	7.51079	5.87723e-14	9.37155e-13	Tor2a
307	ENSMUSG00000044645	0.578835	0.871462	0.16255	5.36118	8.26793e-08	6.10373e-07	Gm7334
308	ENSMUSG00000021831	1.26423	0.870954	0.122145	7.13052	9.99923e-13	1.40874e-11	Ero1l
309	ENSMUSG00000031447	10.9041	0.870603	0.0686093	12.6893	6.78086e-37	7.88754e-35	Lamp1
310	ENSMUSG00000028461	1.09883	0.870018	0.129862	6.69958	2.09025e-11	2.5422e-10	Ccdc107
311	ENSMUSG00000072946	0.580478	0.869761	0.151056	5.75787	8.51815e-09	7.13621e-08	Ptgr2
312	ENSMUSG00000033589	1.08987	0.86895	0.13402	6.48373	8.948e-11	1.01355e-09	Reep4
313	ENSMUSG00000026385	24.627	0.868847	0.0705471	12.3159	7.44252e-35	7.26086e-33	Dbi
314	ENSMUSG00000017929	0.934857	0.868534	0.139327	6.23379	4.55272e-10	4.59475e-09	B4galt5
315	ENSMUSG00000036106	1.49363	0.867513	0.122122	7.10367	1.21485e-12	1.68537e-11	Prr5
316	ENSMUSG00000031371	2.90894	0.866301	0.105967	8.17521	2.95355e-16	5.96827e-15	Haus7
317	ENSMUSG00000021676	0.732919	0.865467	0.151242	5.7224	1.05033e-08	8.68698e-08	Iqgap2
318	ENSMUSG00000002981	2.35567	0.863707	0.09446	9.14363	6.03897e-20	1.78474e-18	Clptm1
319	ENSMUSG00000047789	0.875479	0.863133	0.155608	5.54683	2.90898e-08	2.28118e-07	Slc38a9
320	ENSMUSG00000006519	14.6868	0.862965	0.112954	7.63996	2.17284e-14	3.65078e-13	Cyba
321	ENSMUSG00000039878	2.35502	0.862783	0.129428	6.66615	2.62604e-11	3.13501e-10	Slc39a5
322	ENSMUSG00000078813	0.564965	0.861674	0.15488	5.5635	2.64419e-08	2.08072e-07	Leng1
323	ENSMUSG00000041649	0.54413	0.86085	0.174345	4.93762	7.90798e-07	5.0492e-06	Klf8
324	ENSMUSG00000074457	0.912706	0.859473	0.159878	5.37579	7.62458e-08	5.64256e-07	S100a16
325	ENSMUSG00000020777	0.619376	0.859025	0.156597	5.4856	4.12078e-08	3.14369e-07	Acox1
326	ENSMUSG00000025764	3.27137	0.858787	0.10563	8.13012	4.28854e-16	8.58939e-15	Jade1
327	ENSMUSG00000022544	0.838036	0.858247	0.13894	6.17712	6.52827e-10	6.43815e-09	Eef2kmt
328	ENSMUSG00000031021	1.51204	0.857927	0.124904	6.86872	6.47805e-12	8.3016e-11	Tmem9b
329	ENSMUSG00000096546	2.46481	0.857781	0.140187	6.11885	9.42555e-10	9.04952e-09	Smlr1
330	ENSMUSG00000004040	0.539036	0.855927	0.16268	5.26141	1.42952e-07	1.01805e-06	Stat3
331	ENSMUSG00000051483	2.79549	0.854834	0.0917338	9.31864	1.17843e-20	3.75153e-19	Cbr1
332	ENSMUSG00000020232	4.51922	0.854498	0.0824866	10.3592	3.79976e-25	1.90471e-23	Hmg20b
333	ENSMUSG00000001521	1.38919	0.853844	0.20516	4.16184	3.15698e-05	0.000154745	Tulp3
334	ENSMUSG00000026005	1.16115	0.85309	0.12808	6.66058	2.72748e-11	3.25183e-10	Rpe
335	ENSMUSG00000020057	0.474279	0.852565	0.169325	5.03509	4.7762e-07	3.17469e-06	Dram1
336	ENSMUSG00000006390	2.33062	0.85244	0.0997092	8.54927	1.23873e-17	2.87443e-16	Elovl1
337	ENSMUSG00000060681	1.43096	0.851187	0.136425	6.23925	4.39669e-10	4.45214e-09	Slc9a6
338	ENSMUSG00000010362	1.18851	0.851128	0.131012	6.49657	8.21696e-11	9.34242e-10	Rdm1
339	ENSMUSG00000070780	3.37523	0.851091	0.112449	7.56871	3.76954e-14	6.17348e-13	Rbm47
340	ENSMUSG00000020679	0.997771	0.849316	0.147855	5.74425	9.23306e-09	7.69959e-08	Hnf1b
341	ENSMUSG00000031584	4.01586	0.849103	0.077448	10.9635	5.72264e-28	3.70868e-26	Gsr
342	ENSMUSG00000029446	5.80148	0.848237	0.0983664	8.62324	6.50861e-18	1.55402e-16	Psph
343	ENSMUSG00000029560	0.997656	0.84667	0.134405	6.29938	2.98832e-10	3.13809e-09	Snx8
344	ENSMUSG00000096145	5.07829	0.845713	0.0907262	9.32159	1.14608e-20	3.6614e-19	Vkorc1
345	ENSMUSG00000026107	0.998541	0.84505	0.137677	6.1379	8.36197e-10	8.13164e-09	Nabp1
346	ENSMUSG00000031762	34.0111	0.843138	0.101191	8.33217	7.93769e-17	1.71895e-15	Mt2
347	ENSMUSG00000028937	0.973153	0.84273	0.130008	6.48212	9.04432e-11	1.02318e-09	Acot7
348	ENSMUSG00000026189	1.20177	0.840422	0.127207	6.60673	3.92893e-11	4.63552e-10	Pecr
349	ENSMUSG00000042569	1.66784	0.838846	0.106315	7.89018	3.01761e-15	5.48672e-14	Dhrs7b
350	ENSMUSG00000028672	0.994288	0.838483	0.132058	6.34934	2.16244e-10	2.33015e-09	Hmgcl
351	ENSMUSG00000042312	1.06248	0.838155	0.144404	5.80424	6.46572e-09	5.48631e-08	S100a13
352	ENSMUSG00000029084	0.448679	0.837784	0.174103	4.81199	1.49433e-06	9.12581e-06	Cd38
353	ENSMUSG00000000743	1.17527	0.837539	0.123739	6.76862	1.30014e-11	1.63156e-10	Chmp1a
354	ENSMUSG00000065947	3.27764	0.836273	0.101271	8.25773	1.48465e-16	3.1109e-15	mt-Nd4l
355	ENSMUSG00000031362	0.544298	0.83304	0.16671	4.99694	5.82476e-07	3.79929e-06	Xlr4c
356	ENSMUSG00000048450	2.95538	0.832328	0.130765	6.36508	1.95194e-10	2.11588e-09	Msx1
357	ENSMUSG00000024044	2.85093	0.832249	0.113981	7.30166	2.84242e-13	4.20021e-12	Epb41l3
358	ENSMUSG00000030674	1.37966	0.831718	0.139001	5.98353	2.18356e-09	1.98511e-08	Qprt
359	ENSMUSG00000034412	0.856979	0.829758	0.141797	5.85173	4.86483e-09	4.19967e-08	Tbc1d10a
360	ENSMUSG00000006589	24.8926	0.82793	0.056985	14.5289	7.94857e-48	2.1211e-45	Aprt
361	ENSMUSG00000033931	2.22666	0.826978	0.102254	8.08745	6.09268e-16	1.19911e-14	Rbm34
362	ENSMUSG00000029163	0.931169	0.826453	0.166143	4.97436	6.54625e-07	4.23234e-06	Emilin1
363	ENSMUSG00000025511	1.82959	0.826385	0.103545	7.98095	1.45207e-15	2.73901e-14	Tspan4
364	ENSMUSG00000078350	1.45131	0.825196	0.122062	6.76047	1.37546e-11	1.71895e-10	Smim1
365	ENSMUSG00000031422	35.7098	0.824533	0.0605874	13.609	3.54153e-42	6.17928e-40	Morf4l2
366	ENSMUSG00000078878	0.563267	0.823757	0.166016	4.96191	6.98036e-07	4.49807e-06	Gm14305
367	ENSMUSG00000022451	1.99903	0.821206	0.106755	7.69243	1.44368e-14	2.47609e-13	Twf1
368	ENSMUSG00000004270	1.71615	0.820736	0.124697	6.58186	4.64603e-11	5.44618e-10	Lpcat3
369	ENSMUSG00000032370	0.82749	0.818658	0.153394	5.33697	9.45108e-08	6.8986e-07	Lactb
370	ENSMUSG00000032607	3.92155	0.818546	0.172443	4.74676	2.06698e-06	1.22413e-05	Amt
371	ENSMUSG00000022949	7.40391	0.818217	0.126094	6.48894	8.64439e-11	9.81609e-10	Clic6
372	ENSMUSG00000040498	0.407808	0.81658	0.201743	4.04763	5.17381e-05	0.000243854	Igsf23
373	ENSMUSG00000052459	5.15143	0.816121	0.0964503	8.46157	2.63805e-17	5.95398e-16	Atp6v1a
374	ENSMUSG00000010045	0.893845	0.816078	0.136006	6.00032	1.96924e-09	1.8011e-08	Tmem115
375	ENSMUSG00000038489	8.59306	0.814292	0.0582265	13.9849	1.92747e-44	3.88621e-42	Polr2l
376	ENSMUSG00000055435	2.15046	0.813792	0.132894	6.12364	9.14621e-10	8.81866e-09	Maf
377	ENSMUSG00000071074	0.988063	0.813459	0.135882	5.98653	2.14371e-09	1.95084e-08	Yipf3
378	ENSMUSG00000059412	3.84557	0.812121	0.144268	5.62924	1.81e-08	1.45587e-07	Fxyd2
379	ENSMUSG00000097290	0.65937	0.811694	0.15883	5.11047	3.21365e-07	2.18736e-06	1300002E11Rik
380	ENSMUSG00000024990	93.8085	0.811151	0.142926	5.67532	1.3843e-08	1.12745e-07	Rbp4
381	ENSMUSG00000018171	2.684	0.810299	0.0982078	8.25086	1.57257e-16	3.26497e-15	Vmp1
382	ENSMUSG00000002365	0.676509	0.803426	0.150485	5.33892	9.35e-08	6.84134e-07	Snx9
383	ENSMUSG00000079941	0.772368	0.803276	0.141801	5.6648	1.47197e-08	1.19349e-07	Gm11273
384	ENSMUSG00000003546	1.05203	0.802456	0.146473	5.47853	4.28877e-08	3.26443e-07	Klc4
385	ENSMUSG00000022557	1.39763	0.801974	0.113649	7.05661	1.70619e-12	2.31888e-11	Bop1
386	ENSMUSG00000021385	0.586549	0.801397	0.157663	5.08296	3.716e-07	2.51795e-06	Ippk
387	ENSMUSG00000073293	0.844545	0.801149	0.160268	4.99881	5.76859e-07	3.77078e-06	Nudt10
388	ENSMUSG00000020644	12.6205	0.800582	0.0970064	8.25287	1.5463e-16	3.21779e-15	Id2
389	ENSMUSG00000050043	2.27809	0.800045	0.0988374	8.09455	5.74765e-16	1.13861e-14	Tmx2
390	ENSMUSG00000022742	2.73855	0.799694	0.10086	7.92875	2.21362e-15	4.09881e-14	Cpox
391	ENSMUSG00000024827	4.14357	0.799144	0.106634	7.49425	6.6679e-14	1.05951e-12	Gldc
392	ENSMUSG00000034424	12.6662	0.798809	0.0626309	12.7542	2.95307e-37	3.67031e-35	Gcsh
393	ENSMUSG00000078713	15.7065	0.798324	0.0531948	15.0075	6.55252e-51	2.28658e-48	Tomm5
394	ENSMUSG00000030934	10.099	0.797889	0.0904213	8.82413	1.10312e-18	2.86237e-17	Oat
395	ENSMUSG00000024556	3.251	0.797359	0.0864549	9.22283	2.89364e-20	8.81006e-19	Me2
396	ENSMUSG00000003309	1.17136	0.796596	0.126235	6.31041	2.78293e-10	2.94283e-09	Ap1m2
397	ENSMUSG00000046711	2.4941	0.794758	0.0858273	9.25998	2.0448e-20	6.37541e-19	Hmga1
398	ENSMUSG00000052423	1.10257	0.793561	0.12649	6.27373	3.52506e-10	3.64529e-09	B4galt3
399	ENSMUSG00000036138	2.72029	0.792436	0.100024	7.92249	2.32801e-15	4.28438e-14	Acaa1a
400	ENSMUSG00000041488	4.33081	0.791806	0.0998404	7.93072	2.17873e-15	4.04246e-14	Stx3
401	ENSMUSG00000041920	0.507517	0.78971	0.16343	4.8321	1.35103e-06	8.33304e-06	Slc16a6
402	ENSMUSG00000070803	0.300709	0.788969	0.255254	3.09092	0.00199536	0.00680088	Cited4
403	ENSMUSG00000034449	0.725065	0.787724	0.152385	5.1693	2.34971e-07	1.62864e-06	Dhrs11
404	ENSMUSG00000018736	0.895245	0.787673	0.141194	5.57865	2.42388e-08	1.91567e-07	Ndel1
405	ENSMUSG00000078875	0.328872	0.786566	0.178201	4.41393	1.01512e-05	5.43051e-05	Gm14419
406	ENSMUSG00000040813	1.49731	0.784831	0.117532	6.67762	2.42853e-11	2.93006e-10	Tex264
407	ENSMUSG00000073468	0.430005	0.783818	0.162945	4.81032	1.50688e-06	9.1881e-06	Sft2d1
408	ENSMUSG00000019804	14.1675	0.782959	0.0673045	11.6331	2.79768e-31	2.26637e-29	Snx3
409	ENSMUSG00000022750	0.632695	0.781517	0.164565	4.749	2.0443e-06	1.21228e-05	Klhl22
410	ENSMUSG00000034341	1.45085	0.781211	0.113507	6.8825	5.88093e-12	7.57921e-11	Wbp2
411	ENSMUSG00000026307	0.904429	0.78089	0.147318	5.30071	1.15353e-07	8.3461e-07	Scly
412	ENSMUSG00000017760	3.18142	0.779401	0.104115	7.48598	7.10175e-14	1.1206e-12	Ctsa
413	ENSMUSG00000038828	1.3676	0.779002	0.120236	6.47895	9.23634e-11	1.04101e-09	Tmem214
414	ENSMUSG00000057657	6.04701	0.778872	0.055925	13.9271	4.33776e-44	8.55576e-42	Rps18-ps3
415	ENSMUSG00000001666	16.6297	0.778583	0.0791051	9.84239	7.39311e-23	2.89128e-21	Ddt
416	ENSMUSG00000045636	0.869507	0.778271	0.15362	5.0662	4.05828e-07	2.72949e-06	Mtus1
417	ENSMUSG00000029195	0.356573	0.777518	0.182234	4.2666	1.98471e-05	0.000100825	Klb
418	ENSMUSG00000078887	0.641996	0.777481	0.150254	5.17444	2.286e-07	1.58812e-06	Gm6710
419	ENSMUSG00000002233	2.47975	0.777473	0.0977889	7.95052	1.85732e-15	3.47453e-14	Rhoc
420	ENSMUSG00000094685	1.63247	0.777196	0.110744	7.01797	2.25111e-12	3.02582e-11	Gm5900
421	ENSMUSG00000029036	2.37688	0.777138	0.0889513	8.73667	2.40092e-18	5.96811e-17	Atad3a
422	ENSMUSG00000043091	5.34935	0.775553	0.0721517	10.7489	5.99591e-27	3.46503e-25	Tuba1c
423	ENSMUSG00000026478	0.759638	0.774843	0.23054	3.361	0.000776609	0.00290804	Lamc1
424	ENSMUSG00000019528	1.48087	0.774479	0.115126	6.72723	1.7292e-11	2.12877e-10	Gyg
425	ENSMUSG00000032601	0.885532	0.774286	0.140619	5.50628	3.66485e-08	2.82268e-07	Prkar2a
426	ENSMUSG00000035637	3.14624	0.774131	0.0836041	9.25949	2.05421e-20	6.38281e-19	Grhpr
427	ENSMUSG00000036632	1.43593	0.773249	0.116399	6.64311	3.07124e-11	3.64253e-10	Alg5
428	ENSMUSG00000035311	0.533396	0.772204	0.169181	4.56438	5.00983e-06	2.79546e-05	Gnptab
429	ENSMUSG00000022219	0.691487	0.771735	0.166101	4.64617	3.38159e-06	1.95049e-05	Cideb
430	ENSMUSG00000071470	0.428567	0.771427	0.191255	4.03351	5.49508e-05	0.000258058	Ccnb1ip1
431	ENSMUSG00000024772	2.9909	0.770638	0.0882542	8.73202	2.50155e-18	6.20126e-17	Ehd1
432	ENSMUSG00000013160	3.57532	0.770478	0.0872331	8.8324	1.02452e-18	2.67882e-17	Atp6v0d1
433	ENSMUSG00000019210	7.55488	0.769663	0.0709762	10.8439	2.13069e-27	1.28025e-25	Atp6v1e1
434	ENSMUSG00000002343	0.624062	0.768753	0.152013	5.05717	4.25525e-07	2.84929e-06	Armc6
435	ENSMUSG00000015714	1.81276	0.767644	0.106094	7.2355	4.63833e-13	6.75498e-12	Cers2
436	ENSMUSG00000031504	0.922835	0.76747	0.151935	5.05129	4.38839e-07	2.93411e-06	Rab20
437	ENSMUSG00000037190	0.975254	0.767017	0.136174	5.63262	1.77494e-08	1.42893e-07	Cyb561d2
438	ENSMUSG00000096768	14.1802	0.766667	0.0779274	9.83822	7.70625e-23	2.98798e-21	Erdr1
439	ENSMUSG00000022365	2.26715	0.766415	0.0956908	8.00928	1.15381e-15	2.21791e-14	Derl1
440	ENSMUSG00000004846	0.619923	0.765729	0.157761	4.85374	1.21155e-06	7.51874e-06	Plod3
441	ENSMUSG00000025137	0.917374	0.76551	0.13685	5.59381	2.2214e-08	1.76641e-07	Pcyt2
442	ENSMUSG00000075701	6.25537	0.764968	0.0757426	10.0996	5.54809e-24	2.39704e-22	Vimp
443	ENSMUSG00000070972	0.904342	0.764781	0.132946	5.75257	8.78988e-09	7.35028e-08	Dnajc25
444	ENSMUSG00000038515	1.12191	0.764601	0.141775	5.39306	6.92687e-08	5.15566e-07	Grtp1
445	ENSMUSG00000021484	5.35646	0.763251	0.0673829	11.3271	9.63633e-30	6.88429e-28	Lman2
446	ENSMUSG00000033055	1.04355	0.762949	0.128754	5.92563	3.11097e-09	2.76995e-08	Ankrd54
447	ENSMUSG00000005683	2.18052	0.762888	0.0930955	8.19468	2.51258e-16	5.12283e-15	Cs
448	ENSMUSG00000023830	1.74956	0.762885	0.150889	5.05592	4.2831e-07	2.86583e-06	Igf2r
449	ENSMUSG00000032279	2.46651	0.762633	0.0959754	7.94613	1.92422e-15	3.59227e-14	Idh3a
450	ENSMUSG00000052906	1.03796	0.76217	0.125567	6.06984	1.28039e-09	1.19639e-08	Ubxn8
451	ENSMUSG00000025358	2.06849	0.762124	0.0978327	7.79007	6.69708e-15	1.18446e-13	Cdk2
452	ENSMUSG00000020956	1.01047	0.761682	0.129386	5.88689	3.93519e-09	3.43308e-08	Dtd2
453	ENSMUSG00000036078	2.90409	0.760045	0.085682	8.87053	7.28009e-19	1.95421e-17	Sigmar1
454	ENSMUSG00000020098	5.05169	0.759769	0.106881	7.10855	1.17264e-12	1.63298e-11	Pcbd1
455	ENSMUSG00000047554	1.33292	0.759256	0.123082	6.16872	6.88432e-10	6.78191e-09	Tmem41b
456	ENSMUSG00000070708	0.286599	0.758693	0.223334	3.39712	0.000680981	0.00257869	Gtsf1l
457	ENSMUSG00000037089	0.83151	0.758615	0.137803	5.50508	3.69005e-08	2.83968e-07	Slc35b2
458	ENSMUSG00000025139	0.559809	0.758041	0.158201	4.79164	1.65425e-06	9.98825e-06	Tollip
459	ENSMUSG00000027215	0.547014	0.757824	0.188344	4.0236	5.73142e-05	0.000268324	Cd82
460	ENSMUSG00000062580	7.99032	0.757315	0.0571379	13.2542	4.26783e-40	6.45366e-38	Timm17a
461	ENSMUSG00000018442	2.47257	0.756471	0.0959302	7.88564	3.12921e-15	5.67827e-14	Derl2
462	ENSMUSG00000018932	0.825762	0.755915	0.13944	5.42109	5.92362e-08	4.43807e-07	Map2k3
463	ENSMUSG00000040564	11.5654	0.755374	0.10531	7.17284	7.34599e-13	1.04467e-11	Apoc1
464	ENSMUSG00000035762	0.82744	0.753957	0.138372	5.44877	5.07203e-08	3.83168e-07	Tmem161b
465	ENSMUSG00000033577	3.02577	0.753347	0.122419	6.15383	7.56354e-10	7.41881e-09	Myo6
466	ENSMUSG00000034902	0.636336	0.752917	0.156794	4.80194	1.57134e-06	9.54192e-06	Pip5k1c
467	ENSMUSG00000070436	9.33629	0.752469	0.0856954	8.78074	1.62403e-18	4.093e-17	Serpinh1
468	ENSMUSG00000029507	1.09794	0.751539	0.123513	6.0847	1.16713e-09	1.09848e-08	Pus1
469	ENSMUSG00000032353	1.04045	0.751383	0.136963	5.48602	4.111e-08	3.1423e-07	Tmed3
470	ENSMUSG00000030800	2.01708	0.750639	0.114875	6.53439	6.38696e-11	7.38203e-10	Prss8
471	ENSMUSG00000024941	0.912311	0.750088	0.13254	5.65934	1.51958e-08	1.231e-07	Scyl1
472	ENSMUSG00000017861	1.02728	0.749649	0.142166	5.27306	1.34167e-07	9.60012e-07	Mybl2
473	ENSMUSG00000017801	0.88646	0.74947	0.134683	5.56472	2.62576e-08	2.06802e-07	Mlx
474	ENSMUSG00000000078	2.88861	0.748946	0.109382	6.84707	7.53767e-12	9.63229e-11	Klf6
475	ENSMUSG00000020741	0.622691	0.748872	0.159227	4.70317	2.56158e-06	1.50526e-05	Cluh
476	ENSMUSG00000041241	0.762401	0.747418	0.142351	5.25053	1.51665e-07	1.07588e-06	Mul1
477	ENSMUSG00000044712	0.705053	0.745947	0.167791	4.4457	8.76058e-06	4.73688e-05	Slc38a6
478	ENSMUSG00000032309	1.92294	0.745654	0.0985138	7.56903	3.76025e-14	6.1694e-13	Fbxo22
479	ENSMUSG00000027984	5.00108	0.745227	0.0814481	9.14971	5.70843e-20	1.69257e-18	Hadh
480	ENSMUSG00000028910	0.879453	0.74468	0.137214	5.42714	5.72648e-08	4.30102e-07	Mecr
481	ENSMUSG00000030612	2.66153	0.743241	0.0846865	8.77638	1.68822e-18	4.24299e-17	Mrpl46
482	ENSMUSG00000031502	3.96386	0.743173	0.12587	5.90431	3.54126e-09	3.11335e-08	Col4a1
483	ENSMUSG00000000385	1.89306	0.7431	0.122253	6.07837	1.21409e-09	1.14032e-08	Tmprss2
484	ENSMUSG00000032369	2.62231	0.742812	0.108991	6.81538	9.40123e-12	1.1913e-10	Plscr1
485	ENSMUSG00000015149	0.956219	0.742529	0.132965	5.5844	2.34514e-08	1.85505e-07	Sirt2
486	ENSMUSG00000028811	1.30611	0.74223	0.117055	6.34084	2.28519e-10	2.44788e-09	Yars
487	ENSMUSG00000023827	1.14659	0.742121	0.13141	5.64735	1.6294e-08	1.31761e-07	Agpat4
488	ENSMUSG00000023030	0.566572	0.742086	0.155336	4.7773	1.77664e-06	1.06751e-05	Slc11a2
489	ENSMUSG00000030688	2.27463	0.741213	0.108702	6.81877	9.1824e-12	1.1652e-10	Stard10
490	ENSMUSG00000059040	0.680061	0.741187	0.142752	5.19212	2.07912e-07	1.45667e-06	Eno1b
491	ENSMUSG00000043445	3.8099	0.740097	0.0726889	10.1817	2.39327e-24	1.11355e-22	Pgp
492	ENSMUSG00000051319	1.54814	0.739164	0.110836	6.66897	2.57596e-11	3.09099e-10	1500011K16Rik
493	ENSMUSG00000047797	0.417016	0.738434	0.185279	3.98553	6.73299e-05	0.000311199	Gjb1
494	ENSMUSG00000028943	1.44592	0.738362	0.149816	4.92847	8.28759e-07	5.27673e-06	Espn
495	ENSMUSG00000022437	3.74443	0.737782	0.0756073	9.75808	1.70358e-22	6.43294e-21	Samm50
496	ENSMUSG00000024955	0.667005	0.737742	0.154498	4.7751	1.79619e-06	1.07783e-05	Esrra
497	ENSMUSG00000019082	0.772055	0.737619	0.146946	5.01967	5.17602e-07	3.42289e-06	Slc25a22
498	ENSMUSG00000045672	0.345117	0.737122	0.207563	3.55132	0.000383311	0.00152534	Col27a1
499	ENSMUSG00000050299	7.87232	0.736712	0.0482188	15.2785	1.06338e-52	4.02e-50	Gm9843
500	ENSMUSG00000024805	2.22507	0.735833	0.101716	7.2342	4.68279e-13	6.8088e-12	Pcgf5
501	ENSMUSG00000033475	2.64451	0.734285	0.0887201	8.27641	1.26941e-16	2.67845e-15	Tomm6
502	ENSMUSG00000037936	1.0485	0.733137	0.13806	5.3103	1.09448e-07	7.93781e-07	Scarb1
503	ENSMUSG00000015837	1.83461	0.732963	0.106649	6.87265	6.30215e-12	8.08761e-11	Sqstm1
504	ENSMUSG00000090137	9.12373	0.732789	0.0468529	15.6402	3.87505e-55	1.59811e-52	Uba52
505	ENSMUSG00000022951	1.59217	0.73223	0.120124	6.09561	1.09018e-09	1.03357e-08	Rcan1
506	ENSMUSG00000032114	0.538445	0.732194	0.164377	4.45436	8.41441e-06	4.55785e-05	Slc37a4
507	ENSMUSG00000091780	0.682571	0.732155	0.143658	5.0965	3.45987e-07	2.3479e-06	Sco2
508	ENSMUSG00000032336	2.61071	0.731369	0.0909247	8.04368	8.71828e-16	1.69381e-14	Nptn
509	ENSMUSG00000044894	44.0637	0.731174	0.0529616	13.8057	2.35354e-43	4.35788e-41	Uqcrq
510	ENSMUSG00000028607	0.822268	0.731032	0.140667	5.19688	2.02662e-07	1.42099e-06	Cpt2
511	ENSMUSG00000050854	0.373125	0.730837	0.184299	3.96551	7.32404e-05	0.000337315	Tmem125
512	ENSMUSG00000019737	0.54141	0.73071	0.163833	4.46009	8.19266e-06	4.44569e-05	Syne4
513	ENSMUSG00000015839	1.65819	0.730659	0.107385	6.8041	1.01685e-11	1.28495e-10	Nfe2l2
514	ENSMUSG00000020376	1.09778	0.730443	0.137201	5.3239	1.01568e-07	7.38399e-07	Rnf130
515	ENSMUSG00000019791	0.810504	0.72954	0.141879	5.14198	2.71859e-07	1.8743e-06	Hint3
516	ENSMUSG00000051934	1.54836	0.729284	0.121295	6.01248	1.82706e-09	1.67953e-08	Spats2
517	ENSMUSG00000028646	0.839444	0.728852	0.146047	4.99055	6.02085e-07	3.91592e-06	Rragc
518	ENSMUSG00000020483	4.73119	0.728481	0.070752	10.2963	7.32612e-25	3.51692e-23	Dynll2
519	ENSMUSG00000030595	1.58689	0.725985	0.101849	7.12808	1.01778e-12	1.43168e-11	Nfkbib
520	ENSMUSG00000028671	0.839118	0.72407	0.135773	5.33293	9.66409e-08	7.04842e-07	Gale
521	ENSMUSG00000050732	8.21315	0.723955	0.0866824	8.35181	6.72273e-17	1.46977e-15	Vamp8
522	ENSMUSG00000032078	2.31169	0.723062	0.0904915	7.99039	1.34517e-15	2.55328e-14	Zpr1
523	ENSMUSG00000040511	0.417086	0.722853	0.16714	4.32482	1.52653e-05	7.93711e-05	Pvr
524	ENSMUSG00000028228	0.969835	0.722389	0.149877	4.81989	1.43641e-06	8.81767e-06	Cpne3
525	ENSMUSG00000052428	6.63352	0.722182	0.0676427	10.6764	1.31231e-26	7.44163e-25	Tmco1
526	ENSMUSG00000020818	0.513937	0.721279	0.156493	4.60903	4.04559e-06	2.29554e-05	Mfsd11
527	ENSMUSG00000029470	0.763441	0.721163	0.161586	4.46304	8.08061e-06	4.39277e-05	P2rx4
528	ENSMUSG00000031633	26.7066	0.719908	0.0504348	14.274	3.17674e-46	7.20564e-44	Slc25a4
529	ENSMUSG00000030872	4.30845	0.719541	0.0835968	8.60728	7.4816e-18	1.77698e-16	Gga2
530	ENSMUSG00000023021	1.35536	0.719424	0.113628	6.3314	2.42943e-10	2.59015e-09	Cers5
531	ENSMUSG00000032540	0.571116	0.719423	0.15837	4.54267	5.55472e-06	3.0768e-05	Abhd5
532	ENSMUSG00000021136	0.432988	0.718805	0.165568	4.34144	1.41552e-05	7.41513e-05	Smoc1
533	ENSMUSG00000028385	0.642151	0.718665	0.15551	4.62135	3.81248e-06	2.17688e-05	Snx30
534	ENSMUSG00000034108	1.40611	0.717873	0.118174	6.07472	1.24201e-09	1.16533e-08	Ccs
535	ENSMUSG00000035953	1.57626	0.717506	0.115745	6.19903	5.68126e-10	5.65819e-09	Tmem55b
536	ENSMUSG00000002900	1.18155	0.717384	0.194342	3.69134	0.000223076	0.00093529	Lamb1
537	ENSMUSG00000069117	51.5823	0.716952	0.0251044	28.5589	2.1805e-179	1.97837e-175	Gm10260
538	ENSMUSG00000006599	1.42027	0.716274	0.113714	6.29892	2.99727e-10	3.14384e-09	Gtf2h1
539	ENSMUSG00000019810	0.463779	0.715672	0.169144	4.23113	2.32517e-05	0.000116361	Fuca2
540	ENSMUSG00000020059	0.463315	0.714876	0.233726	3.0586	0.00222371	0.00747249	Sycp3
541	ENSMUSG00000004460	4.31545	0.714783	0.0765129	9.342	9.45344e-21	3.03078e-19	Dnajb11
542	ENSMUSG00000025762	0.412868	0.714604	0.169356	4.21954	2.44806e-05	0.00012204	Larp1b
543	ENSMUSG00000009293	0.91852	0.71459	0.131116	5.45007	5.0349e-08	3.80998e-07	Ube2g2
544	ENSMUSG00000068328	1.3674	0.713638	0.112592	6.33827	2.32363e-10	2.48612e-09	Aup1
545	ENSMUSG00000070284	0.876125	0.71351	0.135196	5.2776	1.30889e-07	9.38041e-07	Gmppb
546	ENSMUSG00000004849	2.60437	0.713423	0.0849894	8.39426	4.6883e-17	1.04513e-15	Ap1s1
547	ENSMUSG00000022136	3.23483	0.713415	0.0969986	7.3549	1.91073e-13	2.87497e-12	Dnajc3
548	ENSMUSG00000017950	1.14989	0.713049	0.155376	4.58917	4.45015e-06	2.50317e-05	Hnf4a
549	ENSMUSG00000019179	11.3988	0.71228	0.0485655	14.6664	1.05853e-48	3.09808e-46	Mdh2
550	ENSMUSG00000040808	12.4069	0.710191	0.172168	4.12499	3.70758e-05	0.000179311	S100g
551	ENSMUSG00000029545	1.56945	0.709432	0.109475	6.48033	9.15214e-11	1.0328e-09	Acads
552	ENSMUSG00000032020	0.368729	0.708064	0.19487	3.63353	0.000279575	0.00115142	Ubash3b
553	ENSMUSG00000021286	1.91494	0.707645	0.102953	6.87346	6.26611e-12	8.05275e-11	Zfyve21
554	ENSMUSG00000075703	1.37694	0.707175	0.121545	5.81819	5.94869e-09	5.08694e-08	Ept1
555	ENSMUSG00000037315	1.21662	0.706763	0.13276	5.3236	1.01736e-07	7.39032e-07	Jade3
556	ENSMUSG00000024104	0.996829	0.705754	0.129734	5.44002	5.32749e-08	4.01798e-07	Fam21
557	ENSMUSG00000019173	2.99776	0.705559	0.0897322	7.86294	3.75206e-15	6.75446e-14	Rab5c
558	ENSMUSG00000075012	0.778525	0.705015	0.152415	4.62563	3.7346e-06	2.1351e-05	Fjx1
559	ENSMUSG00000048578	3.30358	0.704904	0.0869254	8.10929	5.09162e-16	1.01308e-14	Mlec
560	ENSMUSG00000070713	0.851233	0.704507	0.140795	5.00379	5.62148e-07	3.68257e-06	Gm10282
561	ENSMUSG00000039234	0.619068	0.704447	0.168245	4.18704	2.8261e-05	0.000139506	Sec24d
562	ENSMUSG00000031438	3.79154	0.704163	0.1047	6.72554	1.74947e-11	2.15081e-10	Rnf128
563	ENSMUSG00000067215	0.408899	0.704137	0.212998	3.30584	0.000946919	0.00347267	Usp51
564	ENSMUSG00000019916	1.81794	0.70297	0.110396	6.36771	1.91875e-10	2.0824e-09	P4ha1
565	ENSMUSG00000001909	0.937881	0.702179	0.127693	5.49895	3.8206e-08	2.9302e-07	Trmt1
566	ENSMUSG00000037148	0.656377	0.70193	0.147546	4.75736	1.96145e-06	1.1685e-05	Arhgap10
567	ENSMUSG00000040532	1.13904	0.701568	0.119333	5.87909	4.1254e-09	3.59556e-08	Abhd11
568	ENSMUSG00000019818	4.82513	0.700955	0.0727905	9.62977	5.98643e-22	2.13838e-20	Cd164
569	ENSMUSG00000037905	1.22306	0.7007	0.116298	6.02504	1.69067e-09	1.5573e-08	Bri3bp
570	ENSMUSG00000061979	0.755041	0.700436	0.139939	5.00529	5.57775e-07	3.65921e-06	Wbscr16
571	ENSMUSG00000022788	0.429782	0.69964	0.174588	4.00738	6.13968e-05	0.000286403	Fgd4
572	ENSMUSG00000067931	0.631487	0.698729	0.154085	4.5347	5.76842e-06	3.18545e-05	Zfp948
573	ENSMUSG00000031352	1.30943	0.697239	0.118967	5.86079	4.60669e-09	3.99202e-08	Hccs
574	ENSMUSG00000046756	3.70292	0.696256	0.0739941	9.40962	4.97943e-21	1.62512e-19	Mrps7
575	ENSMUSG00000004789	0.97642	0.696229	0.131178	5.30752	1.11125e-07	8.04658e-07	Dlst
576	ENSMUSG00000046312	0.367442	0.695413	0.186925	3.72029	0.000198996	0.000840544	AI464131
577	ENSMUSG00000032014	0.563949	0.695095	0.167768	4.1432	3.42492e-05	0.000166529	Oaf
578	ENSMUSG00000032633	0.557349	0.694811	0.155938	4.4557	8.36196e-06	4.53214e-05	Flcn
579	ENSMUSG00000022265	0.344073	0.694795	0.186685	3.72176	0.000197842	0.000837232	Ank
580	ENSMUSG00000032741	1.0764	0.69475	0.149815	4.63738	3.52851e-06	2.02237e-05	Tpcn1
581	ENSMUSG00000022844	0.905738	0.694255	0.14489	4.79159	1.65462e-06	9.98825e-06	Pdia5
582	ENSMUSG00000004931	0.510423	0.69321	0.154721	4.48039	7.45069e-06	4.0674e-05	Apba3
583	ENSMUSG00000018999	0.671137	0.693102	0.151871	4.56375	5.02486e-06	2.8004e-05	Slc35b4
584	ENSMUSG00000024197	3.26314	0.692519	0.095657	7.23961	4.4999e-13	6.5745e-12	Plin3
585	ENSMUSG00000018604	1.1043	0.692356	0.137432	5.0378	4.70902e-07	3.13462e-06	Tbx3
586	ENSMUSG00000020484	1.91843	0.691964	0.109839	6.29982	2.97996e-10	3.13293e-09	Xbp1
587	ENSMUSG00000019797	1.33959	0.691924	0.115734	5.9786	2.25069e-09	2.04205e-08	1700021F05Rik
588	ENSMUSG00000026623	0.97113	0.691079	0.138388	4.99378	5.92104e-07	3.85654e-06	Lpgat1
589	ENSMUSG00000025504	0.304973	0.690356	0.193809	3.56205	0.000367965	0.00147137	Eps8l2
590	ENSMUSG00000025512	0.589967	0.690274	0.154408	4.47045	7.80556e-06	4.25089e-05	Chid1
591	ENSMUSG00000020570	6.05777	0.689812	0.0818739	8.4253	3.59822e-17	8.06091e-16	Sypl
592	ENSMUSG00000030452	2.45477	0.689755	0.088426	7.80036	6.17311e-15	1.10037e-13	Nipa2
593	ENSMUSG00000002580	5.06335	0.689727	0.0714976	9.64685	5.06891e-22	1.82501e-20	Mien1
594	ENSMUSG00000035199	1.97309	0.689398	0.0996456	6.91849	4.5647e-12	5.94987e-11	Arl6ip5
595	ENSMUSG00000040006	0.851424	0.687283	0.138795	4.95177	7.35418e-07	4.71218e-06	Ginm1
596	ENSMUSG00000021226	0.555396	0.687166	0.193906	3.54382	0.000394381	0.00156527	Acot2
597	ENSMUSG00000024588	0.939124	0.686072	0.132238	5.18815	2.12397e-07	1.48694e-06	Fech
598	ENSMUSG00000024869	0.512983	0.685961	0.15218	4.50757	6.55742e-06	3.59924e-05	Nudt8
599	ENSMUSG00000025925	3.07679	0.685797	0.0909156	7.54322	4.58506e-14	7.41537e-13	Terf1
600	ENSMUSG00000015806	2.56467	0.685726	0.0992271	6.91067	4.82359e-12	6.25206e-11	Qdpr
601	ENSMUSG00000078440	3.38315	0.685041	0.0756442	9.05609	1.35204e-19	3.9192e-18	Dohh
602	ENSMUSG00000036873	1.65483	0.684779	0.100156	6.83713	8.07976e-12	1.02816e-10	2410004B18Rik
603	ENSMUSG00000024833	2.36044	0.68413	0.117879	5.80366	6.48823e-09	5.49652e-08	Pola2
604	ENSMUSG00000028673	0.626894	0.683884	0.14912	4.58613	4.51538e-06	2.53672e-05	Fuca1
605	ENSMUSG00000028343	2.71443	0.683578	0.0918742	7.44037	1.00405e-13	1.56525e-12	Erp44
606	ENSMUSG00000015790	1.16521	0.682765	0.120292	5.67588	1.37974e-08	1.12474e-07	Surf1
607	ENSMUSG00000019478	4.17401	0.681991	0.0944989	7.21692	5.3179e-13	7.68301e-12	Rab4a
608	ENSMUSG00000005575	1.71257	0.681614	0.111322	6.12288	9.18982e-10	8.8513e-09	Ube2m
609	ENSMUSG00000064284	1.11913	0.681271	0.123231	5.5284	3.23163e-08	2.51033e-07	Cdpf1
610	ENSMUSG00000022346	0.79394	0.681218	0.154317	4.41441	1.01286e-05	5.42482e-05	Myc
611	ENSMUSG00000006369	1.96825	0.681046	0.115409	5.90116	3.60944e-09	3.16716e-08	Fbln1
612	ENSMUSG00000022853	0.328495	0.681009	0.191744	3.55166	0.00038281	0.00152402	Ehhadh
613	ENSMUSG00000022415	0.350505	0.680896	0.179281	3.79793	0.00014591	0.000629799	Syngr1
614	ENSMUSG00000023967	5.53738	0.68007	0.0632307	10.7554	5.59116e-27	3.25184e-25	Mrps18a
615	ENSMUSG00000018428	0.442851	0.679802	0.166291	4.08803	4.35056e-05	0.000207532	Akap1
616	ENSMUSG00000026664	1.4086	0.679599	0.129538	5.24632	1.55164e-07	1.09899e-06	Phyh
617	ENSMUSG00000047881	0.91038	0.678619	0.14073	4.82214	1.42025e-06	8.72438e-06	Rell1
618	ENSMUSG00000037169	1.56573	0.678233	0.128348	5.28435	1.26155e-07	9.06256e-07	Mycn
619	ENSMUSG00000041438	1.64497	0.677956	0.108589	6.2433	4.28428e-10	4.35289e-09	Cirh1a
620	ENSMUSG00000030431	1.12248	0.677477	0.123874	5.46908	4.52378e-08	3.44042e-07	Tmem238
621	ENSMUSG00000030539	0.621395	0.67684	0.223276	3.03141	0.00243416	0.00810166	Sema4b
622	ENSMUSG00000045594	0.483833	0.675781	0.164881	4.0986	4.15661e-05	0.000199013	Glb1
623	ENSMUSG00000020132	0.750629	0.674715	0.14697	4.59082	4.41498e-06	2.48648e-05	Rab21
624	ENSMUSG00000032083	152.07	0.674692	0.145056	4.65126	3.29921e-06	1.90418e-05	Apoa1
625	ENSMUSG00000067713	1.01419	0.674683	0.123776	5.45084	5.01325e-08	3.79676e-07	Prkag1
626	ENSMUSG00000030127	2.49063	0.674433	0.0856149	7.87752	3.33937e-15	6.04752e-14	Cops7a
627	ENSMUSG00000022148	0.417028	0.674107	0.165736	4.06736	4.75482e-05	0.000225512	Fyb
628	ENSMUSG00000019370	10.6744	0.673969	0.0567337	11.8795	1.51243e-32	1.29455e-30	Calm3
629	ENSMUSG00000031149	1.54898	0.67388	0.11418	5.90193	3.5927e-09	3.15553e-08	Praf2
630	ENSMUSG00000028199	0.924547	0.673738	0.141344	4.76666	1.87306e-06	1.12025e-05	Cryz
631	ENSMUSG00000027163	2.38412	0.673088	0.0934258	7.20452	5.82501e-13	8.38894e-12	Commd9
632	ENSMUSG00000015335	2.6639	0.673028	0.0938267	7.1731	7.332e-13	1.04432e-11	Zdhhc12
633	ENSMUSG00000055723	4.15197	0.672725	0.0747855	8.9954	2.35381e-19	6.73694e-18	Rras2
634	ENSMUSG00000031513	1.6664	0.672688	0.108755	6.18534	6.19688e-10	6.13802e-09	Leprotl1
635	ENSMUSG00000027822	0.702122	0.672643	0.148684	4.52398	6.06868e-06	3.34515e-05	Slc33a1
636	ENSMUSG00000033916	5.08306	0.672501	0.0664581	10.1192	4.5426e-24	2.00073e-22	Chmp2a
637	ENSMUSG00000068921	2.12322	0.672365	0.0907064	7.41254	1.23903e-13	1.89573e-12	Dap3
638	ENSMUSG00000029053	0.614006	0.671252	0.147363	4.55511	5.23588e-06	2.90729e-05	Prkcz
639	ENSMUSG00000039682	4.04894	0.671162	0.0730716	9.18499	4.11569e-20	1.23648e-18	Lap3
640	ENSMUSG00000006494	0.579626	0.670987	0.155745	4.30825	1.64549e-05	8.49787e-05	Pdk1
641	ENSMUSG00000074218	0.986559	0.669011	0.141315	4.73417	2.19955e-06	1.3001e-05	Cox7a1
642	ENSMUSG00000023048	1.17069	0.6685	0.129256	5.17192	2.31707e-07	1.60847e-06	Prr13
643	ENSMUSG00000025495	1.46057	0.668084	0.106425	6.27751	3.44029e-10	3.56321e-09	Ptdss2
644	ENSMUSG00000022842	1.16353	0.667629	0.119753	5.57504	2.4748e-08	1.95251e-07	Ece2
645	ENSMUSG00000029174	0.545875	0.666563	0.160459	4.1541	3.26566e-05	0.000159469	Tbc1d1
646	ENSMUSG00000037573	0.601762	0.665941	0.164344	4.05212	5.07557e-05	0.000239348	Tob1
647	ENSMUSG00000037720	4.47739	0.664952	0.0756126	8.7942	1.44073e-18	3.66156e-17	Tmem33
648	ENSMUSG00000030741	1.48604	0.664793	0.112068	5.93206	2.9916e-09	2.67153e-08	Spns1
649	ENSMUSG00000037740	4.08581	0.664758	0.0700861	9.48487	2.42684e-21	8.24671e-20	Mrps26
650	ENSMUSG00000023443	0.329537	0.664435	0.206284	3.22098	0.00127754	0.00457245	Esx1
651	ENSMUSG00000023074	1.6	0.663914	0.117107	5.66928	1.43395e-08	1.16475e-07	Mospd1
652	ENSMUSG00000051257	3.85841	0.663809	0.108875	6.09696	1.08108e-09	1.02601e-08	Trap1a
653	ENSMUSG00000002949	3.56014	0.663415	0.0767908	8.63925	5.65829e-18	1.36174e-16	Timm44
654	ENSMUSG00000002147	0.611421	0.662701	0.151738	4.36739	1.25741e-05	6.61745e-05	Stat6
655	ENSMUSG00000020577	3.90052	0.662684	0.10876	6.09307	1.10765e-09	1.04685e-08	Tspan13
656	ENSMUSG00000024527	0.617156	0.662345	0.147695	4.48456	7.30653e-06	3.99591e-05	Afg3l2
657	ENSMUSG00000025240	1.04439	0.662152	0.127929	5.17594	2.26772e-07	1.57663e-06	Sacm1l
658	ENSMUSG00000027082	1.68767	0.661962	0.133025	4.97624	6.48327e-07	4.19862e-06	Tfpi
659	ENSMUSG00000032328	1.8993	0.660487	0.103846	6.36027	2.014e-10	2.17536e-09	Tmem30a
660	ENSMUSG00000039047	0.468642	0.660394	0.16057	4.11281	3.90867e-05	0.000188438	Pigk
661	ENSMUSG00000030982	0.596063	0.660326	0.150479	4.38816	1.14312e-05	6.06166e-05	9030624J02Rik
662	ENSMUSG00000090544	0.50547	0.660115	0.15474	4.26595	1.99049e-05	0.000100949	Gm6576
663	ENSMUSG00000058147	0.356719	0.659365	0.252452	2.61184	0.00900555	0.0261883	Xlr3c
664	ENSMUSG00000018569	7.2853	0.658251	0.0962449	6.83934	7.95606e-12	1.01527e-10	Cldn7
665	ENSMUSG00000007888	0.466208	0.657476	0.187067	3.51466	0.000440324	0.00172647	Crlf1
666	ENSMUSG00000036391	1.22848	0.657284	0.131301	5.00593	5.55936e-07	3.6502e-06	Sec24a
667	ENSMUSG00000059708	0.547341	0.657246	0.183969	3.57259	0.000353475	0.00141868	Akap17b
668	ENSMUSG00000024480	4.86006	0.656359	0.0783113	8.38141	5.22982e-17	1.16015e-15	Ap3s1
669	ENSMUSG00000034320	0.627008	0.656088	0.168057	3.90396	9.46313e-05	0.000424205	Slc26a2
670	ENSMUSG00000002992	0.854839	0.655995	0.156096	4.2025	2.63984e-05	0.000131024	Apoc2
671	ENSMUSG00000062908	2.14011	0.655491	0.0979445	6.69247	2.19429e-11	2.6616e-10	Acadm
672	ENSMUSG00000021276	1.48553	0.655148	0.107454	6.09702	1.08061e-09	1.02601e-08	Cinp
673	ENSMUSG00000018659	0.373661	0.655025	0.17093	3.83211	0.000127047	0.000557666	Pnpo
674	ENSMUSG00000014856	3.80019	0.654738	0.0738071	8.87094	7.25281e-19	1.95266e-17	Tmem208
675	ENSMUSG00000021432	0.583547	0.653858	0.157334	4.15586	3.24059e-05	0.00015833	Slc35b3
676	ENSMUSG00000024661	162.547	0.653225	0.0807432	8.09015	5.95926e-16	1.1754e-14	Fth1
677	ENSMUSG00000079557	0.890637	0.652692	0.136187	4.79261	1.64624e-06	9.952e-06	March2
678	ENSMUSG00000021758	0.272177	0.652602	0.243747	2.67738	0.00742009	0.0220008	Ddx4
679	ENSMUSG00000036752	12.9969	0.651977	0.0512009	12.7337	3.84175e-37	4.58634e-35	Tubb4b
680	ENSMUSG00000025190	2.00833	0.651358	0.0964566	6.75286	1.44961e-11	1.80168e-10	Got1
681	ENSMUSG00000019087	1.96914	0.651352	0.104176	6.25242	4.04142e-10	4.12462e-09	Atp6ap1
682	ENSMUSG00000024896	2.2423	0.650986	0.0921052	7.06785	1.57347e-12	2.16633e-11	Minpp1
683	ENSMUSG00000021665	0.663691	0.650719	0.153776	4.23159	2.32046e-05	0.00011622	Hexb
684	ENSMUSG00000036285	1.53129	0.650516	0.152227	4.27334	1.92566e-05	9.81546e-05	Noa1
685	ENSMUSG00000024082	0.703573	0.650371	0.144449	4.50244	6.71777e-06	3.6828e-05	Ndufaf7
686	ENSMUSG00000026675	0.573128	0.650089	0.153109	4.24591	2.17703e-05	0.000109674	Hsd17b7
687	ENSMUSG00000007812	0.780774	0.649457	0.142024	4.57287	4.81091e-06	2.69441e-05	Zfp655
688	ENSMUSG00000028696	1.33924	0.649046	0.199804	3.24842	0.00116048	0.00418317	Ipp
689	ENSMUSG00000020869	5.32577	0.648972	0.0648084	10.0137	1.32696e-23	5.53953e-22	Lrrc59
690	ENSMUSG00000037366	0.347385	0.6488	0.184585	3.51492	0.000439892	0.00172553	Pafah2
691	ENSMUSG00000028136	1.45637	0.647482	0.115551	5.60343	2.10151e-08	1.67843e-07	Snx27
692	ENSMUSG00000026958	0.765343	0.64725	0.157884	4.09953	4.13996e-05	0.00019832	Dpp7
693	ENSMUSG00000030232	0.533219	0.647039	0.160675	4.02701	5.64908e-05	0.000264742	Aebp2
694	ENSMUSG00000107283	1.72134	0.646575	0.105128	6.15035	7.73125e-10	7.56695e-09	Mpv17
695	ENSMUSG00000050953	5.50203	0.646501	0.0915308	7.06321	1.62702e-12	2.22654e-11	Gja1
696	ENSMUSG00000020611	0.960216	0.646314	0.128557	5.02744	4.97083e-07	3.29922e-06	Gna13
697	ENSMUSG00000035559	0.971021	0.64623	0.128913	5.01292	5.36095e-07	3.52974e-06	Mpv17l2
698	ENSMUSG00000078867	0.306388	0.645947	0.207317	3.11575	0.00183478	0.00632964	Gm14418
699	ENSMUSG00000031770	0.878667	0.645838	0.149617	4.3166	1.58451e-05	8.21032e-05	Herpud1
700	ENSMUSG00000022898	0.862216	0.645391	0.137565	4.69154	2.71155e-06	1.58825e-05	Dscr3
701	ENSMUSG00000010607	2.29575	0.645143	0.095818	6.733	1.662e-11	2.05161e-10	Pigyl
702	ENSMUSG00000014959	2.27871	0.644962	0.095181	6.77616	1.2341e-11	1.55298e-10	Gorasp2
703	ENSMUSG00000021306	0.315738	0.644206	0.204874	3.1444	0.00166426	0.00578982	Gpr137b
704	ENSMUSG00000021339	0.341886	0.643622	0.17067	3.77115	0.0001625	0.000695124	Mrs2
705	ENSMUSG00000009090	1.27427	0.643581	0.12429	5.17806	2.24202e-07	1.55996e-06	Ap1b1
706	ENSMUSG00000031485	0.740772	0.643198	0.141857	4.53414	5.78394e-06	3.19208e-05	Prosc
707	ENSMUSG00000022175	0.999971	0.641437	0.13964	4.59349	4.35887e-06	2.45793e-05	Lrp10
708	ENSMUSG00000048277	1.56869	0.640266	0.105076	6.09336	1.10566e-09	1.04605e-08	Syngr2
709	ENSMUSG00000005681	30.7433	0.639859	0.158223	4.04404	5.2537e-05	0.000247235	Apoa2
710	ENSMUSG00000070858	1.16406	0.639099	0.217184	2.94266	0.00325409	0.0105671	Gm1673
711	ENSMUSG00000000031	36.9962	0.638976	0.0946938	6.74781	1.50089e-11	1.86287e-10	H19
712	ENSMUSG00000022856	0.744849	0.637808	0.141942	4.49345	7.00797e-06	3.83494e-05	Tmem41a
713	ENSMUSG00000025544	4.30222	0.637683	0.0830941	7.67423	1.66412e-14	2.82744e-13	Tm9sf2
714	ENSMUSG00000060708	1.12277	0.637635	0.121241	5.25926	1.44638e-07	1.02925e-06	Bloc1s4
715	ENSMUSG00000025538	0.949993	0.637093	0.132069	4.82393	1.40754e-06	8.6522e-06	Sumf2
716	ENSMUSG00000031482	0.894513	0.637023	0.132749	4.7987	1.59696e-06	9.6724e-06	Slc25a15
717	ENSMUSG00000020831	2.65796	0.636998	0.0826698	7.70532	1.30511e-14	2.24692e-13	0610010K14Rik
718	ENSMUSG00000028719	4.92001	0.636948	0.0736318	8.65045	5.1297e-18	1.24111e-16	Cmpk1
719	ENSMUSG00000034164	0.437395	0.63579	0.184716	3.44198	0.000577475	0.00221447	Emid1
720	ENSMUSG00000024913	0.638163	0.634878	0.162071	3.91729	8.9551e-05	0.000402425	Lrp5
721	ENSMUSG00000022130	0.678226	0.632549	0.143579	4.40557	1.05504e-05	5.62748e-05	Tgds
722	ENSMUSG00000004056	0.567167	0.632238	0.152008	4.15923	3.19316e-05	0.000156349	Akt2
723	ENSMUSG00000028392	0.535617	0.631827	0.166049	3.80507	0.000141767	0.000616021	Bspry
724	ENSMUSG00000029326	1.40709	0.63169	0.109402	5.77402	7.74004e-09	6.51441e-08	Enoph1
725	ENSMUSG00000032081	1.8839	0.631276	0.14742	4.28217	1.85078e-05	9.45505e-05	Apoc3
726	ENSMUSG00000026603	0.892645	0.630792	0.130026	4.85128	1.22667e-06	7.59182e-06	Smyd2
727	ENSMUSG00000025228	1.01725	0.630556	0.126997	4.96512	6.86575e-07	4.43051e-06	Actr1a
728	ENSMUSG00000015474	1.54675	0.630409	0.113723	5.54338	2.9669e-08	2.32258e-07	Ppt2
729	ENSMUSG00000056228	0.486416	0.629778	0.153885	4.09251	4.26723e-05	0.000203879	Cars2
730	ENSMUSG00000066839	0.699953	0.629706	0.141407	4.45315	8.4619e-06	4.58083e-05	Ecsit
731	ENSMUSG00000049124	6.03136	0.629525	0.0579136	10.8701	1.60079e-27	9.74761e-26	Gm8186
732	ENSMUSG00000038975	1.91661	0.629495	0.0939373	6.70122	2.06681e-11	2.51707e-10	Rabggtb
733	ENSMUSG00000056962	1.78293	0.629424	0.0986648	6.37942	1.77761e-10	1.93384e-09	Jmjd6
734	ENSMUSG00000005148	0.407968	0.629378	0.231988	2.71298	0.00666819	0.0199606	Klf5
735	ENSMUSG00000021963	5.53497	0.629345	0.0560509	11.2281	2.96796e-29	2.07141e-27	Sap18
736	ENSMUSG00000026304	0.661799	0.629342	0.166934	3.77	0.000163251	0.000698008	Rab17
737	ENSMUSG00000019943	4.4359	0.629191	0.0834809	7.53695	4.811e-14	7.75315e-13	Atp2b1
738	ENSMUSG00000040842	2.48153	0.628923	0.0872233	7.21049	5.57505e-13	8.04173e-12	Szrd1
739	ENSMUSG00000027746	3.33639	0.628861	0.0775958	8.10432	5.30433e-16	1.05309e-14	Ufm1
740	ENSMUSG00000008348	7.35027	0.628845	0.072928	8.62282	6.53253e-18	1.55563e-16	Ubc
741	ENSMUSG00000038936	4.00483	0.627217	0.100797	6.22261	4.88963e-10	4.90748e-09	Sccpdh
742	ENSMUSG00000027610	0.782882	0.627096	0.142466	4.40173	1.0739e-05	5.71803e-05	Gss
743	ENSMUSG00000036892	0.389179	0.626586	0.18649	3.35989	0.000779731	0.00291852	Prodh2
744	ENSMUSG00000041733	0.909037	0.62644	0.131832	4.7518	2.01616e-06	1.19795e-05	Coq5
745	ENSMUSG00000032470	0.321516	0.626375	0.203465	3.07854	0.00208017	0.00703969	Mras
746	ENSMUSG00000027222	0.809509	0.62636	0.140726	4.45091	8.55081e-06	4.6262e-05	Pex16
747	ENSMUSG00000054226	0.936737	0.625667	0.128899	4.85394	1.21034e-06	7.51639e-06	Tprkb
748	ENSMUSG00000011096	3.28554	0.625615	0.0762883	8.20066	2.39069e-16	4.89633e-15	Akt1s1
749	ENSMUSG00000034807	0.805081	0.625296	0.148341	4.21527	2.49485e-05	0.000124168	Colgalt1
750	ENSMUSG00000036534	0.520359	0.62518	0.159106	3.92932	8.51876e-05	0.00038621	Slc38a7
751	ENSMUSG00000022808	2.00067	0.624913	0.10105	6.18421	6.24147e-10	6.16872e-09	Snx4
752	ENSMUSG00000027357	1.11291	0.624587	0.127019	4.91726	8.77645e-07	5.56066e-06	Crls1
753	ENSMUSG00000030530	0.905166	0.623108	0.151771	4.10558	4.03306e-05	0.000193916	Furin
754	ENSMUSG00000010044	0.399917	0.623023	0.174362	3.57316	0.000352704	0.00141659	Zmynd10
755	ENSMUSG00000062014	3.93165	0.622991	0.0788009	7.90589	2.66025e-15	4.85643e-14	Gmfb
756	ENSMUSG00000028889	2.40541	0.62292	0.0880524	7.07442	1.50074e-12	2.06934e-11	Yrdc
757	ENSMUSG00000073371	0.836563	0.622695	0.141386	4.40423	1.06162e-05	5.65925e-05	Gm6594
758	ENSMUSG00000001056	19.4883	0.621304	0.0400829	15.5005	3.44287e-54	1.35814e-51	Nhp2
759	ENSMUSG00000030352	0.677863	0.621165	0.145796	4.26051	2.03965e-05	0.000103154	Tspan9
760	ENSMUSG00000028478	14.8609	0.621026	0.0431589	14.3893	6.04042e-47	1.48121e-44	Clta
761	ENSMUSG00000025027	2.05733	0.620735	0.0929917	6.67517	2.46945e-11	2.97152e-10	Xpnpep1
762	ENSMUSG00000027774	0.87659	0.619555	0.132336	4.68169	2.84521e-06	1.66224e-05	Gfm1
763	ENSMUSG00000009291	1.40873	0.619304	0.117415	5.27448	1.33132e-07	9.53359e-07	Pttg1ip
764	ENSMUSG00000027763	0.45616	0.619271	0.172651	3.58684	0.000334707	0.00135329	Mbnl1
765	ENSMUSG00000093904	27.6676	0.618883	0.0433537	14.2752	3.1246e-46	7.20564e-44	Tomm20
766	ENSMUSG00000059447	1.22378	0.618458	0.11269	5.48813	4.06206e-08	3.10751e-07	Hadhb
767	ENSMUSG00000074247	2.48355	0.618403	0.0821757	7.52537	5.25693e-14	8.42688e-13	Dda1
768	ENSMUSG00000021794	3.1699	0.618308	0.0830478	7.44521	9.67938e-14	1.51416e-12	Glud1
769	ENSMUSG00000025651	7.55051	0.61816	0.0546567	11.3099	1.17282e-29	8.31325e-28	Uqcrc1
770	ENSMUSG00000031278	0.9901	0.617929	0.143935	4.29312	1.7618e-05	9.04357e-05	Acsl4
771	ENSMUSG00000053553	1.20518	0.616771	0.115817	5.3254	1.00732e-07	7.3291e-07	3110082I17Rik
772	ENSMUSG00000035992	0.617798	0.616647	0.159449	3.86737	0.000110017	0.000488586	Fnip1
773	ENSMUSG00000020936	5.33214	0.615694	0.0604783	10.1804	2.42537e-24	1.12272e-22	Nmt1
774	ENSMUSG00000003746	0.393738	0.614898	0.175932	3.49508	0.000473919	0.00184623	Man1a
775	ENSMUSG00000015575	9.45546	0.614632	0.0611614	10.0493	9.24794e-24	3.92087e-22	Atp6v0e
776	ENSMUSG00000023906	10.7946	0.614092	0.0872105	7.04149	1.90201e-12	2.568e-11	Cldn6
777	ENSMUSG00000041362	0.296919	0.613909	0.21906	2.80247	0.00507133	0.0156771	Shtn1
778	ENSMUSG00000060461	0.411082	0.613356	0.197604	3.10396	0.00190947	0.00653428	Dppa5a
779	ENSMUSG00000019947	0.705	0.61298	0.151863	4.03641	5.42744e-05	0.000255146	Arid5b
780	ENSMUSG00000069520	0.497769	0.612799	0.159486	3.84234	0.000121868	0.000536751	Tmem19
781	ENSMUSG00000002393	1.27602	0.612614	0.12246	5.00257	5.65724e-07	3.70333e-06	Nr2f6
782	ENSMUSG00000034793	0.882865	0.612231	0.138024	4.43569	9.17791e-06	4.94778e-05	G6pc3
783	ENSMUSG00000001098	0.965366	0.612174	0.12616	4.85237	1.21996e-06	7.56575e-06	Kctd10
784	ENSMUSG00000027937	1.4821	0.612164	0.10765	5.68663	1.29571e-08	1.05814e-07	Jtb
785	ENSMUSG00000034998	0.676037	0.612006	0.151617	4.03653	5.42482e-05	0.000255146	Foxn2
786	ENSMUSG00000032387	2.39249	0.611962	0.0990232	6.17999	6.41048e-10	6.32887e-09	Rbpms2
787	ENSMUSG00000013089	1.3004	0.611601	0.135943	4.49894	6.82932e-06	3.73944e-05	Etv5
788	ENSMUSG00000033653	1.55312	0.610862	0.170011	3.59307	0.000326804	0.00132461	Vps8
789	ENSMUSG00000019579	5.56323	0.610741	0.0710399	8.59715	8.1717e-18	1.93078e-16	Mydgf
790	ENSMUSG00000017715	0.785094	0.609734	0.136186	4.47722	7.56207e-06	4.12324e-05	Pgs1
791	ENSMUSG00000032977	1.49484	0.609422	0.102682	5.93502	2.93804e-09	2.62629e-08	Fam207a
792	ENSMUSG00000020534	1.62473	0.608768	0.106678	5.70661	1.15247e-08	9.47137e-08	Shmt1
793	ENSMUSG00000027249	0.39065	0.608661	0.180491	3.37226	0.00074555	0.00279936	F2
794	ENSMUSG00000020519	0.48275	0.608293	0.17053	3.56707	0.000360991	0.00144604	Sap30l
795	ENSMUSG00000022323	1.89172	0.608258	0.10976	5.54172	2.9951e-08	2.3386e-07	Hrsp12
796	ENSMUSG00000000594	0.381658	0.608227	0.188096	3.23359	0.00122244	0.0043856	Gm2a
797	ENSMUSG00000058443	4.13288	0.607374	0.0645296	9.41233	4.85275e-21	1.5895e-19	Rpl10-ps3
798	ENSMUSG00000059325	0.6651	0.605633	0.164912	3.67246	0.00024023	0.000999819	Hopx
799	ENSMUSG00000021770	0.575375	0.605605	0.157285	3.85038	0.000117935	0.000521201	Samd8
800	ENSMUSG00000020366	0.43922	0.605567	0.162253	3.73224	0.000189786	0.000806904	Mapk9
801	ENSMUSG00000042105	1.11864	0.605534	0.133336	4.54141	5.58798e-06	3.09333e-05	Inpp5f
802	ENSMUSG00000041506	1.86906	0.604924	0.0966188	6.26094	3.82675e-10	3.94099e-09	Rrp9
803	ENSMUSG00000049482	0.739502	0.604169	0.139602	4.32778	1.50618e-05	7.84474e-05	Ctu2
804	ENSMUSG00000045302	1.9602	0.603348	0.100062	6.02977	1.6419e-09	1.51546e-08	Preb
805	ENSMUSG00000040010	0.810615	0.602556	0.142755	4.2209	2.43327e-05	0.000121369	Slc7a5
806	ENSMUSG00000014771	1.6407	0.602271	0.101743	5.91953	3.22862e-09	2.86347e-08	Pdcd2
807	ENSMUSG00000026159	1.62301	0.601596	0.111377	5.40145	6.61057e-08	4.93237e-07	Agfg1
808	ENSMUSG00000031608	1.07642	0.601571	0.12913	4.65866	3.18277e-06	1.84401e-05	Galnt7
809	ENSMUSG00000003033	0.87775	0.601499	0.130522	4.6084	4.05788e-06	2.30107e-05	Ap1m1
810	ENSMUSG00000016534	1.9067	0.601255	0.111351	5.39962	6.67821e-08	4.97875e-07	Lamp2
811	ENSMUSG00000021273	0.606948	0.601207	0.147421	4.07816	4.5393e-05	0.000215855	Fdft1
812	ENSMUSG00000033022	0.401714	0.600113	0.197451	3.03931	0.00237124	0.00791547	Cdo1
813	ENSMUSG00000071649	0.646421	0.599729	0.152633	3.92923	8.52191e-05	0.00038621	B3gat3
814	ENSMUSG00000040413	0.466211	0.599348	0.190594	3.14463	0.00166298	0.00578757	Timd2
815	ENSMUSG00000023272	2.593	0.599107	0.0932695	6.42339	1.3327e-10	1.46387e-09	Creld2
816	ENSMUSG00000027907	2.40902	0.599097	0.129136	4.63929	3.49612e-06	2.00761e-05	S100a11
817	ENSMUSG00000021079	1.71037	0.599061	0.0997437	6.00601	1.90149e-09	1.74467e-08	Timm9
818	ENSMUSG00000028743	5.20857	0.598062	0.0948394	6.30605	2.86243e-10	3.01986e-09	Akr7a5
819	ENSMUSG00000004626	1.56285	0.597939	0.111138	5.38013	7.44324e-08	5.51286e-07	Stxbp2
820	ENSMUSG00000013622	1.70362	0.597794	0.110772	5.39663	6.79049e-08	5.0583e-07	Atraid
821	ENSMUSG00000068240	5.98143	0.597694	0.0570886	10.4696	1.19165e-25	6.28597e-24	Gm11808
822	ENSMUSG00000002778	2.4569	0.597044	0.0895279	6.6688	2.57895e-11	3.09099e-10	Kdelr1
823	ENSMUSG00000038299	1.06349	0.596972	0.119562	4.99298	5.9456e-07	3.86976e-06	Wdr36
824	ENSMUSG00000028974	0.506309	0.59631	0.163721	3.64224	0.000270281	0.00111568	Dffa
825	ENSMUSG00000035376	2.31651	0.595955	0.103693	5.74731	9.06726e-09	7.56828e-08	Hacd2
826	ENSMUSG00000020225	3.14784	0.595925	0.0841042	7.08556	1.38484e-12	1.91243e-11	Tmbim4
827	ENSMUSG00000014867	3.87924	0.595463	0.0779588	7.63817	2.20325e-14	3.69502e-13	Surf4
828	ENSMUSG00000050708	151.138	0.593677	0.0471728	12.5852	2.54838e-36	2.78572e-34	Ftl1
829	ENSMUSG00000024712	1.062	0.593541	0.124134	4.78146	1.74027e-06	1.04774e-05	Rfk
830	ENSMUSG00000023959	0.434423	0.593516	0.168967	3.51262	0.000443703	0.00173897	Clic5
831	ENSMUSG00000030045	1.72423	0.592933	0.0968117	6.1246	9.09113e-10	8.77487e-09	Mrpl19
832	ENSMUSG00000069378	0.611285	0.592594	0.155955	3.79977	0.000144829	0.000626624	Prdm6
833	ENSMUSG00000024507	0.641419	0.592471	0.144482	4.10066	4.11978e-05	0.000197458	Hsd17b4
834	ENSMUSG00000015750	1.22898	0.592174	0.116646	5.07668	3.84096e-07	2.59294e-06	Aph1a
835	ENSMUSG00000050608	13.354	0.592056	0.045805	12.9256	3.22845e-38	4.30324e-36	Minos1
836	ENSMUSG00000058064	2.38584	0.592018	0.0828038	7.14965	8.69976e-13	1.23333e-11	Gm10036
837	ENSMUSG00000009566	0.660613	0.591706	0.160863	3.67833	0.000234766	0.000980228	Fpgs
838	ENSMUSG00000071657	0.476298	0.5915	0.16185	3.65461	0.000257576	0.00106663	Bscl2
839	ENSMUSG00000006299	5.14915	0.590806	0.0630874	9.36487	7.61421e-21	2.45849e-19	Aamp
840	ENSMUSG00000091086	8.71247	0.590544	0.0473183	12.4802	9.56902e-36	9.86588e-34	Rpl6l
841	ENSMUSG00000022237	0.242403	0.590419	0.221371	2.6671	0.00765089	0.0226186	Ankrd33b
842	ENSMUSG00000001419	0.323223	0.590211	0.18504	3.18964	0.00142448	0.00505447	Mef2d
843	ENSMUSG00000016257	1.94848	0.589971	0.0930409	6.34099	2.28292e-10	2.44788e-09	Slmo2
844	ENSMUSG00000007041	9.51313	0.589947	0.0715832	8.24142	1.70181e-16	3.50921e-15	Clic1
845	ENSMUSG00000015290	3.32937	0.589716	0.0757627	7.78372	7.0422e-15	1.24066e-13	Ubl4a
846	ENSMUSG00000024993	0.647364	0.589093	0.144469	4.07765	4.54932e-05	0.000216218	Fam45a
847	ENSMUSG00000062352	0.870012	0.589048	0.130641	4.5089	6.51661e-06	3.57901e-05	Itgb1bp1
848	ENSMUSG00000018770	13.32	0.588657	0.0608814	9.66892	4.08667e-22	1.48313e-20	Atp5g3
849	ENSMUSG00000047126	9.65414	0.588638	0.0942349	6.24649	4.19769e-10	4.27449e-09	Cltc
850	ENSMUSG00000021610	0.896506	0.587962	0.132813	4.42699	9.55571e-06	5.13619e-05	Clptm1l
851	ENSMUSG00000051256	2.30089	0.587586	0.0921394	6.37714	1.80422e-10	1.96044e-09	Jagn1
852	ENSMUSG00000026502	1.80298	0.587428	0.103085	5.69849	1.20872e-08	9.89773e-08	Desi2
853	ENSMUSG00000039737	2.00583	0.587393	0.0933954	6.28931	3.18877e-10	3.32166e-09	Prkrip1
854	ENSMUSG00000072244	1.03565	0.587049	0.125113	4.69216	2.70334e-06	1.58446e-05	Trim6
855	ENSMUSG00000028423	1.58512	0.586962	0.102622	5.71964	1.06748e-08	8.81278e-08	Nfx1
856	ENSMUSG00000074527	0.481647	0.586566	0.167061	3.51108	0.00044629	0.0017476	Gm14296
857	ENSMUSG00000027997	0.833294	0.585883	0.138539	4.22901	2.34718e-05	0.000117398	Casp6
858	ENSMUSG00000003808	2.06889	0.585847	0.0909457	6.44173	1.1812e-10	1.30855e-09	Farsa
859	ENSMUSG00000031782	0.798041	0.585547	0.138193	4.23717	2.26359e-05	0.000113655	Coq9
860	ENSMUSG00000029657	2.98199	0.585419	0.0833147	7.0266	2.11623e-12	2.84874e-11	Hsph1
861	ENSMUSG00000030062	5.52729	0.585013	0.0774469	7.55374	4.22948e-14	6.87707e-13	Rpn1
862	ENSMUSG00000022477	2.13883	0.584915	0.0907344	6.44646	1.14494e-10	1.27148e-09	Aco2
863	ENSMUSG00000029672	1.57801	0.58415	0.103807	5.62725	1.83101e-08	1.47131e-07	Fam3c
864	ENSMUSG00000004319	1.63937	0.584122	0.109118	5.35311	8.64554e-08	6.3618e-07	Clcn3
865	ENSMUSG00000049950	1.14658	0.583232	0.118809	4.90899	9.15448e-07	5.78403e-06	Rpp38
866	ENSMUSG00000030681	0.418675	0.583134	0.181826	3.20709	0.00134085	0.00478204	Mvp
867	ENSMUSG00000023020	4.36869	0.582942	0.0772451	7.54665	4.46593e-14	7.24855e-13	Cox14
868	ENSMUSG00000055041	1.15539	0.582845	0.116619	4.99788	5.79653e-07	3.78632e-06	Commd5
869	ENSMUSG00000029992	1.1919	0.582773	0.1366	4.26627	1.98767e-05	0.000100862	Gfpt1
870	ENSMUSG00000030835	1.04053	0.582752	0.126276	4.61489	3.93295e-06	2.24003e-05	Nomo1
871	ENSMUSG00000024026	15.3554	0.582212	0.0701751	8.29656	1.07173e-16	2.27724e-15	Glo1
872	ENSMUSG00000053801	2.19955	0.581715	0.0875174	6.64685	2.99435e-11	3.55599e-10	Grwd1
873	ENSMUSG00000002957	2.62626	0.581445	0.0929568	6.255	3.97508e-10	4.06605e-09	Ap2a2
874	ENSMUSG00000026499	0.889867	0.581374	0.133032	4.37019	1.2414e-05	6.5408e-05	Acbd3
875	ENSMUSG00000024101	0.783802	0.581358	0.139607	4.16426	3.12362e-05	0.000153192	Wash1
876	ENSMUSG00000038740	0.629529	0.581333	0.16521	3.51875	0.000433581	0.00170445	Mvb12b
877	ENSMUSG00000030881	1.27104	0.580695	0.113417	5.12001	3.05516e-07	2.08731e-06	Arfip2
878	ENSMUSG00000032553	2.26071	0.580344	0.0955543	6.07345	1.25194e-09	1.17344e-08	Srprb
879	ENSMUSG00000037405	0.312141	0.580027	0.202554	2.86357	0.00418902	0.0132382	Icam1
880	ENSMUSG00000038312	0.66479	0.579988	0.143085	4.05345	5.04683e-05	0.000238117	Edem2
881	ENSMUSG00000028048	0.609633	0.57922	0.16802	3.44733	0.000566149	0.00217748	Gba
882	ENSMUSG00000050148	3.54009	0.57919	0.0977494	5.92526	3.11807e-09	2.77355e-08	Ubqln2
883	ENSMUSG00000034947	0.356769	0.579066	0.176405	3.28259	0.00102859	0.00374493	Tmem106a
884	ENSMUSG00000021824	0.828958	0.579043	0.130261	4.44526	8.77871e-06	4.74385e-05	Ap3m1
885	ENSMUSG00000048970	0.756741	0.578805	0.144574	4.00351	6.24093e-05	0.000290827	C1galt1c1
886	ENSMUSG00000029390	11.0075	0.577279	0.057075	10.1144	4.77023e-24	2.08078e-22	Tmed2
887	ENSMUSG00000017747	0.418595	0.577212	0.173134	3.3339	0.000856376	0.00317398	Ghdc
888	ENSMUSG00000026179	3.48068	0.576985	0.0777012	7.42569	1.12196e-13	1.72534e-12	Pnkd
889	ENSMUSG00000004451	1.38641	0.576945	0.112453	5.13056	2.88874e-07	1.98107e-06	Ralb
890	ENSMUSG00000005813	1.45371	0.576754	0.104582	5.51484	3.49095e-08	2.70021e-07	Metap1
891	ENSMUSG00000027195	2.63914	0.5767	0.0871852	6.61465	3.72433e-11	4.39985e-10	Hsd17b12
892	ENSMUSG00000034789	2.24438	0.576659	0.0918355	6.27926	3.40186e-10	3.53147e-09	Rab24
893	ENSMUSG00000029048	4.87141	0.575959	0.0690178	8.34509	7.11608e-17	1.55202e-15	Rer1
894	ENSMUSG00000033917	1.50829	0.57536	0.108395	5.308	1.10837e-07	8.03217e-07	Gde1
895	ENSMUSG00000027808	8.63571	0.575121	0.067253	8.55159	1.21403e-17	2.8316e-16	Serp1
896	ENSMUSG00000020238	1.55135	0.57482	0.103876	5.53371	3.13526e-08	2.43964e-07	Ncln
897	ENSMUSG00000073125	0.435956	0.574783	0.165259	3.47808	0.000505023	0.00195481	Xlr3b
898	ENSMUSG00000025935	4.36807	0.574271	0.0755933	7.59685	3.03426e-14	5.03287e-13	Tram1
899	ENSMUSG00000020803	13.967	0.573872	0.0581315	9.87196	5.50784e-23	2.19178e-21	Txndc17
900	ENSMUSG00000027999	2.00235	0.572536	0.101361	5.6485	1.61853e-08	1.30998e-07	Pla2g12a
901	ENSMUSG00000027236	10.2062	0.571934	0.0563823	10.1439	3.52898e-24	1.57726e-22	Eif3j1
902	ENSMUSG00000051232	0.788634	0.571874	0.134869	4.24023	2.23295e-05	0.000112241	Tmem199
903	ENSMUSG00000029502	0.676831	0.571045	0.155394	3.67483	0.000238009	0.000991943	Golga3
904	ENSMUSG00000021474	6.36259	0.571024	0.0648963	8.79902	1.38013e-18	3.51738e-17	Sfxn1
905	ENSMUSG00000020986	1.36451	0.56992	0.116033	4.9117	9.02909e-07	5.70878e-06	Sec23a
906	ENSMUSG00000024158	0.633058	0.56852	0.144173	3.94333	8.03576e-05	0.000366374	Hagh
907	ENSMUSG00000031156	0.468803	0.56841	0.156311	3.63639	0.000276484	0.00113973	Slc35a2
908	ENSMUSG00000022554	0.535944	0.568359	0.149389	3.80455	0.000142064	0.000617015	Hgh1
909	ENSMUSG00000043424	3.66137	0.567872	0.083226	6.82325	8.90006e-12	1.13096e-10	Eif3j2
910	ENSMUSG00000022560	0.62417	0.566667	0.151727	3.73479	0.000187875	0.000799525	Slc52a2
911	ENSMUSG00000003099	2.38514	0.566562	0.0861533	6.57621	4.82587e-11	5.64969e-10	Ppp5c
912	ENSMUSG00000002064	1.91594	0.566171	0.0944174	5.99647	2.0165e-09	1.84247e-08	Sdf2
913	ENSMUSG00000018677	1.70626	0.565947	0.102187	5.53834	3.0535e-08	2.38215e-07	Slc25a39
914	ENSMUSG00000024816	0.469513	0.565517	0.160187	3.53036	0.000414998	0.00163495	Frmd8
915	ENSMUSG00000005078	1.64838	0.565379	0.108622	5.20501	1.93981e-07	1.36222e-06	Jkamp
916	ENSMUSG00000028007	0.568149	0.565128	0.157336	3.59185	0.000328337	0.00132932	Snx7
917	ENSMUSG00000033161	5.20803	0.565082	0.0757859	7.45629	8.89896e-14	1.39448e-12	Atp1a1
918	ENSMUSG00000028127	1.26452	0.564804	0.120983	4.66846	3.03473e-06	1.76614e-05	Abcd3
919	ENSMUSG00000026849	1.204	0.56444	0.115007	4.90787	9.20704e-07	5.81318e-06	Tor1a
920	ENSMUSG00000001707	7.23825	0.563849	0.0637234	8.84838	8.88016e-19	2.35584e-17	Eef1e1
921	ENSMUSG00000026895	5.12887	0.563641	0.0595218	9.46949	2.81211e-21	9.44973e-20	Ndufa8
922	ENSMUSG00000029152	2.77986	0.563265	0.0792388	7.10846	1.17349e-12	1.63298e-11	Ociad1
923	ENSMUSG00000004393	1.7256	0.563107	0.0988328	5.69757	1.21524e-08	9.94217e-08	Ddx56
924	ENSMUSG00000033272	0.99448	0.563032	0.125085	4.50119	6.75751e-06	3.70235e-05	Slc35a4
925	ENSMUSG00000098178	2.03749	0.562955	0.115122	4.89007	1.00801e-06	6.31608e-06	Gm42418
926	ENSMUSG00000031696	4.69846	0.562769	0.0781267	7.20329	5.87764e-13	8.45133e-12	Vps35
927	ENSMUSG00000048076	9.08166	0.562747	0.05223	10.7744	4.54697e-27	2.66159e-25	Arf1
928	ENSMUSG00000022110	2.51927	0.562652	0.0889268	6.32714	2.49751e-10	2.65961e-09	Sucla2
929	ENSMUSG00000010936	0.556573	0.562461	0.150753	3.73101	0.00019071	0.000810072	Vac14
930	ENSMUSG00000030105	2.64628	0.562424	0.0906374	6.20521	5.46247e-10	5.45225e-09	Arl8b
931	ENSMUSG00000062169	3.52754	0.562184	0.0708534	7.93447	2.11399e-15	3.93845e-14	Cnih4
932	ENSMUSG00000025155	1.64179	0.561968	0.100229	5.60685	2.06048e-08	1.64711e-07	Dus1l
933	ENSMUSG00000032299	3.77906	0.561558	0.0836128	6.71618	1.86554e-11	2.28422e-10	Commd4
934	ENSMUSG00000004069	1.05843	0.561548	0.122909	4.56881	4.90508e-06	2.74207e-05	Dnaja3
935	ENSMUSG00000053329	1.15272	0.561433	0.118675	4.73083	2.23608e-06	1.31997e-05	D10Jhu81e
936	ENSMUSG00000032096	1.74636	0.561106	0.100963	5.55757	2.73555e-08	2.15075e-07	Arcn1
937	ENSMUSG00000053819	0.751687	0.560048	0.150178	3.72923	0.000192066	0.000815068	Camk2d
938	ENSMUSG00000024072	2.82253	0.559981	0.0842071	6.65004	2.93017e-11	3.48433e-10	Yipf4
939	ENSMUSG00000026276	4.64807	0.559822	0.0720477	7.77016	7.83876e-15	1.37299e-13	Sept2
940	ENSMUSG00000049493	0.437062	0.559724	0.178415	3.1372	0.00170572	0.00592044	Pls1
941	ENSMUSG00000002015	3.48907	0.559456	0.0763878	7.3239	2.40872e-13	3.58267e-12	Bcap31
942	ENSMUSG00000027809	0.453145	0.558824	0.163027	3.4278	0.000608494	0.00232653	Etfdh
943	ENSMUSG00000096472	0.650068	0.558422	0.1519	3.67626	0.000236682	0.000987318	Cdkn2d
944	ENSMUSG00000030245	3.34934	0.557979	0.0757528	7.36578	1.76112e-13	2.67201e-12	Golt1b
945	ENSMUSG00000028641	0.399114	0.556323	0.168029	3.31087	0.00093008	0.00341921	P3h1
946	ENSMUSG00000062054	1.02843	0.555867	0.12712	4.37279	1.22667e-05	6.46693e-05	Iah1
947	ENSMUSG00000024436	3.01972	0.555686	0.0757468	7.3361	2.19901e-13	3.28692e-12	Mrps18b
948	ENSMUSG00000019188	1.7347	0.555509	0.101269	5.48549	4.12321e-08	3.14369e-07	H13
949	ENSMUSG00000028703	0.9622	0.555448	0.133653	4.15589	3.24024e-05	0.00015833	Lrrc41
950	ENSMUSG00000022516	2.45968	0.555363	0.0896824	6.19256	5.91967e-10	5.88271e-09	Nudt16l1
951	ENSMUSG00000029462	6.92832	0.555087	0.0654771	8.47756	2.29957e-17	5.24221e-16	Vps29
952	ENSMUSG00000060260	0.498517	0.554844	0.156543	3.54436	0.000393564	0.0015634	Pwwp2b
953	ENSMUSG00000029998	0.66105	0.554629	0.152448	3.63816	0.000274593	0.00113245	Pcyox1
954	ENSMUSG00000038121	0.707288	0.554604	0.140143	3.9574	7.57699e-05	0.000347202	Fam210a
955	ENSMUSG00000028164	0.366799	0.554062	0.183257	3.02342	0.00249931	0.00830024	Manba
956	ENSMUSG00000007891	2.71473	0.553946	0.0990843	5.59066	2.26211e-08	1.79721e-07	Ctsd
957	ENSMUSG00000023988	1.0958	0.552662	0.118079	4.68045	2.86245e-06	1.67016e-05	Bysl
958	ENSMUSG00000041355	11.0729	0.552535	0.0571449	9.66901	4.08313e-22	1.48313e-20	Ssr2
959	ENSMUSG00000043207	1.16502	0.552509	0.118546	4.66071	3.15118e-06	1.82688e-05	Zmpste24
960	ENSMUSG00000028049	2.07503	0.552349	0.0935387	5.90503	3.52574e-09	3.10272e-08	Scamp3
961	ENSMUSG00000024683	1.65978	0.552326	0.10622	5.19983	1.99466e-07	1.39965e-06	Mrpl16
962	ENSMUSG00000075700	3.93746	0.551828	0.0781225	7.06362	1.62224e-12	2.22335e-11	Selt
963	ENSMUSG00000091900	0.400292	0.551528	0.163611	3.37098	0.000749016	0.00280935	Gm4353
964	ENSMUSG00000027942	1.59711	0.551181	0.111501	4.9433	7.68125e-07	4.91135e-06	4933434E20Rik
965	ENSMUSG00000032120	0.35578	0.551077	0.179408	3.07163	0.00212892	0.0071779	C2cd2l
966	ENSMUSG00000050071	21.6173	0.550782	0.0542641	10.15	3.31277e-24	1.51039e-22	Bex1
967	ENSMUSG00000044393	1.76963	0.550665	0.119301	4.61575	3.91671e-06	2.23218e-05	Dsg2
968	ENSMUSG00000020737	10.5547	0.550101	0.0521816	10.542	5.52835e-26	3.00352e-24	Hn1
969	ENSMUSG00000014633	1.92344	0.550079	0.090315	6.09067	1.12436e-09	1.06043e-08	Cmc2
970	ENSMUSG00000079111	7.0566	0.55005	0.0964906	5.70056	1.19413e-08	9.79594e-08	Kdelr2
971	ENSMUSG00000024579	0.854234	0.54954	0.145381	3.78	0.000156829	0.000672772	Pcyox1l
972	ENSMUSG00000025903	4.25583	0.549376	0.0876626	6.26694	3.68218e-10	3.79641e-09	Lypla1
973	ENSMUSG00000097971	3.06142	0.549113	0.0866851	6.33457	2.38004e-10	2.54348e-09	Gm26917
974	ENSMUSG00000030286	0.963948	0.548857	0.124932	4.39325	1.1167e-05	5.93543e-05	Emc3
975	ENSMUSG00000025608	4.33887	0.548758	0.102822	5.33698	9.45087e-08	6.8986e-07	Podxl
976	ENSMUSG00000007036	0.524355	0.54838	0.154364	3.55251	0.00038158	0.00152082	Abhd16a
977	ENSMUSG00000074513	0.539765	0.547754	0.155228	3.52871	0.000417584	0.00164442	Arfip1
978	ENSMUSG00000020402	9.86241	0.547475	0.0511684	10.6995	1.02346e-26	5.84016e-25	Vdac1
979	ENSMUSG00000000171	5.56526	0.547257	0.0691226	7.9172	2.42914e-15	4.44346e-14	Sdhd
980	ENSMUSG00000002846	0.877115	0.546895	0.128835	4.24491	2.18683e-05	0.000110106	Timmdc1
981	ENSMUSG00000016319	26.1235	0.546147	0.0514826	10.6084	2.72443e-26	1.52585e-24	Slc25a5
982	ENSMUSG00000034259	2.51974	0.54591	0.0816556	6.68551	2.30117e-11	2.78381e-10	Exosc4
983	ENSMUSG00000021240	0.678489	0.54576	0.154736	3.52705	0.000420223	0.00165338	Abcd4
984	ENSMUSG00000035595	0.652089	0.544921	0.147753	3.68806	0.000225972	0.000945248	1600002K03Rik
985	ENSMUSG00000059835	2.15701	0.544728	0.0860283	6.33197	2.42051e-10	2.58368e-09	Rpl13-ps3
986	ENSMUSG00000022533	1.69001	0.544665	0.111258	4.89553	9.80414e-07	6.16018e-06	Atp13a3
987	ENSMUSG00000029616	5.62018	0.544418	0.0705039	7.72182	1.14684e-14	1.98196e-13	Erp29
988	ENSMUSG00000019814	1.58639	0.544019	0.104236	5.2191	1.79799e-07	1.26852e-06	Ltv1
989	ENSMUSG00000020549	0.62183	0.543907	0.154892	3.51152	0.00044555	0.00174546	Elac2
990	ENSMUSG00000029594	0.685024	0.543247	0.152724	3.55705	0.000375044	0.00149638	Rbm19
991	ENSMUSG00000031521	0.451319	0.542891	0.176734	3.0718	0.00212771	0.00717648	Aga
992	ENSMUSG00000031813	1.57925	0.542692	0.102702	5.28416	1.26285e-07	9.06474e-07	Mvb12a
993	ENSMUSG00000031671	0.446582	0.542569	0.162348	3.34202	0.000831718	0.0030965	Setd6
994	ENSMUSG00000001380	1.66213	0.542008	0.101476	5.34124	9.23146e-08	6.76551e-07	Hars
995	ENSMUSG00000035021	0.590214	0.541184	0.185886	2.91138	0.00359838	0.0115582	Baz1a
996	ENSMUSG00000028601	0.801294	0.54114	0.133762	4.04554	5.22017e-05	0.000245912	Echdc2
997	ENSMUSG00000006527	0.511821	0.540328	0.158693	3.40486	0.000661986	0.00251305	Sfmbt1
998	ENSMUSG00000058569	7.97911	0.540262	0.0553901	9.75375	1.77774e-22	6.66505e-21	Tmed9
999	ENSMUSG00000038612	1.75052	0.540231	0.113646	4.75362	1.99808e-06	1.18876e-05	Mcl1
1000	ENSMUSG00000029003	0.91277	0.539991	0.130079	4.15125	3.3067e-05	0.000161213	Mad2l2
1001	ENSMUSG00000016664	1.05623	0.539986	0.123344	4.37788	1.19841e-05	6.33634e-05	Pacsin2
1002	ENSMUSG00000000340	0.869047	0.539906	0.132367	4.07887	4.52558e-05	0.000215315	Dbt
1003	ENSMUSG00000005354	6.18168	0.539902	0.0574509	9.39763	5.58082e-21	1.81487e-19	Txn2
1004	ENSMUSG00000022551	7.77758	0.539877	0.0521457	10.3532	4.04539e-25	2.00567e-23	Cyc1
1005	ENSMUSG00000029310	1.53878	0.539522	0.105509	5.11351	3.16235e-07	2.15405e-06	Nudt9
1006	ENSMUSG00000005069	0.466526	0.538681	0.159924	3.36835	0.0007562	0.00283512	Pex5
1007	ENSMUSG00000030706	2.45536	0.538676	0.0832548	6.47021	9.78675e-11	1.09895e-09	Mrpl48
1008	ENSMUSG00000034781	1.4285	0.538392	0.10759	5.00413	5.61162e-07	3.67877e-06	Gna11
1009	ENSMUSG00000004446	0.727673	0.538353	0.142131	3.78773	0.000152032	0.000654669	Bid
1010	ENSMUSG00000029535	1.08603	0.537934	0.11599	4.63775	3.52228e-06	2.02136e-05	Triap1
1011	ENSMUSG00000032314	2.42777	0.537483	0.0869072	6.18456	6.22767e-10	6.1618e-09	Etfa
1012	ENSMUSG00000032575	12.2863	0.537437	0.0579456	9.27487	1.7784e-20	5.58319e-19	Manf
1013	ENSMUSG00000079487	1.13162	0.536369	0.141526	3.78989	0.000150714	0.0006493	Med12
1014	ENSMUSG00000026254	4.97256	0.536335	0.0608325	8.81659	1.18002e-18	3.03296e-17	Eif4e2
1015	ENSMUSG00000029695	0.787453	0.536107	0.173704	3.08632	0.00202653	0.00689415	Aass
1016	ENSMUSG00000024052	0.391373	0.536024	0.172178	3.1132	0.00185068	0.0063748	Lpin2
1017	ENSMUSG00000020477	5.33263	0.535757	0.0623864	8.58772	8.87104e-18	2.09057e-16	Mrps24
1018	ENSMUSG00000026715	0.304695	0.535435	0.202442	2.64488	0.00817195	0.0239871	Serpinc1
1019	ENSMUSG00000026127	2.99984	0.535083	0.0758106	7.05815	1.68735e-12	2.2987e-11	Imp4
1020	ENSMUSG00000024069	0.486649	0.534921	0.161422	3.3138	0.000920363	0.00339036	Slc30a6
1021	ENSMUSG00000022824	0.348969	0.534029	0.204232	2.61482	0.00892753	0.0259947	Muc13
1022	ENSMUSG00000050705	0.826008	0.533976	0.130011	4.10717	4.00533e-05	0.000192787	2310061I04Rik
1023	ENSMUSG00000026185	0.600269	0.533629	0.176062	3.03093	0.00243805	0.00811163	Igfbp5
1024	ENSMUSG00000039069	0.671147	0.533443	0.152502	3.49795	0.000468847	0.00182804	Mtg2
1025	ENSMUSG00000025968	1.13688	0.533407	0.1205	4.4266	9.57284e-06	5.14235e-05	Ndufs1
1026	ENSMUSG00000032754	0.349545	0.533269	0.188068	2.83551	0.00457524	0.0142846	Slc8b1
1027	ENSMUSG00000030327	0.770153	0.532951	0.137948	3.86342	0.00011181	0.000495579	Necap1
1028	ENSMUSG00000056121	0.562572	0.532865	0.156933	3.39548	0.000685074	0.00258986	Fez2
1029	ENSMUSG00000053768	2.36111	0.532841	0.0896647	5.9426	2.80542e-09	2.51269e-08	Chchd3
1030	ENSMUSG00000078695	0.702946	0.532501	0.143404	3.71329	0.000204581	0.000862929	Cisd3
1031	ENSMUSG00000036046	0.411904	0.532278	0.182205	2.92132	0.00348554	0.0112462	5031439G07Rik
1032	ENSMUSG00000029198	4.94555	0.531964	0.0599374	8.87532	6.97297e-19	1.88291e-17	Grpel1
1033	ENSMUSG00000005981	1.19167	0.53169	0.115299	4.6114	3.9996e-06	2.27371e-05	Trap1
1034	ENSMUSG00000036376	1.17044	0.531129	0.110284	4.81601	1.46459e-06	8.97244e-06	Abt1
1035	ENSMUSG00000022125	0.588159	0.530975	0.148401	3.57797	0.000346278	0.00139511	Cln5
1036	ENSMUSG00000022218	0.299574	0.530632	0.191076	2.77707	0.00548516	0.0167848	Tgm1
1037	ENSMUSG00000034189	0.392173	0.52975	0.169349	3.12816	0.00175902	0.00608738	Hsdl1
1038	ENSMUSG00000048000	1.54626	0.529497	0.109501	4.83556	1.32768e-06	8.20017e-06	Gigyf2
1039	ENSMUSG00000023089	11.6944	0.529378	0.0509644	10.3872	2.8351e-25	1.45327e-23	Ndufa5
1040	ENSMUSG00000030214	0.420541	0.529274	0.190493	2.77844	0.00546205	0.0167366	Plbd1
1041	ENSMUSG00000024782	0.808996	0.529163	0.1441	3.6722	0.000240473	0.00100028	Ak3
1042	ENSMUSG00000071078	1.3973	0.528607	0.112924	4.68107	2.85381e-06	1.66619e-05	Nr2c2ap
1043	ENSMUSG00000024997	2.44208	0.528403	0.0865454	6.1055	1.02478e-09	9.76658e-09	Prdx3
1044	ENSMUSG00000053253	2.47824	0.528243	0.0921741	5.73092	9.98858e-09	8.29153e-08	Ndfip2
1045	ENSMUSG00000040111	0.744957	0.527987	0.164252	3.2145	0.0013067	0.00466942	Gramd1b
1046	ENSMUSG00000029681	1.00362	0.527932	0.12635	4.17835	2.93632e-05	0.000144319	Bcl7b
1047	ENSMUSG00000028636	0.691714	0.527886	0.141761	3.72377	0.000196269	0.000830963	Ppcs
1048	ENSMUSG00000055817	0.875471	0.527716	0.133259	3.96009	7.49204e-05	0.000344178	Mta3
1049	ENSMUSG00000052738	4.75905	0.527193	0.0695337	7.58184	3.40683e-14	5.60984e-13	Suclg1
1050	ENSMUSG00000030034	0.927018	0.526721	0.128566	4.09688	4.18755e-05	0.000200389	Ino80b
1051	ENSMUSG00000021326	3.24642	0.526484	0.0740854	7.10645	1.19068e-12	1.65437e-11	Trim27
1052	ENSMUSG00000017288	0.671793	0.526179	0.145459	3.61738	0.000297604	0.00121793	Vps53
1053	ENSMUSG00000027660	1.20048	0.526069	0.147991	3.55474	0.000378359	0.00150895	Skil
1054	ENSMUSG00000002660	3.78114	0.525877	0.0653648	8.04526	8.60635e-16	1.67565e-14	Clpp
1055	ENSMUSG00000031730	0.676398	0.525458	0.144019	3.64853	0.000263741	0.00108967	Dhodh
1056	ENSMUSG00000051255	0.693346	0.525205	0.14141	3.71406	0.000203961	0.000860714	Gm6563
1057	ENSMUSG00000047084	1.22211	0.525045	0.114565	4.58293	4.58507e-06	2.57269e-05	Ngrn
1058	ENSMUSG00000050052	0.690467	0.525027	0.152495	3.44291	0.000575498	0.00220969	Tdrp
1059	ENSMUSG00000003813	1.31489	0.524939	0.108496	4.83832	1.30938e-06	8.09267e-06	Rad23a
1060	ENSMUSG00000020153	8.64536	0.524632	0.0535992	9.78806	1.26707e-22	4.8101e-21	Ndufs7
1061	ENSMUSG00000024404	1.05911	0.524158	0.119023	4.40384	1.06349e-05	5.66593e-05	Riok3
1062	ENSMUSG00000073678	0.953213	0.524087	0.159362	3.28865	0.00100669	0.00367259	Pgap1
1063	ENSMUSG00000038668	2.14609	0.523891	0.120835	4.33557	1.45383e-05	7.59828e-05	Lpar1
1064	ENSMUSG00000026856	0.503737	0.523693	0.154185	3.39652	0.000682489	0.00258332	Dolpp1
1065	ENSMUSG00000052566	0.48719	0.523376	0.168319	3.10943	0.00187448	0.00644522	Hook2
1066	ENSMUSG00000018848	2.42553	0.523312	0.0843004	6.20771	5.37625e-10	5.37478e-09	Rars
1067	ENSMUSG00000003161	3.82389	0.522188	0.0808547	6.45835	1.05851e-10	1.18129e-09	Sri
1068	ENSMUSG00000073838	1.4109	0.521933	0.107953	4.83482	1.33266e-06	8.2253e-06	Tufm
1069	ENSMUSG00000020412	0.463737	0.521685	0.160403	3.25234	0.00114457	0.00413075	Ascc2
1070	ENSMUSG00000036615	0.672454	0.521584	0.142973	3.64812	0.000264171	0.00109095	Rfxap
1071	ENSMUSG00000095677	0.884741	0.521503	0.164523	3.16979	0.0015255	0.00537509	Dynlt1f
1072	ENSMUSG00000021036	1.06869	0.521484	0.120845	4.3153	1.59384e-05	8.25393e-05	Sptlc2
1073	ENSMUSG00000060802	1.38796	0.521324	0.121549	4.28899	1.79491e-05	9.19552e-05	B2m
1074	ENSMUSG00000000149	0.605802	0.520425	0.157337	3.30771	0.000940621	0.00345237	Gna12
1075	ENSMUSG00000006315	3.44712	0.520062	0.0767662	6.77462	1.24731e-11	1.56743e-10	Tmem147
1076	ENSMUSG00000015536	0.795878	0.519903	0.132491	3.92408	8.70634e-05	0.000393585	Mocs2
1077	ENSMUSG00000024875	1.74443	0.519836	0.102547	5.06927	3.99355e-07	2.68833e-06	Yif1a
1078	ENSMUSG00000009647	0.765262	0.519763	0.145582	3.57025	0.000356645	0.00143052	Mcu
1079	ENSMUSG00000032458	1.73996	0.519215	0.102186	5.08109	3.75268e-07	2.539e-06	Copb2
1080	ENSMUSG00000025075	0.279431	0.519118	0.196719	2.63889	0.0083179	0.0243741	Habp2
1081	ENSMUSG00000021427	5.46356	0.51904	0.0648247	8.00681	1.17718e-15	2.25329e-14	Ssr1
1082	ENSMUSG00000021539	0.791793	0.518717	0.163619	3.17027	0.00152297	0.00536826	Lect2
1083	ENSMUSG00000018340	0.673538	0.517939	0.152268	3.40149	0.000670189	0.00254101	Anxa6
1084	ENSMUSG00000033885	0.339271	0.517746	0.184274	2.80966	0.00495942	0.0153783	Pxk
1085	ENSMUSG00000029270	0.557976	0.517519	0.161879	3.19694	0.00138895	0.00494194	Fam69a
1086	ENSMUSG00000047777	0.515328	0.517255	0.153265	3.37491	0.000738407	0.0027776	Phf13
1087	ENSMUSG00000029103	6.95035	0.516621	0.0863609	5.98211	2.20264e-09	2.00045e-08	Lrpap1
1088	ENSMUSG00000078126	5.15224	0.5164	0.0582296	8.86834	7.42413e-19	1.98115e-17	Rpl23a-ps3
1089	ENSMUSG00000024505	0.419838	0.516373	0.164241	3.14399	0.00166659	0.00579569	Dtwd2
1090	ENSMUSG00000039640	12.581	0.516329	0.0442419	11.6706	1.80144e-31	1.49949e-29	Mrpl12
1091	ENSMUSG00000021102	9.66983	0.516213	0.0577194	8.94348	3.77105e-19	1.05276e-17	Glrx5
1092	ENSMUSG00000073643	1.36441	0.515915	0.117011	4.40913	1.03788e-05	5.53921e-05	Wdfy1
1093	ENSMUSG00000052253	1.60276	0.51556	0.102185	5.04535	4.5269e-07	3.02226e-06	Zfp622
1094	ENSMUSG00000025993	0.636986	0.514434	0.154617	3.32715	0.000877394	0.00324525	Slc40a1
1095	ENSMUSG00000013539	0.799125	0.51397	0.150718	3.41015	0.000649279	0.00247102	Tango2
1096	ENSMUSG00000031950	3.29058	0.513744	0.0769488	6.67644	2.44823e-11	2.9499e-10	Gabarapl2
1097	ENSMUSG00000035173	0.422412	0.513537	0.170671	3.00893	0.0026217	0.00868128	Ccdc186
1098	ENSMUSG00000034403	1.69151	0.512978	0.103615	4.9508	7.39078e-07	4.73229e-06	Pja1
1099	ENSMUSG00000024037	1.3119	0.512897	0.107385	4.77625	1.78596e-06	1.0724e-05	Wdr4
1100	ENSMUSG00000031657	0.557246	0.512571	0.151377	3.38606	0.000709049	0.00267271	Heatr3
1101	ENSMUSG00000042492	0.470524	0.512407	0.155367	3.29804	0.000973607	0.00356191	Tbc1d10b
1102	ENSMUSG00000002984	6.16702	0.512305	0.0581885	8.80423	1.31755e-18	3.36735e-17	Tomm40
1103	ENSMUSG00000003662	0.693619	0.51184	0.138015	3.70858	0.000208424	0.000877509	Ciao1
1104	ENSMUSG00000020743	0.436972	0.510794	0.170094	3.00301	0.00267323	0.00883901	Mif4gd
1105	ENSMUSG00000040713	0.611973	0.510544	0.153156	3.3335	0.000857604	0.00317723	Creg1
1106	ENSMUSG00000025102	0.434969	0.510431	0.163174	3.12814	0.00175919	0.00608738	3110040N11Rik
1107	ENSMUSG00000044502	0.795406	0.51027	0.142432	3.58257	0.000340236	0.0013732	Bod1
1108	ENSMUSG00000001313	0.562015	0.510065	0.166231	3.0684	0.00215208	0.00724789	Rnd2
1109	ENSMUSG00000020386	2.54546	0.509611	0.0875537	5.82056	5.86512e-09	5.0297e-08	Sar1b
1110	ENSMUSG00000020521	0.730427	0.509287	0.142416	3.57604	0.000348836	0.00140354	Rnft1
1111	ENSMUSG00000003814	16.2265	0.509141	0.0603375	8.43823	3.22183e-17	7.23557e-16	Calr
1112	ENSMUSG00000039065	0.657397	0.508939	0.145843	3.48963	0.000483687	0.00188186	Fam173b
1113	ENSMUSG00000002741	1.07023	0.508517	0.12234	4.1566	3.23014e-05	0.00015799	Ykt6
1114	ENSMUSG00000033184	4.19475	0.507039	0.0701225	7.23077	4.80277e-13	6.96095e-12	Tmed7
1115	ENSMUSG00000036932	1.12271	0.506787	0.116645	4.3447	1.39467e-05	7.31437e-05	Aifm1
1116	ENSMUSG00000057531	0.887843	0.506485	0.132096	3.83423	0.000125956	0.000553415	Dtnbp1
1117	ENSMUSG00000035150	3.71868	0.506311	0.0805322	6.28706	3.23532e-10	3.36629e-09	Eif2s3x
1118	ENSMUSG00000035215	4.65683	0.506273	0.0724703	6.98594	2.82964e-12	3.75891e-11	Lsm7
1119	ENSMUSG00000006273	2.85964	0.50601	0.0907476	5.57602	2.46087e-08	1.94321e-07	Atp6v1b2
1120	ENSMUSG00000073982	0.554878	0.505947	0.15465	3.27157	0.00106952	0.00387841	Rhog
1121	ENSMUSG00000001424	1.45843	0.505593	0.11669	4.33277	1.47242e-05	7.68217e-05	Snd1
1122	ENSMUSG00000039067	8.3497	0.50547	0.0504452	10.0202	1.24268e-23	5.21982e-22	Psmd7
1123	ENSMUSG00000019891	0.904564	0.505453	0.1396	3.62072	0.000293785	0.00120285	Dcbld1
1124	ENSMUSG00000001665	0.441631	0.505302	0.16642	3.03631	0.00239496	0.00798583	Gstt3
1125	ENSMUSG00000026558	1.30678	0.505022	0.11443	4.41336	1.01778e-05	5.43917e-05	Uck2
1126	ENSMUSG00000018102	1.29344	0.50486	0.163888	3.08051	0.00206645	0.00700893	Hist1h2bc
1127	ENSMUSG00000028443	0.819625	0.504541	0.129533	3.89507	9.81721e-05	0.000439209	Nudt2
1128	ENSMUSG00000001482	0.384458	0.504267	0.168843	2.9866	0.00282098	0.00928355	Def8
1129	ENSMUSG00000036737	0.591922	0.503903	0.149784	3.3642	0.000767657	0.00287689	Oxsr1
1130	ENSMUSG00000055371	0.528393	0.503726	0.149296	3.37401	0.000740811	0.00278433	Stam2
1131	ENSMUSG00000033863	0.792177	0.50367	0.157448	3.19897	0.00137919	0.00490914	Klf9
1132	ENSMUSG00000039678	0.545529	0.503512	0.184597	2.72763	0.00637908	0.0192347	Tbc1d13
1133	ENSMUSG00000022476	1.05968	0.503505	0.118058	4.26489	2.00003e-05	0.000101278	Polr3h
1134	ENSMUSG00000022221	0.378652	0.503399	0.188275	2.67374	0.00750103	0.0222263	Ripk3
1135	ENSMUSG00000027131	2.26867	0.503387	0.0883112	5.70015	1.19703e-08	9.81085e-08	Emc4
1136	ENSMUSG00000041718	1.40287	0.503303	0.11465	4.3899	1.134e-05	6.01981e-05	Alg13
1137	ENSMUSG00000021418	0.822307	0.503013	0.132832	3.78684	0.000152574	0.000656069	Rpp40
1138	ENSMUSG00000054364	0.765533	0.502639	0.152096	3.30474	0.000950637	0.0034849	Rhob
1139	ENSMUSG00000028975	0.986359	0.502587	0.122519	4.1021	4.09414e-05	0.000196333	Pex14
1140	ENSMUSG00000040472	0.806475	0.502486	0.135605	3.70552	0.000210957	0.000886937	Rabggta
1141	ENSMUSG00000026211	0.99445	0.502321	0.128037	3.92326	8.73595e-05	0.000394531	Obsl1
1142	ENSMUSG00000096956	1.15273	0.502151	0.129942	3.86441	0.000111357	0.000493812	Snhg18
1143	ENSMUSG00000031532	1.66771	0.502018	0.106504	4.71362	2.43356e-06	1.43189e-05	Saraf
1144	ENSMUSG00000043019	0.544683	0.501913	0.162515	3.08841	0.00201228	0.0068534	Edem3
1145	ENSMUSG00000003308	0.652928	0.501695	0.143894	3.48656	0.000489275	0.00190034	Keap1
1146	ENSMUSG00000059734	4.58202	0.501463	0.0647644	7.74287	9.71937e-15	1.68935e-13	Ndufs8
1147	ENSMUSG00000067995	1.4404	0.501014	0.103171	4.85617	1.19681e-06	7.43744e-06	Gtf2f2
1148	ENSMUSG00000091449	0.364237	0.500792	0.170126	2.94366	0.00324361	0.0105444	Gm10269
1149	ENSMUSG00000011831	3.23332	0.500192	0.103593	4.82843	1.37613e-06	8.47634e-06	Evi5
1150	ENSMUSG00000025521	1.24239	0.499852	0.115323	4.33438	1.46172e-05	7.63511e-05	Tmem192
1151	ENSMUSG00000034708	1.12567	0.499825	0.134133	3.72633	0.000194288	0.000823726	Grn
1152	ENSMUSG00000006304	8.06578	0.49884	0.0586191	8.50985	1.74156e-17	3.99019e-16	Arpc2
1153	ENSMUSG00000027187	1.18385	0.498821	0.125724	3.96757	7.26081e-05	0.000334573	Cat
1154	ENSMUSG00000022765	0.406163	0.498698	0.161907	3.08015	0.00206896	0.00700976	Snap29
1155	ENSMUSG00000046841	2.45374	0.498103	0.1066	4.67263	2.97372e-06	1.73286e-05	Ckap4
1156	ENSMUSG00000028948	0.888368	0.498019	0.136233	3.65565	0.000256529	0.00106327	Nol9
1157	ENSMUSG00000044147	3.76869	0.497919	0.0721511	6.90106	5.16148e-12	6.67096e-11	Arf6
1158	ENSMUSG00000034993	0.939237	0.497835	0.145471	3.42222	0.000621124	0.00237182	Vat1
1159	ENSMUSG00000029513	0.916531	0.497827	0.128642	3.86985	0.000108901	0.000484342	Prkab1
1160	ENSMUSG00000011257	2.73135	0.497818	0.0887529	5.60903	2.03466e-08	1.62791e-07	Pabpc4
1161	ENSMUSG00000027879	2.70284	0.497778	0.0797649	6.24056	4.36004e-10	4.42491e-09	Sec22b
1162	ENSMUSG00000020088	3.51742	0.49771	0.0699787	7.11231	1.14117e-12	1.59535e-11	Sar1a
1163	ENSMUSG00000022244	0.434767	0.497494	0.160905	3.09186	0.00198909	0.00678457	Amacr
1164	ENSMUSG00000036620	0.398595	0.497479	0.173557	2.86637	0.00415215	0.0131492	Mgat4b
1165	ENSMUSG00000001100	1.3725	0.496444	0.107071	4.63657	3.54232e-06	2.02901e-05	Poldip2
1166	ENSMUSG00000039427	0.513157	0.495302	0.153943	3.21744	0.00129339	0.00462553	Alg1
1167	ENSMUSG00000021114	3.82117	0.494611	0.0769461	6.42801	1.29284e-10	1.42527e-09	Atp6v1d
1168	ENSMUSG00000022822	0.607058	0.494137	0.155549	3.17673	0.00148948	0.00526285	Abcc5
1169	ENSMUSG00000044477	0.767766	0.493953	0.132546	3.72666	0.000194032	0.000823027	Zfand3
1170	ENSMUSG00000034620	1.01593	0.493484	0.127129	3.88175	0.000103707	0.000461919	Tmem5
1171	ENSMUSG00000015766	0.554075	0.493224	0.15622	3.15725	0.00159267	0.00558141	Eps8
1172	ENSMUSG00000038168	0.420666	0.493073	0.16902	2.91725	0.00353133	0.0113777	P3h2
1173	ENSMUSG00000053436	1.28858	0.493012	0.110302	4.46964	7.83508e-06	4.26441e-05	Mapk14
1174	ENSMUSG00000026223	1.3181	0.492993	0.120847	4.07948	4.51362e-05	0.000214859	Itm2c
1175	ENSMUSG00000051510	0.950379	0.492706	0.126748	3.88727	0.000101377	0.000452434	Mafg
1176	ENSMUSG00000036985	0.551077	0.492645	0.158187	3.11432	0.00184368	0.00635553	Zdhhc9
1177	ENSMUSG00000003355	4.74569	0.492594	0.0848664	5.80435	6.46152e-09	5.48631e-08	Fkbp11
1178	ENSMUSG00000034203	3.3968	0.492578	0.0787704	6.25334	4.01761e-10	4.10493e-09	Chchd4
1179	ENSMUSG00000015337	1.09584	0.492532	0.121433	4.056	4.9921e-05	0.000235657	Endog
1180	ENSMUSG00000027905	0.644988	0.492518	0.141953	3.46959	0.000521245	0.00201245	Ddx20
1181	ENSMUSG00000022973	0.573596	0.492468	0.166437	2.95889	0.00308753	0.0100731	Synj1
1182	ENSMUSG00000033845	4.98111	0.492417	0.061626	7.9904	1.34503e-15	2.55328e-14	Mrpl15
1183	ENSMUSG00000033430	0.713986	0.491282	0.176452	2.78422	0.00536562	0.0164801	Terf2ip
1184	ENSMUSG00000027890	0.318832	0.490449	0.188998	2.595	0.00945906	0.0273493	Gstm4
1185	ENSMUSG00000032261	0.911926	0.490385	0.138474	3.54135	0.000398088	0.00157723	Sh3bgrl2
1186	ENSMUSG00000026600	3.82913	0.490383	0.0884428	5.54463	2.94579e-08	2.30804e-07	Soat1
1187	ENSMUSG00000059278	4.8479	0.49014	0.0615695	7.96077	1.70979e-15	3.20514e-14	Naa38
1188	ENSMUSG00000041028	3.16606	0.489774	0.0741489	6.60527	3.96785e-11	4.67537e-10	Ghitm
1189	ENSMUSG00000060098	0.997499	0.489632	0.121965	4.01454	5.95617e-05	0.000278128	Prmt7
1190	ENSMUSG00000033488	0.361693	0.489598	0.184467	2.65412	0.00795155	0.0234387	BC026585
1191	ENSMUSG00000032374	0.874837	0.489486	0.193605	2.52827	0.0114625	0.0324188	Plod2
1192	ENSMUSG00000025199	0.959134	0.489451	0.127419	3.84128	0.000122393	0.000538804	Chuk
1193	ENSMUSG00000036299	4.11346	0.489178	0.0698248	7.00579	2.45593e-12	3.27686e-11	BC031181
1194	ENSMUSG00000062083	0.240697	0.488846	0.202437	2.4148	0.0157436	0.0430377	Rpl13a-ps1
1195	ENSMUSG00000020526	2.53971	0.488475	0.0804434	6.07228	1.26108e-09	1.18015e-08	Znhit3
1196	ENSMUSG00000034254	0.745228	0.4884	0.14051	3.4759	0.00050915	0.00196994	Agpat1
1197	ENSMUSG00000062376	0.950744	0.488318	0.126196	3.86953	0.000109044	0.000484505	Borcs7
1198	ENSMUSG00000023010	6.28346	0.48809	0.0641187	7.61229	2.69292e-14	4.48309e-13	Tmbim6
1199	ENSMUSG00000030282	1.53788	0.487969	0.111509	4.37607	1.20839e-05	6.38244e-05	Cmas
1200	ENSMUSG00000044600	2.39299	0.487612	0.0808826	6.02865	1.65339e-09	1.52451e-08	Smim7
1201	ENSMUSG00000020739	1.46539	0.487357	0.103509	4.70836	2.49716e-06	1.46836e-05	Nup85
1202	ENSMUSG00000022425	0.369716	0.487219	0.195671	2.48998	0.0127749	0.0356966	Enpp2
1203	ENSMUSG00000026739	0.600931	0.486513	0.151143	3.21888	0.00128691	0.00460417	Bmi1
1204	ENSMUSG00000016495	0.6801	0.486183	0.142726	3.40641	0.000658229	0.00250193	Plgrkt
1205	ENSMUSG00000046811	0.249664	0.486027	0.206606	2.35244	0.0186509	0.0499616	Gltpd2
1206	ENSMUSG00000029110	2.1178	0.485887	0.0883013	5.50261	3.74218e-08	2.87736e-07	Rnf4
1207	ENSMUSG00000027397	0.718211	0.485813	0.144706	3.35725	0.000787223	0.00294171	Slc20a1
1208	ENSMUSG00000041632	0.638811	0.485686	0.14075	3.4507	0.000559127	0.00215321	Mrps27
1209	ENSMUSG00000004771	8.52564	0.485089	0.072005	6.73688	1.61824e-11	2.00031e-10	Rab11a
1210	ENSMUSG00000021124	1.76467	0.484827	0.0995411	4.87062	1.11247e-06	6.93229e-06	Vti1b
1211	ENSMUSG00000086266	0.51221	0.484773	0.190953	2.5387	0.0111265	0.031557	Igf2os
1212	ENSMUSG00000078919	0.83253	0.484483	0.130674	3.70757	0.000209258	0.000880613	Dpm1
1213	ENSMUSG00000015804	4.30411	0.484239	0.066383	7.29463	2.99485e-13	4.41826e-12	Med28
1214	ENSMUSG00000032526	1.89352	0.484154	0.0930155	5.20508	1.93911e-07	1.36222e-06	Deb1
1215	ENSMUSG00000027680	3.01276	0.483479	0.0750057	6.44589	1.14921e-10	1.27467e-09	Fxr1
1216	ENSMUSG00000029066	8.84121	0.483244	0.0468897	10.306	6.62264e-25	3.2305e-23	Mrpl20
1217	ENSMUSG00000052712	0.804423	0.482802	0.1338	3.60838	0.000308116	0.00125586	BC004004
1218	ENSMUSG00000027395	0.480169	0.482566	0.158552	3.04359	0.00233775	0.00782383	Polr1b
1219	ENSMUSG00000056310	0.660833	0.48213	0.144411	3.3386	0.000842005	0.0031292	Tyw1
1220	ENSMUSG00000000805	27.0992	0.481782	0.0870431	5.53498	3.11256e-08	2.42614e-07	Car4
1221	ENSMUSG00000030884	3.92554	0.481642	0.0716418	6.72293	1.78109e-11	2.18377e-10	Uqcrc2
1222	ENSMUSG00000032042	1.50666	0.481525	0.103314	4.66077	3.15033e-06	1.82688e-05	Srpr
1223	ENSMUSG00000026857	2.34454	0.481015	0.0840574	5.72246	1.04992e-08	8.68698e-08	Ntmt1
1224	ENSMUSG00000040888	1.36357	0.480687	0.108476	4.43129	9.36717e-06	5.03784e-05	Gfer
1225	ENSMUSG00000037916	2.57149	0.480331	0.0786924	6.1039	1.03512e-09	9.85481e-09	Ndufv1
1226	ENSMUSG00000018446	10.5418	0.48013	0.0464256	10.3419	4.55295e-25	2.24505e-23	C1qbp
1227	ENSMUSG00000061175	0.457514	0.47967	0.166901	2.87398	0.00405334	0.0128632	Fnip2
1228	ENSMUSG00000041870	0.563976	0.479543	0.150313	3.19031	0.00142123	0.00504886	Ankrd13a
1229	ENSMUSG00000035443	2.38606	0.479376	0.08084	5.92993	3.03064e-09	2.70108e-08	Thyn1
1230	ENSMUSG00000027001	0.490916	0.479368	0.154464	3.10342	0.001913	0.00653965	Dusp19
1231	ENSMUSG00000056692	0.766573	0.479163	0.146695	3.26639	0.00108929	0.00394536	D17Wsu92e
1232	ENSMUSG00000056952	0.432502	0.478881	0.169723	2.82155	0.00477925	0.014845	Tatdn2
1233	ENSMUSG00000059436	1.38931	0.478622	0.10976	4.36062	1.29692e-05	6.8135e-05	Max
1234	ENSMUSG00000014349	0.891834	0.476881	0.137403	3.47068	0.000519149	0.00200521	Ube2z
1235	ENSMUSG00000019822	0.687822	0.47685	0.141406	3.3722	0.000745716	0.00279936	Smpd2
1236	ENSMUSG00000014748	1.53564	0.476777	0.10017	4.75966	1.93918e-06	1.15599e-05	Tex261
1237	ENSMUSG00000010517	1.26045	0.476773	0.110867	4.30038	1.70503e-05	8.77469e-05	Faf1
1238	ENSMUSG00000001687	0.658583	0.476715	0.142155	3.3535	0.000797972	0.00298065	Ubl3
1239	ENSMUSG00000015002	1.49303	0.476422	0.104413	4.56285	5.0463e-06	2.80718e-05	Efr3a
1240	ENSMUSG00000061244	1.29683	0.476331	0.111402	4.27579	1.90465e-05	9.71382e-05	Exoc5
1241	ENSMUSG00000022517	0.680711	0.476104	0.144877	3.28625	0.0010153	0.00369951	Mgrn1
1242	ENSMUSG00000004951	0.771335	0.475752	0.184234	2.58232	0.00981391	0.0282582	Hspb1
1243	ENSMUSG00000051375	0.613393	0.475553	0.157785	3.01393	0.00257891	0.00855206	Pcdh1
1244	ENSMUSG00000041084	10.8255	0.475515	0.0572827	8.3012	1.03068e-16	2.19516e-15	Ostc
1245	ENSMUSG00000064373	10.1431	0.475042	0.127676	3.72068	0.000198683	0.000839616	Sepp1
1246	ENSMUSG00000022407	1.70385	0.47487	0.097697	4.86064	1.17005e-06	7.28111e-06	Adsl
1247	ENSMUSG00000030058	1.35932	0.474819	0.107093	4.4337	9.26316e-06	4.98781e-05	Copg1
1248	ENSMUSG00000031591	1.56168	0.474474	0.116823	4.06147	4.87642e-05	0.000230436	Asah1
1249	ENSMUSG00000029146	1.51549	0.47402	0.102306	4.63334	3.59814e-06	2.05968e-05	Snx17
1250	ENSMUSG00000075706	22.7907	0.473973	0.0432722	10.9533	6.4077e-28	4.1232e-26	Gpx4
1251	ENSMUSG00000021710	0.395653	0.473833	0.161872	2.92721	0.00342019	0.0110589	Nln
1252	ENSMUSG00000004843	2.07213	0.473461	0.0984473	4.80929	1.51469e-06	9.22952e-06	Chmp2b
1253	ENSMUSG00000050552	4.14454	0.473098	0.0751268	6.29732	3.02826e-10	3.17268e-09	Lamtor4
1254	ENSMUSG00000038503	2.99361	0.473066	0.075717	6.24781	4.16237e-10	4.24327e-09	Mesdc2
1255	ENSMUSG00000022177	0.474163	0.473064	0.158767	2.97961	0.00288617	0.00946718	Haus4
1256	ENSMUSG00000026526	2.90973	0.472699	0.0812423	5.81839	5.94165e-09	5.08572e-08	Fh1
1257	ENSMUSG00000022982	5.4988	0.472469	0.0851547	5.54836	2.88357e-08	2.2632e-07	Sod1
1258	ENSMUSG00000052151	0.909035	0.472317	0.131282	3.59772	0.000321019	0.00130435	Plpp2
1259	ENSMUSG00000005802	0.504039	0.472293	0.172116	2.74404	0.00606874	0.018403	Slc30a4
1260	ENSMUSG00000028452	8.20528	0.472069	0.0526328	8.9691	2.98943e-19	8.44955e-18	Vcp
1261	ENSMUSG00000025264	0.820324	0.471622	0.130497	3.61405	0.000301457	0.00123259	Tsr2
1262	ENSMUSG00000034165	3.10049	0.470956	0.0882144	5.33877	9.35803e-08	6.84169e-07	Ccnd3
1263	ENSMUSG00000031917	4.63872	0.470877	0.0662994	7.10228	1.22713e-12	1.69981e-11	Nip7
1264	ENSMUSG00000062997	114.662	0.470876	0.0210987	22.3178	2.48349e-110	3.75544e-107	Rpl35
1265	ENSMUSG00000017664	0.646351	0.470846	0.145093	3.24514	0.00117395	0.00422667	Slc35c2
1266	ENSMUSG00000045503	1.94322	0.470743	0.090857	5.18114	2.20531e-07	1.53914e-06	Sys1
1267	ENSMUSG00000024785	1.81686	0.470521	0.0978688	4.80767	1.527e-06	9.28581e-06	Rcl1
1268	ENSMUSG00000037628	0.407124	0.469875	0.17202	2.73152	0.00630438	0.0190285	Cdkn3
1269	ENSMUSG00000001445	1.70857	0.469757	0.0927354	5.06557	4.0719e-07	2.73662e-06	Mrpl10
1270	ENSMUSG00000025428	13.175	0.469345	0.0452422	10.3741	3.25357e-25	1.65841e-23	Atp5a1
1271	ENSMUSG00000000934	0.305314	0.469199	0.178085	2.6347	0.00842118	0.024639	Top1mt
1272	ENSMUSG00000021482	0.280162	0.468393	0.18011	2.60059	0.00930635	0.0269593	Aaed1
1273	ENSMUSG00000027637	6.56884	0.468322	0.0572555	8.1795	2.85015e-16	5.77218e-15	1110008F13Rik
1274	ENSMUSG00000029464	1.01403	0.467916	0.122172	3.82998	0.000128156	0.00056172	Gpn3
1275	ENSMUSG00000034709	0.743867	0.467807	0.148973	3.14021	0.00168824	0.0058665	Ppp1r21
1276	ENSMUSG00000029994	0.550277	0.467727	0.158656	2.94805	0.00319788	0.0104069	Anxa4
1277	ENSMUSG00000056612	4.07647	0.467479	0.0815396	5.73315	9.85834e-09	8.19842e-08	Ppp1r14b
1278	ENSMUSG00000032786	0.379138	0.467428	0.167951	2.78312	0.00538396	0.0165253	Alas1
1279	ENSMUSG00000060152	5.73671	0.467401	0.0600529	7.78315	7.07403e-15	1.24385e-13	Pop5
1280	ENSMUSG00000048186	0.356627	0.467364	0.187074	2.49828	0.0124799	0.0349799	Bend7
1281	ENSMUSG00000049940	1.78524	0.467082	0.0996835	4.68565	2.79066e-06	1.63142e-05	Pgrmc2
1282	ENSMUSG00000019868	1.24507	0.466253	0.109671	4.25139	2.12448e-05	0.000107085	Vta1
1283	ENSMUSG00000008393	3.92982	0.465325	0.0736529	6.31781	2.65292e-10	2.8185e-09	Carhsp1
1284	ENSMUSG00000025940	1.51346	0.465118	0.10717	4.33999	1.42488e-05	7.45988e-05	Tmem70
1285	ENSMUSG00000028560	3.81967	0.465116	0.0774421	6.00598	1.90177e-09	1.74467e-08	Usp1
1286	ENSMUSG00000039105	12.0925	0.464649	0.0558862	8.3142	9.2372e-17	1.9813e-15	Atp6v1g1
1287	ENSMUSG00000032554	2.74287	0.464449	0.146027	3.18056	0.00146989	0.00520136	Trf
1288	ENSMUSG00000022571	1.83579	0.464151	0.0951461	4.8783	1.07005e-06	6.68173e-06	Pycrl
1289	ENSMUSG00000028232	0.496425	0.464139	0.166071	2.79482	0.00519289	0.0160038	Tmem68
1290	ENSMUSG00000029407	0.936081	0.463917	0.128415	3.61264	0.000303095	0.00123817	Uso1
1291	ENSMUSG00000029466	0.585169	0.463477	0.148739	3.11603	0.00183302	0.00632596	Anapc7
1292	ENSMUSG00000031256	0.997853	0.463314	0.121093	3.82611	0.000130184	0.000569508	Cstf2
1293	ENSMUSG00000021072	2.17637	0.463184	0.0905772	5.1137	3.15911e-07	2.15347e-06	Tmx1
1294	ENSMUSG00000021638	0.580556	0.46217	0.163916	2.81955	0.00480913	0.0149327	Ocln
1295	ENSMUSG00000060803	1.60511	0.462048	0.120338	3.83957	0.00012325	0.000542312	Gstp1
1296	ENSMUSG00000028082	0.644844	0.461517	0.145282	3.17671	0.00148958	0.00526285	Sh3d19
1297	ENSMUSG00000047844	19.1311	0.460781	0.0772347	5.96598	2.43172e-09	2.18879e-08	Bex4
1298	ENSMUSG00000039041	4.01863	0.460754	0.0657028	7.01269	2.33783e-12	3.12849e-11	Adrm1
1299	ENSMUSG00000040177	0.671797	0.460723	0.140966	3.26834	0.00108182	0.00392142	2310057M21Rik
1300	ENSMUSG00000031967	1.40321	0.460595	0.107124	4.29966	1.71064e-05	8.79853e-05	Afg3l1
1301	ENSMUSG00000022540	0.901282	0.460431	0.130259	3.53472	0.000408203	0.00161308	Rogdi
1302	ENSMUSG00000020903	1.00338	0.46035	0.121086	3.80185	0.00014362	0.00062288	Stx8
1303	ENSMUSG00000035890	1.64715	0.460289	0.0993654	4.63229	3.61645e-06	2.06885e-05	Rnf126
1304	ENSMUSG00000038697	0.65017	0.460029	0.145642	3.15863	0.0015851	0.00555704	Taf5l
1305	ENSMUSG00000030870	3.04113	0.459814	0.0730249	6.29668	3.04083e-10	3.18218e-09	Ubfd1
1306	ENSMUSG00000005481	7.12922	0.459679	0.0553309	8.30781	9.74809e-17	2.08105e-15	Ddx39
1307	ENSMUSG00000008763	1.38586	0.459545	0.108482	4.23614	2.27396e-05	0.000114113	Man1a2
1308	ENSMUSG00000061808	100.116	0.459522	0.142067	3.23454	0.00121839	0.00437287	Ttr
1309	ENSMUSG00000030339	0.655218	0.458983	0.153639	2.98741	0.00281353	0.00926576	Ltbr
1310	ENSMUSG00000055653	18.2129	0.458875	0.0890215	5.15465	2.541e-07	1.75453e-06	Gpc3
1311	ENSMUSG00000027274	1.91947	0.458062	0.095969	4.77303	1.81477e-06	1.08826e-05	Mkks
1312	ENSMUSG00000060950	0.694444	0.458025	0.137717	3.32585	0.000881497	0.0032591	Trmt61a
1313	ENSMUSG00000023942	0.519455	0.457698	0.174984	2.61565	0.00890575	0.0259396	Slc29a1
1314	ENSMUSG00000024446	2.79719	0.457571	0.0793165	5.76893	7.97751e-09	6.70806e-08	Rpp21
1315	ENSMUSG00000042118	0.350194	0.457039	0.187943	2.43179	0.0150244	0.0413331	Bhmt2
1316	ENSMUSG00000026643	3.00432	0.456949	0.0836283	5.46404	4.6542e-08	3.53665e-07	Nmt2
1317	ENSMUSG00000002332	0.738833	0.45684	0.142698	3.20144	0.00136744	0.00486921	Dhrs1
1318	ENSMUSG00000031935	0.64645	0.456541	0.146826	3.1094	0.00187468	0.00644522	Med17
1319	ENSMUSG00000028563	4.1889	0.456395	0.0769565	5.93055	3.01915e-09	2.69349e-08	Tm2d1
1320	ENSMUSG00000032126	2.21445	0.455624	0.0871998	5.22506	1.74102e-07	1.23024e-06	Hmbs
1321	ENSMUSG00000021486	11.3716	0.454812	0.0452085	10.0603	8.27163e-24	3.52341e-22	Prelid1
1322	ENSMUSG00000075232	4.9404	0.45445	0.0707662	6.42185	1.34624e-10	1.47696e-09	Amd1
1323	ENSMUSG00000053897	1.82192	0.454335	0.119011	3.81759	0.000134764	0.00058728	Slc39a8
1324	ENSMUSG00000021468	0.848173	0.454264	0.131976	3.44202	0.000577391	0.00221447	Sptlc1
1325	ENSMUSG00000008475	4.90175	0.454194	0.0650899	6.97795	2.99516e-12	3.96716e-11	Arpc5
1326	ENSMUSG00000031878	2.37356	0.453391	0.0943028	4.80782	1.52586e-06	9.28514e-06	Nae1
1327	ENSMUSG00000022474	0.831454	0.452502	0.154455	2.92966	0.00339336	0.0109761	Pmm1
1328	ENSMUSG00000038803	15.0152	0.452414	0.0445638	10.1521	3.2446e-24	1.48678e-22	Ost4
1329	ENSMUSG00000027406	1.75871	0.452059	0.0956995	4.72373	2.31552e-06	1.36509e-05	Idh3b
1330	ENSMUSG00000024413	0.96142	0.451874	0.140533	3.21544	0.00130245	0.00465607	Npc1
1331	ENSMUSG00000020219	18.4885	0.451785	0.0404004	11.1827	4.95589e-29	3.38081e-27	Timm13
1332	ENSMUSG00000024927	0.39346	0.451513	0.166042	2.71927	0.00654264	0.0196561	Rela
1333	ENSMUSG00000021595	3.87151	0.451325	0.0736691	6.12638	8.99009e-10	8.69585e-09	Nsun2
1334	ENSMUSG00000033099	2.12736	0.451231	0.0878068	5.13891	2.76333e-07	1.90081e-06	Nol12
1335	ENSMUSG00000026509	0.611185	0.451215	0.153309	2.94318	0.00324859	0.010553	Capn2
1336	ENSMUSG00000025086	0.906194	0.45111	0.129444	3.48499	0.000492159	0.00190991	Trub1
1337	ENSMUSG00000020514	2.97216	0.449999	0.0736934	6.10637	1.01923e-09	9.74441e-09	Mrpl22
1338	ENSMUSG00000079426	4.47894	0.449872	0.0626335	7.18261	6.83933e-13	9.77217e-12	Arpc4
1339	ENSMUSG00000005374	0.538548	0.449728	0.157205	2.86077	0.00422617	0.0133324	Tbl2
1340	ENSMUSG00000027669	1.06635	0.449679	0.144364	3.11488	0.00184018	0.00634585	Gnb4
1341	ENSMUSG00000018559	0.535335	0.449654	0.152107	2.95617	0.00311483	0.0101548	Ctdnep1
1342	ENSMUSG00000003438	2.75511	0.44915	0.0798188	5.62712	1.83245e-08	1.47131e-07	Timm50
1343	ENSMUSG00000064317	0.428739	0.448936	0.164715	2.72554	0.00641964	0.0193442	Gm10146
1344	ENSMUSG00000038991	2.73969	0.448756	0.0869931	5.15852	2.48907e-07	1.7226e-06	Txndc5
1345	ENSMUSG00000032869	0.764279	0.448428	0.133362	3.36249	0.000772428	0.00289358	Psmf1
1346	ENSMUSG00000010048	1.88155	0.448348	0.0913716	4.90686	9.25451e-07	5.83503e-06	Ifrd2
1347	ENSMUSG00000022663	0.924623	0.448346	0.126258	3.55104	0.000383717	0.00152629	Atg3
1348	ENSMUSG00000001054	0.322164	0.448247	0.176768	2.53579	0.0112194	0.0318104	Rmnd5b
1349	ENSMUSG00000061650	1.30314	0.447731	0.104292	4.29306	1.76227e-05	9.04357e-05	Med9
1350	ENSMUSG00000027180	1.04467	0.447698	0.127863	3.50138	0.000462855	0.00180701	Fbxo3
1351	ENSMUSG00000015013	3.506	0.44731	0.0772529	5.7902	7.03039e-09	5.94471e-08	Trappc2l
1352	ENSMUSG00000063694	21.2743	0.447277	0.0390767	11.4461	2.45869e-30	1.87459e-28	Cycs
1353	ENSMUSG00000036427	4.50684	0.447189	0.0710339	6.29543	3.06558e-10	3.20437e-09	Gpi1
1354	ENSMUSG00000046675	1.28591	0.447179	0.113646	3.93483	8.32543e-05	0.00037863	Tmem251
1355	ENSMUSG00000006736	2.18127	0.447055	0.0909802	4.91376	8.93449e-07	5.65685e-06	Tspan31
1356	ENSMUSG00000044881	0.892745	0.446905	0.127904	3.49406	0.000475736	0.00185172	Coa4
1357	ENSMUSG00000028959	0.79743	0.44676	0.131928	3.3864	0.000708158	0.00267046	Fastk
1358	ENSMUSG00000020629	1.61755	0.446563	0.103419	4.318	1.57447e-05	8.16298e-05	Adi1
1359	ENSMUSG00000006169	2.07429	0.446273	0.0958463	4.65613	3.22204e-06	1.86439e-05	Clint1
1360	ENSMUSG00000004610	7.75724	0.446261	0.0679724	6.56532	5.19197e-11	6.05485e-10	Etfb
1361	ENSMUSG00000036352	1.14444	0.446069	0.113404	3.93347	8.373e-05	0.000380602	Ubac1
1362	ENSMUSG00000051396	2.77505	0.44597	0.076657	5.81773	5.9652e-09	5.09147e-08	Hspa14
1363	ENSMUSG00000032307	0.482269	0.445911	0.156187	2.85498	0.0043039	0.01354	Ube2q2
1364	ENSMUSG00000029922	2.07816	0.445875	0.104687	4.25913	2.05226e-05	0.000103676	Mkrn1
1365	ENSMUSG00000028668	0.440155	0.445463	0.160399	2.77722	0.00548268	0.0167848	Tceb3
1366	ENSMUSG00000004264	13.5827	0.445449	0.0412818	10.7904	3.81927e-27	2.25015e-25	Phb2
1367	ENSMUSG00000001247	3.00932	0.444627	0.0839518	5.29622	1.18223e-07	8.53333e-07	Lsr
1368	ENSMUSG00000032026	3.26484	0.443894	0.0732993	6.05591	1.39622e-09	1.29794e-08	Rexo2
1369	ENSMUSG00000060904	3.10577	0.443644	0.0844154	5.25549	1.47634e-07	1.04811e-06	Arl1
1370	ENSMUSG00000006057	27.9939	0.44359	0.0365502	12.1365	6.76967e-34	6.26747e-32	Atp5g1
1371	ENSMUSG00000035754	3.21389	0.44344	0.0710673	6.23971	4.38371e-10	4.44395e-09	Wdr18
1372	ENSMUSG00000048175	0.459694	0.443427	0.161935	2.7383	0.0061758	0.0187026	Asb8
1373	ENSMUSG00000018040	2.00248	0.443425	0.0877911	5.05091	4.39716e-07	2.93781e-06	Rrp7a
1374	ENSMUSG00000046791	0.503583	0.443368	0.160792	2.7574	0.00582623	0.0177268	2410016O06Rik
1375	ENSMUSG00000022337	1.66262	0.44315	0.102824	4.30981	1.63396e-05	8.45207e-05	Emc2
1376	ENSMUSG00000058587	1.21385	0.443045	0.112724	3.93035	8.48206e-05	0.000384789	Tmod3
1377	ENSMUSG00000046722	1.00608	0.442929	0.122657	3.61113	0.000304863	0.00124483	Cdc42se1
1378	ENSMUSG00000030588	2.09922	0.442377	0.0873421	5.06488	4.08649e-07	2.74439e-06	Yif1b
1379	ENSMUSG00000025962	0.796212	0.442026	0.134436	3.288	0.00100903	0.00367826	Fastkd2
1380	ENSMUSG00000024234	0.455308	0.441665	0.158606	2.78467	0.00535827	0.0164631	Mtpap
1381	ENSMUSG00000022204	2.16661	0.441557	0.0884013	4.99491	5.88621e-07	3.83661e-06	Ngdn
1382	ENSMUSG00000021076	1.36155	0.441501	0.108054	4.08592	4.3902e-05	0.000209203	Actr10
1383	ENSMUSG00000021000	1.51229	0.440366	0.101954	4.31925	1.56563e-05	8.12178e-05	Ctage5
1384	ENSMUSG00000026980	0.90977	0.44036	0.14363	3.06593	0.00216991	0.00730252	Ly75
1385	ENSMUSG00000024425	0.62368	0.43991	0.148009	2.97219	0.00295682	0.00967794	Ndfip1
1386	ENSMUSG00000031714	0.888644	0.439865	0.130993	3.35794	0.000785269	0.0029368	Gab1
1387	ENSMUSG00000078584	1.24922	0.439426	0.119116	3.68906	0.000225083	0.000942077	AU022252
1388	ENSMUSG00000020873	1.73048	0.439028	0.0994777	4.41333	1.01793e-05	5.43917e-05	Slc35b1
1389	ENSMUSG00000010067	0.831661	0.438838	0.140426	3.12505	0.00177773	0.0061445	Rassf1
1390	ENSMUSG00000033059	0.555446	0.438707	0.157906	2.77828	0.00546467	0.016739	Pygb
1391	ENSMUSG00000090602	2.51946	0.43864	0.104484	4.19817	2.6908e-05	0.000133408	Gm5611
1392	ENSMUSG00000031887	0.328672	0.438303	0.181558	2.41412	0.0157733	0.0430928	Tradd
1393	ENSMUSG00000002017	0.924865	0.438258	0.127398	3.44006	0.00058158	0.00222927	Fam98a
1394	ENSMUSG00000052310	3.01379	0.438114	0.168129	2.60582	0.00916553	0.0265889	Slc39a1
1395	ENSMUSG00000026887	0.6697	0.437384	0.140915	3.10389	0.00190994	0.00653428	Mrrf
1396	ENSMUSG00000002767	3.09614	0.437032	0.0732257	5.96829	2.39755e-09	2.16232e-08	Mrpl2
1397	ENSMUSG00000028982	0.605407	0.436818	0.150067	2.91081	0.00360493	0.0115738	Slc25a33
1398	ENSMUSG00000038014	1.21027	0.436393	0.122447	3.56392	0.000365351	0.00146221	Fam120a
1399	ENSMUSG00000042210	0.996794	0.436382	0.121844	3.58148	0.000341658	0.00137833	Abhd14a
1400	ENSMUSG00000021773	0.751085	0.436381	0.137198	3.18066	0.0014694	0.00520136	Comtd1
1401	ENSMUSG00000044986	0.426583	0.435921	0.167107	2.60863	0.00909055	0.026427	Tst
1402	ENSMUSG00000013736	1.83306	0.435911	0.095511	4.56399	5.01902e-06	2.79887e-05	Trnt1
1403	ENSMUSG00000039988	0.953957	0.435642	0.131602	3.3103	0.000931972	0.00342339	Ankrd13c
1404	ENSMUSG00000015542	0.852168	0.435485	0.133949	3.25113	0.00114947	0.00414513	Nat9
1405	ENSMUSG00000028345	1.33319	0.435405	0.107635	4.0452	5.22779e-05	0.000246143	Tex10
1406	ENSMUSG00000044792	0.335693	0.435348	0.178441	2.43973	0.0146984	0.0405468	Isca1
1407	ENSMUSG00000068739	3.37646	0.435148	0.0730166	5.95957	2.52906e-09	2.2719e-08	Sars
1408	ENSMUSG00000024570	1.20014	0.434745	0.109718	3.96237	7.42082e-05	0.000341599	Rbfa
1409	ENSMUSG00000020877	0.340443	0.434376	0.176833	2.45642	0.014033	0.0388821	Scrn2
1410	ENSMUSG00000020149	7.03083	0.433904	0.0662388	6.55061	5.73039e-11	6.66562e-10	Rab1a
1411	ENSMUSG00000025579	0.699507	0.43378	0.152476	2.8449	0.00444252	0.0139374	Gaa
1412	ENSMUSG00000054414	0.483211	0.433583	0.159378	2.72048	0.00651878	0.0196039	Slc30a7
1413	ENSMUSG00000017307	0.602675	0.433531	0.145448	2.98066	0.00287627	0.00944837	Acot8
1414	ENSMUSG00000066150	1.84933	0.433208	0.1079	4.0149	5.94715e-05	0.00027785	Slc31a1
1415	ENSMUSG00000022033	1.36024	0.433133	0.112365	3.8547	0.000115873	0.000512337	Pbk
1416	ENSMUSG00000002635	1.13631	0.433042	0.111979	3.86719	0.000110098	0.000488708	Pdcd2l
1417	ENSMUSG00000031924	1.95499	0.432792	0.0930322	4.65206	3.28635e-06	1.89797e-05	Cyb5b
1418	ENSMUSG00000059775	2.37753	0.432765	0.0882995	4.9011	9.53011e-07	6.00047e-06	Rps26-ps1
1419	ENSMUSG00000050323	1.55449	0.432671	0.102641	4.21538	2.49352e-05	0.000124168	Ndufaf6
1420	ENSMUSG00000026361	1.92727	0.432514	0.104716	4.13036	3.62189e-05	0.000175729	Cdc73
1421	ENSMUSG00000050029	1.76848	0.43214	0.11061	3.90689	9.34913e-05	0.000419301	Rap2c
1422	ENSMUSG00000041278	2.4504	0.43205	0.0816009	5.29467	1.19234e-07	8.58878e-07	Ttc1
1423	ENSMUSG00000043131	0.72188	0.431935	0.143804	3.00364	0.00266773	0.00882402	Mob1a
1424	ENSMUSG00000029843	4.10928	0.431899	0.130267	3.31548	0.000914847	0.00337552	Slc13a4
1425	ENSMUSG00000021235	0.436764	0.431087	0.162633	2.65067	0.00803324	0.0236258	Coq6
1426	ENSMUSG00000042506	1.37299	0.430926	0.122039	3.53105	0.000413912	0.00163137	Usp22
1427	ENSMUSG00000029063	1.54945	0.430787	0.101656	4.2377	2.25822e-05	0.000113449	Nadk
1428	ENSMUSG00000037824	0.787134	0.430731	0.134326	3.20661	0.00134309	0.00478628	Tspan14
1429	ENSMUSG00000021748	2.29478	0.43058	0.0858655	5.01459	5.31472e-07	3.50695e-06	Pdhb
1430	ENSMUSG00000026380	0.438543	0.430529	0.180929	2.37955	0.0173339	0.0467833	Tfcp2l1
1431	ENSMUSG00000032519	0.766219	0.430504	0.138617	3.10572	0.00189817	0.0065112	Slc25a38
1432	ENSMUSG00000073131	2.49778	0.430021	0.0819137	5.24968	1.52365e-07	1.08001e-06	Vma21
1433	ENSMUSG00000032478	1.76069	0.429531	0.0940324	4.5679	4.92625e-06	2.75221e-05	Nme6
1434	ENSMUSG00000032244	2.44816	0.429356	0.112178	3.82744	0.000129483	0.000566737	Fem1b
1435	ENSMUSG00000027673	9.20952	0.429302	0.0535534	8.01633	1.08954e-15	2.10328e-14	Ndufb5
1436	ENSMUSG00000020451	1.22244	0.429283	0.150733	2.84796	0.0044	0.0138136	Limk2
1437	ENSMUSG00000040822	1.77048	0.429168	0.097592	4.39757	1.09469e-05	5.82529e-05	1700123O20Rik
1438	ENSMUSG00000003518	0.612269	0.428599	0.173913	2.46444	0.0137227	0.0381218	Dusp3
1439	ENSMUSG00000031818	38.2241	0.428532	0.0340828	12.5732	2.9633e-36	3.20072e-34	Cox4i1
1440	ENSMUSG00000071014	8.2619	0.42844	0.0571893	7.49161	6.80324e-14	1.07724e-12	Ndufb6
1441	ENSMUSG00000021501	0.601008	0.428231	0.145452	2.94414	0.00323857	0.0105317	Caml
1442	ENSMUSG00000078566	3.27546	0.428136	0.0871578	4.91219	9.00652e-07	5.69848e-06	Bnip3
1443	ENSMUSG00000025417	0.536992	0.428055	0.156289	2.73887	0.00616499	0.0186761	Pip4k2c
1444	ENSMUSG00000040616	0.483891	0.427195	0.166458	2.56638	0.0102765	0.0294222	Tmem51
1445	ENSMUSG00000028212	1.61102	0.42631	0.126233	3.37718	0.000732338	0.00275705	Ccne2
1446	ENSMUSG00000038759	0.658053	0.426076	0.149084	2.85797	0.00426367	0.0134274	Nup205
1447	ENSMUSG00000027599	2.96142	0.425946	0.0804491	5.2946	1.19276e-07	8.58878e-07	Armc1
1448	ENSMUSG00000006050	3.30782	0.425916	0.0758473	5.61544	1.96065e-08	1.57008e-07	Sra1
1449	ENSMUSG00000051674	0.422005	0.425784	0.163277	2.60774	0.00911428	0.0264711	Dcun1d4
1450	ENSMUSG00000061273	0.40672	0.425653	0.174896	2.43375	0.0149433	0.0411597	Mmgt1
1451	ENSMUSG00000025869	2.67188	0.424478	0.0767016	5.53414	3.12753e-08	2.43571e-07	Nop16
1452	ENSMUSG00000026245	2.24213	0.424345	0.0838922	5.05822	4.23199e-07	2.83581e-06	Farsb
1453	ENSMUSG00000000563	13.098	0.423981	0.0444434	9.53979	1.43121e-21	4.97522e-20	Atp5f1
1454	ENSMUSG00000026209	1.88618	0.423945	0.101055	4.19517	2.72664e-05	0.000135037	Dnpep
1455	ENSMUSG00000032997	0.365054	0.423318	0.1728	2.44976	0.0142951	0.0395546	Chpf
1456	ENSMUSG00000001366	0.551277	0.423172	0.151881	2.78622	0.00533273	0.0164013	Fbxo9
1457	ENSMUSG00000055128	0.527658	0.423064	0.151094	2.8	0.00511026	0.0157866	Cgrrf1
1458	ENSMUSG00000038459	2.58429	0.422202	0.0867987	4.86416	1.14946e-06	7.1579e-06	Abhd17c
1459	ENSMUSG00000026019	2.53571	0.42157	0.0816353	5.16406	2.41651e-07	1.67366e-06	Wdr12
1460	ENSMUSG00000020609	11.784	0.421351	0.130218	3.23574	0.00121329	0.0043614	Apob
1461	ENSMUSG00000066629	2.62207	0.420988	0.0812611	5.18068	2.2108e-07	1.54178e-06	Rpl36-ps3
1462	ENSMUSG00000026078	2.31546	0.420881	0.0854984	4.92268	8.5369e-07	5.42404e-06	Pdcl3
1463	ENSMUSG00000024487	2.04552	0.420864	0.0991956	4.24277	2.2078e-05	0.000111038	Yipf5
1464	ENSMUSG00000045438	1.57858	0.420201	0.103428	4.06274	4.85006e-05	0.00022931	Cox19
1465	ENSMUSG00000038412	11.1343	0.420039	0.0463652	9.05936	1.31214e-19	3.81573e-18	Higd1a
1466	ENSMUSG00000063200	6.06078	0.419895	0.0571805	7.34334	2.08334e-13	3.12432e-12	Nol7
1467	ENSMUSG00000050628	5.72789	0.419416	0.0650483	6.44777	1.13508e-10	1.26208e-09	Ubald2
1468	ENSMUSG00000035521	0.598384	0.418864	0.150864	2.77643	0.00549592	0.0168064	Gnptg
1469	ENSMUSG00000015889	0.889622	0.418681	0.131759	3.17763	0.00148484	0.00525019	Lta4h
1470	ENSMUSG00000035227	10.0709	0.417588	0.0561074	7.44266	9.86785e-14	1.54098e-12	Spcs2
1471	ENSMUSG00000071632	1.06783	0.417549	0.117832	3.54359	0.000394712	0.0015659	2510002D24Rik
1472	ENSMUSG00000078622	1.7749	0.417286	0.0965842	4.32043	1.55722e-05	8.08276e-05	Ccdc47
1473	ENSMUSG00000022841	4.50386	0.417083	0.065574	6.36049	2.01107e-10	2.17479e-09	Ap2m1
1474	ENSMUSG00000000275	0.682403	0.417053	0.157727	2.64415	0.00818952	0.0240309	Trim25
1475	ENSMUSG00000024528	0.459965	0.417017	0.161772	2.57781	0.00994282	0.028575	Srfbp1
1476	ENSMUSG00000015092	15.5382	0.416097	0.0478011	8.70476	3.18258e-18	7.8042e-17	Edf1
1477	ENSMUSG00000031897	3.43279	0.415963	0.0829731	5.01323	5.35249e-07	3.52674e-06	Psmb10
1478	ENSMUSG00000030008	0.645962	0.415885	0.144166	2.88476	0.00391715	0.0124703	Pradc1
1479	ENSMUSG00000018761	2.29462	0.415414	0.0829753	5.00648	5.54336e-07	3.64456e-06	Mpdu1
1480	ENSMUSG00000020330	1.37923	0.414959	0.122718	3.38139	0.000721205	0.00271627	Hmmr
1481	ENSMUSG00000026784	0.621899	0.414472	0.146352	2.83202	0.00462553	0.0144268	Pdss1
1482	ENSMUSG00000019312	0.722922	0.414406	0.14054	2.94867	0.00319144	0.0103934	Grb7
1483	ENSMUSG00000040269	4.76884	0.4143	0.0615713	6.72879	1.7108e-11	2.10898e-10	Mrps28
1484	ENSMUSG00000032046	0.629265	0.41407	0.144487	2.86579	0.00415966	0.0131684	Abhd12
1485	ENSMUSG00000042364	0.772464	0.413755	0.139233	2.97167	0.00296183	0.00968976	Snx18
1486	ENSMUSG00000029388	2.52682	0.413573	0.081301	5.08694	3.63894e-07	2.46757e-06	Eif2b1
1487	ENSMUSG00000074754	1.36675	0.413554	0.110543	3.74111	0.000183209	0.000780769	Gm561
1488	ENSMUSG00000025236	0.638409	0.413005	0.144391	2.86032	0.00423211	0.0133465	Adpgk
1489	ENSMUSG00000024423	1.14642	0.412882	0.125879	3.27998	0.00103813	0.00377666	Impact
1490	ENSMUSG00000037857	1.11402	0.412865	0.150235	2.74813	0.00599369	0.0181936	Nufip2
1491	ENSMUSG00000021772	0.368837	0.412697	0.168874	2.44382	0.0145328	0.0401388	Nkiras1
1492	ENSMUSG00000056629	4.76614	0.411776	0.0670143	6.14459	8.01684e-10	7.83802e-09	Fkbp2
1493	ENSMUSG00000095567	1.41296	0.4113	0.107912	3.81145	0.000138155	0.000601477	Noc2l
1494	ENSMUSG00000022641	1.82986	0.41115	0.104146	3.94782	7.8865e-05	0.000360656	Bbx
1495	ENSMUSG00000027509	2.94253	0.411088	0.0753372	5.45665	4.85214e-08	3.68089e-07	Rae1
1496	ENSMUSG00000026740	0.662806	0.411041	0.141818	2.89837	0.00375104	0.0120004	Dnajc1
1497	ENSMUSG00000047989	1.01922	0.410828	0.119887	3.42679	0.000610771	0.00233327	Ino80c
1498	ENSMUSG00000031604	0.663978	0.410455	0.14873	2.75973	0.005785	0.0176073	Msmo1
1499	ENSMUSG00000058793	0.895005	0.410295	0.129891	3.15877	0.00158435	0.00555655	Cds2
1500	ENSMUSG00000000088	20.109	0.410043	0.0460567	8.903	5.43585e-19	1.48106e-17	Cox5a
1501	ENSMUSG00000072825	0.715737	0.409916	0.154041	2.66109	0.00778892	0.0230117	Cep170b
1502	ENSMUSG00000061904	15.1974	0.409537	0.0470653	8.70146	3.27629e-18	8.01235e-17	Slc25a3
1503	ENSMUSG00000026999	0.936552	0.408794	0.128698	3.17639	0.00149121	0.00526451	Nup35
1504	ENSMUSG00000026427	0.842603	0.408092	0.132298	3.08463	0.00203804	0.00692693	Eif2d
1505	ENSMUSG00000036850	2.82218	0.407758	0.0809606	5.03649	4.74143e-07	3.15388e-06	Mrpl41
1506	ENSMUSG00000016308	3.72467	0.407589	0.0747978	5.44922	5.05921e-08	3.82519e-07	Ube2a
1507	ENSMUSG00000070953	0.949717	0.407182	0.124191	3.27867	0.00104299	0.00379133	Rabepk
1508	ENSMUSG00000030493	0.381976	0.407099	0.165312	2.46261	0.0137931	0.0382822	Faap24
1509	ENSMUSG00000030101	0.444888	0.406596	0.1606	2.53172	0.0113503	0.0321314	Sumf1
1510	ENSMUSG00000026864	14.0667	0.405751	0.0571415	7.10081	1.24026e-12	1.71538e-11	Hspa5
1511	ENSMUSG00000020321	7.49778	0.40563	0.0642496	6.31334	2.73071e-10	2.89098e-09	Mdh1
1512	ENSMUSG00000050856	32.8268	0.405322	0.042637	9.50635	1.97476e-21	6.78674e-20	Atp5k
1513	ENSMUSG00000030036	0.614082	0.405118	0.1581	2.56242	0.0103945	0.0297225	Mogs
1514	ENSMUSG00000027466	0.873349	0.404854	0.129526	3.12566	0.00177405	0.00613412	Rbck1
1515	ENSMUSG00000020440	8.42681	0.404288	0.0497933	8.11931	4.68836e-16	9.34889e-15	Arf5
1516	ENSMUSG00000021576	3.5717	0.403819	0.0734394	5.49867	3.8267e-08	2.9324e-07	Pdcd6
1517	ENSMUSG00000028431	0.804952	0.403727	0.131256	3.07587	0.00209892	0.0070952	Ikbkap
1518	ENSMUSG00000037351	1.6713	0.403401	0.0982747	4.10483	4.04606e-05	0.000194335	Actr1b
1519	ENSMUSG00000029610	3.61467	0.402891	0.0666117	6.04835	1.46334e-09	1.35479e-08	Aimp2
1520	ENSMUSG00000031467	1.72661	0.402543	0.0959595	4.19493	2.72957e-05	0.000135108	Agpat5
1521	ENSMUSG00000033793	1.21294	0.401963	0.120401	3.33853	0.000842224	0.0031292	Atp6v1h
1522	ENSMUSG00000002416	9.33039	0.401952	0.0523682	7.6755	1.64769e-14	2.81005e-13	Ndufb2
1523	ENSMUSG00000000168	0.85355	0.401937	0.129519	3.10331	0.00191367	0.00653965	Dlat
1524	ENSMUSG00000059355	2.07248	0.401273	0.0868642	4.61955	3.84582e-06	2.19453e-05	Wdr83os
1525	ENSMUSG00000019487	0.683955	0.40097	0.141491	2.83389	0.00459852	0.0143524	Trip10
1526	ENSMUSG00000042111	1.62688	0.400958	0.102429	3.91449	9.0594e-05	0.000406709	Ccdc115
1527	ENSMUSG00000053929	0.683653	0.400897	0.143963	2.78472	0.00535732	0.0164631	Cyhr1
1528	ENSMUSG00000041747	0.858417	0.400753	0.130819	3.06341	0.00218833	0.00735904	Utp15
1529	ENSMUSG00000021737	5.29446	0.400668	0.0644806	6.21378	5.17235e-10	5.1855e-09	Psmd6
1530	ENSMUSG00000025437	0.526921	0.400375	0.150898	2.65329	0.00797117	0.0234661	Usp33
1531	ENSMUSG00000028657	0.537044	0.400311	0.155365	2.57659	0.00997799	0.028667	Ppt1
1532	ENSMUSG00000031839	7.35402	0.400249	0.0619033	6.46571	1.00822e-10	1.12934e-09	Hsbp1
1533	ENSMUSG00000040659	0.706825	0.4001	0.149095	2.68353	0.00728492	0.0216354	Efhd2
1534	ENSMUSG00000035235	0.437083	0.39969	0.16488	2.42413	0.0153451	0.0421388	Trim13
1535	ENSMUSG00000028962	0.407923	0.398975	0.168768	2.36404	0.0180769	0.0485962	Slc4a2
1536	ENSMUSG00000025173	1.78961	0.398961	0.0924667	4.31465	1.59857e-05	8.2737e-05	Wdr45b
1537	ENSMUSG00000006058	3.34463	0.398235	0.0706817	5.6342	1.75869e-08	1.4171e-07	Snf8
1538	ENSMUSG00000053411	0.645612	0.39802	0.156689	2.5402	0.011079	0.0314418	Cbx7
1539	ENSMUSG00000020537	1.40415	0.397612	0.104995	3.78695	0.000152508	0.000656069	Drg2
1540	ENSMUSG00000039168	1.61866	0.397529	0.112561	3.53168	0.00041293	0.00162865	Dap
1541	ENSMUSG00000027207	0.547823	0.397405	0.148072	2.68386	0.00727786	0.0216215	Galk2
1542	ENSMUSG00000028684	1.49955	0.397141	0.100666	3.94512	7.97594e-05	0.000364196	Urod
1543	ENSMUSG00000022680	0.683706	0.397102	0.138663	2.86379	0.004186	0.0132333	Pdxdc1
1544	ENSMUSG00000031812	6.87022	0.397005	0.0593067	6.6941	2.17e-11	2.63567e-10	Map1lc3b
1545	ENSMUSG00000025266	0.948366	0.396896	0.127818	3.10515	0.00190183	0.00652053	Gnl3l
1546	ENSMUSG00000027957	0.454119	0.396599	0.165518	2.39611	0.0165703	0.0449857	Slc35a3
1547	ENSMUSG00000052337	3.79467	0.39652	0.0664209	5.9698	2.3754e-09	2.14448e-08	Immt
1548	ENSMUSG00000038683	2.72893	0.396328	0.0789018	5.02306	5.08554e-07	3.36797e-06	Pak1ip1
1549	ENSMUSG00000027575	0.678861	0.396178	0.146787	2.699	0.00695492	0.0207368	Arfgap1
1550	ENSMUSG00000002844	1.30542	0.395873	0.110179	3.59301	0.000326883	0.00132461	Adprh
1551	ENSMUSG00000029551	1.62794	0.395791	0.0964342	4.10426	4.05619e-05	0.000194719	Psmg3
1552	ENSMUSG00000040521	2.25617	0.395615	0.0843058	4.69262	2.69733e-06	1.58196e-05	Tsfm
1553	ENSMUSG00000005483	1.4643	0.395614	0.102091	3.87511	0.000106578	0.000474244	Dnajb1
1554	ENSMUSG00000041058	0.799721	0.39514	0.135249	2.92156	0.00348278	0.0112443	Wwp1
1555	ENSMUSG00000027247	0.952796	0.394857	0.127442	3.09833	0.00194617	0.00664569	Arhgap1
1556	ENSMUSG00000025403	1.95357	0.394823	0.0959285	4.1158	3.85831e-05	0.000186403	Shmt2
1557	ENSMUSG00000025647	0.671816	0.394776	0.14573	2.70896	0.00674954	0.0201852	Shisa5
1558	ENSMUSG00000058301	1.69051	0.394764	0.142727	2.76587	0.00567719	0.0173198	Upf1
1559	ENSMUSG00000034211	3.63522	0.394506	0.0669436	5.89311	3.78987e-09	3.31349e-08	Mrps17
1560	ENSMUSG00000023025	2.0877	0.394448	0.0996548	3.95814	7.55342e-05	0.000346647	Larp4
1561	ENSMUSG00000029715	1.48792	0.394056	0.102887	3.83	0.000128141	0.00056172	Pop7
1562	ENSMUSG00000001627	1.51506	0.393962	0.111053	3.54752	0.000388883	0.00154616	Ifrd1
1563	ENSMUSG00000040354	1.29006	0.39372	0.1097	3.58905	0.000331888	0.0013431	Mars
1564	ENSMUSG00000020163	26.5947	0.393525	0.0434713	9.05253	1.39698e-19	4.02374e-18	Uqcr11
1565	ENSMUSG00000028521	0.397942	0.393482	0.166199	2.36753	0.017907	0.0481966	Slc35d1
1566	ENSMUSG00000024944	1.71908	0.393462	0.0950665	4.13881	3.49113e-05	0.000169657	Arl2
1567	ENSMUSG00000033382	0.520427	0.393458	0.156031	2.52167	0.0116798	0.0329717	Trappc8
1568	ENSMUSG00000001729	0.453448	0.393265	0.162917	2.41391	0.0157825	0.0431049	Akt1
1569	ENSMUSG00000021374	1.40849	0.392853	0.115551	3.39982	0.000674312	0.00255557	Nup153
1570	ENSMUSG00000027952	0.860701	0.392444	0.130882	2.99845	0.0027136	0.0089529	Pmvk
1571	ENSMUSG00000053094	1.24699	0.392415	0.110941	3.53713	0.000404497	0.00159913	Tmem248
1572	ENSMUSG00000028757	4.82606	0.392344	0.066388	5.90986	3.4239e-09	3.02189e-08	Ddost
1573	ENSMUSG00000024414	2.78768	0.392178	0.0756537	5.18385	2.17349e-07	1.5186e-06	Mrpl27
1574	ENSMUSG00000055491	0.619615	0.392175	0.148967	2.63263	0.00847278	0.0247819	Pprc1
1575	ENSMUSG00000054079	2.64986	0.39195	0.0791163	4.9541	7.26646e-07	4.66586e-06	Utp18
1576	ENSMUSG00000028247	0.442629	0.391697	0.159817	2.45091	0.0142497	0.0394531	Coq3
1577	ENSMUSG00000006800	0.901452	0.391679	0.147394	2.65737	0.00787535	0.0232268	Sulf2
1578	ENSMUSG00000038880	3.84885	0.391677	0.0669569	5.84969	4.92491e-09	4.24347e-08	Mrps34
1579	ENSMUSG00000019715	0.715193	0.391618	0.133341	2.93698	0.0033143	0.0107472	Gle1
1580	ENSMUSG00000055681	4.00754	0.390723	0.0680696	5.74005	9.46513e-09	7.88587e-08	Cope
1581	ENSMUSG00000063179	1.56267	0.390455	0.105584	3.69806	0.000217255	0.00091215	Pstk
1582	ENSMUSG00000024073	2.0273	0.390384	0.124343	3.13956	0.001692	0.00587729	Birc6
1583	ENSMUSG00000030842	4.67371	0.39034	0.0633858	6.15816	7.35933e-10	7.23415e-09	Lamtor1
1584	ENSMUSG00000027933	0.714396	0.389999	0.141315	2.75979	0.0057838	0.0176073	Ints3
1585	ENSMUSG00000029145	1.45747	0.389999	0.102009	3.82318	0.00013174	0.000575482	Eif2b4
1586	ENSMUSG00000079470	0.58263	0.389954	0.160653	2.42731	0.0152112	0.0417962	Utp14b
1587	ENSMUSG00000063802	1.09174	0.389881	0.116539	3.3455	0.000821351	0.00306293	Hspbp1
1588	ENSMUSG00000020056	1.53511	0.389649	0.0984474	3.95794	7.55992e-05	0.000346662	Ccdc53
1589	ENSMUSG00000048583	3.29933	0.389423	0.108019	3.60513	0.000311993	0.00126938	Igf2
1590	ENSMUSG00000041697	21.7437	0.388822	0.0460628	8.44112	3.143e-17	7.07605e-16	Cox6a1
1591	ENSMUSG00000022200	1.26529	0.388443	0.108317	3.58616	0.00033558	0.00135622	Golph3
1592	ENSMUSG00000024091	11.3435	0.388404	0.047059	8.25355	1.53755e-16	3.20695e-15	Vapa
1593	ENSMUSG00000023939	4.57428	0.388122	0.0671211	5.78241	7.36365e-09	6.20338e-08	Mrpl14
1594	ENSMUSG00000018189	2.17367	0.387815	0.0903871	4.29061	1.78186e-05	9.13381e-05	Uchl5
1595	ENSMUSG00000034205	0.973492	0.387789	0.142009	2.73074	0.00631922	0.0190669	Loxl2
1596	ENSMUSG00000024594	0.620874	0.387775	0.143286	2.70631	0.00680353	0.0203255	Prrc1
1597	ENSMUSG00000034473	0.645904	0.387628	0.150344	2.57828	0.00992939	0.0285454	Sec22a
1598	ENSMUSG00000018651	0.776929	0.386808	0.133545	2.89646	0.00377401	0.0120611	Tada2a
1599	ENSMUSG00000048351	1.45482	0.386789	0.101754	3.8012	0.000143996	0.000623914	Coa7
1600	ENSMUSG00000040048	8.11184	0.386196	0.0561189	6.88174	5.91272e-12	7.60937e-11	Ndufb10
1601	ENSMUSG00000027642	4.40988	0.385859	0.0680734	5.66828	1.44236e-08	1.17053e-07	Rpn2
1602	ENSMUSG00000078784	6.23297	0.38579	0.0729266	5.29012	1.22236e-07	8.788e-07	1810022K09Rik
1603	ENSMUSG00000030811	0.57332	0.385484	0.161099	2.39284	0.0167186	0.0453408	Fbxl19
1604	ENSMUSG00000026820	0.512539	0.385351	0.151489	2.54375	0.0109669	0.0311433	Ptges2
1605	ENSMUSG00000021930	0.545287	0.385116	0.150824	2.55341	0.0106674	0.0304165	Spryd7
1606	ENSMUSG00000024327	1.81794	0.38478	0.0976773	3.9393	8.17192e-05	0.000371834	Slc39a7
1607	ENSMUSG00000019505	31.0896	0.384668	0.0459323	8.37468	5.53746e-17	1.22242e-15	Ubb
1608	ENSMUSG00000004317	2.151	0.384587	0.111811	3.43963	0.000582507	0.00223188	Clcn5
1609	ENSMUSG00000005299	1.6692	0.38426	0.0960132	4.00216	6.27668e-05	0.000292193	Letm1
1610	ENSMUSG00000063410	1.07748	0.383733	0.11428	3.35782	0.000785585	0.0029368	Stk24
1611	ENSMUSG00000028057	0.477166	0.38306	0.15418	2.4845	0.0129733	0.0362174	Rit1
1612	ENSMUSG00000020782	0.621161	0.383006	0.151912	2.52123	0.0116944	0.0330027	Llgl2
1613	ENSMUSG00000028647	2.90251	0.382723	0.0738856	5.17995	2.21946e-07	1.54663e-06	Mycbp
1614	ENSMUSG00000032180	2.72656	0.382514	0.077114	4.96037	7.03596e-07	4.52591e-06	Tmed1
1615	ENSMUSG00000023755	1.0419	0.382367	0.117546	3.25292	0.00114225	0.00412564	Rhebl1
1616	ENSMUSG00000030104	0.931917	0.38234	0.132044	2.89554	0.00378505	0.0120922	Edem1
1617	ENSMUSG00000006526	0.62877	0.381554	0.142916	2.66979	0.00758995	0.0224531	Tmem110
1618	ENSMUSG00000022009	0.718035	0.38155	0.137247	2.78003	0.00543542	0.0166776	Nufip1
1619	ENSMUSG00000047721	13.399	0.381262	0.0458671	8.31231	9.38568e-17	2.0084e-15	Bola2
1620	ENSMUSG00000004207	1.24602	0.380852	0.126718	3.0055	0.00265143	0.00877333	Psap
1621	ENSMUSG00000022559	0.483832	0.380767	0.158091	2.40853	0.016017	0.0436272	Fbxl6
1622	ENSMUSG00000037710	3.87267	0.380609	0.0664099	5.73121	9.97178e-09	8.28516e-08	Cisd1
1623	ENSMUSG00000021215	1.14586	0.380566	0.120266	3.16437	0.00155418	0.00546341	Net1
1624	ENSMUSG00000018196	2.38306	0.380107	0.0887	4.28531	1.82481e-05	9.33815e-05	Glrx2
1625	ENSMUSG00000021048	1.53258	0.37959	0.102866	3.69015	0.00022412	0.000939233	Mthfd1
1626	ENSMUSG00000022698	6.6243	0.379582	0.0579905	6.54558	5.92641e-11	6.8848e-10	Naa50
1627	ENSMUSG00000002658	1.14559	0.37951	0.110098	3.44701	0.000566832	0.00217918	Gtf2f1
1628	ENSMUSG00000024764	0.675802	0.379398	0.143857	2.63732	0.00835646	0.0244654	Naa40
1629	ENSMUSG00000024780	0.568192	0.379223	0.145618	2.60423	0.00920796	0.0266999	Cdc37l1
1630	ENSMUSG00000040451	1.24448	0.378878	0.122279	3.09847	0.0019452	0.00664489	Sgms1
1631	ENSMUSG00000023723	1.7619	0.378847	0.090808	4.17195	3.02002e-05	0.000148272	Mrps23
1632	ENSMUSG00000063358	3.38978	0.378203	0.0793194	4.76811	1.85964e-06	1.1137e-05	Mapk1
1633	ENSMUSG00000020288	1.09895	0.378197	0.116317	3.25145	0.00114818	0.00414212	Ahsa2
1634	ENSMUSG00000017548	1.98018	0.378079	0.106126	3.56255	0.000367276	0.00146927	Suz12
1635	ENSMUSG00000030204	1.17895	0.377994	0.111557	3.38836	0.000703124	0.00265258	Ddx47
1636	ENSMUSG00000024191	0.710141	0.377992	0.136121	2.77689	0.0054882	0.0167884	Bnip1
1637	ENSMUSG00000027496	2.15408	0.377658	0.0999469	3.77859	0.000157721	0.000676278	Aurka
1638	ENSMUSG00000021771	8.39031	0.377647	0.0496396	7.60776	2.78877e-14	4.63416e-13	Vdac2
1639	ENSMUSG00000020544	1.18562	0.377598	0.113139	3.33747	0.000845448	0.00313989	Cox11
1640	ENSMUSG00000028603	4.02825	0.377441	0.0783754	4.81582	1.466e-06	8.97506e-06	Scp2
1641	ENSMUSG00000036748	2.04813	0.377224	0.0898904	4.19648	2.71091e-05	0.000134331	Cuedc2
1642	ENSMUSG00000021890	0.818823	0.377223	0.134408	2.80655	0.0050075	0.0154956	Eaf1
1643	ENSMUSG00000026353	3.79987	0.377084	0.0751153	5.02007	5.16525e-07	3.41826e-06	Ubxn4
1644	ENSMUSG00000026111	1.58882	0.377006	0.0985462	3.82568	0.000130413	0.000570233	Unc50
1645	ENSMUSG00000045665	0.741766	0.376874	0.135883	2.77351	0.00554551	0.0169466	Mfsd5
1646	ENSMUSG00000064068	2.11452	0.375985	0.0866562	4.33882	1.4325e-05	7.49545e-05	Mtx1
1647	ENSMUSG00000018449	0.734606	0.375841	0.134893	2.78622	0.0053326	0.0164013	Rpain
1648	ENSMUSG00000029599	1.50674	0.375515	0.10236	3.66856	0.000243924	0.00101333	Ddx54
1649	ENSMUSG00000017716	10.2019	0.375238	0.0424939	8.83041	1.04297e-18	2.71922e-17	Birc5
1650	ENSMUSG00000015176	5.2713	0.37508	0.0636936	5.88882	3.88955e-09	3.39653e-08	Nolc1
1651	ENSMUSG00000006717	2.21241	0.37454	0.0956069	3.91749	8.94739e-05	0.00040242	Acot13
1652	ENSMUSG00000010755	0.572843	0.374334	0.145604	2.57091	0.0101433	0.0290682	Cars
1653	ENSMUSG00000006818	2.34707	0.374069	0.0817746	4.5744	4.77592e-06	2.67646e-05	Sod2
1654	ENSMUSG00000003072	14.3761	0.373899	0.0422622	8.84712	8.98049e-19	2.37548e-17	Atp5d
1655	ENSMUSG00000035575	0.859845	0.373828	0.127933	2.92206	0.00347723	0.0112314	Utp6
1656	ENSMUSG00000030560	6.48447	0.373349	0.116165	3.21397	0.00130914	0.00467631	Ctsc
1657	ENSMUSG00000028032	1.02261	0.371851	0.127773	2.91025	0.00361141	0.0115905	Papss1
1658	ENSMUSG00000066735	0.575751	0.3713	0.153455	2.4196	0.0155374	0.0425894	Vkorc1l1
1659	ENSMUSG00000056429	1.61805	0.371297	0.101663	3.65225	0.000259953	0.00107549	Tgoln1
1660	ENSMUSG00000026753	1.50723	0.37112	0.0997392	3.72091	0.000198507	0.000839262	Ppp6c
1661	ENSMUSG00000022391	3.79544	0.37078	0.0699948	5.29725	1.17561e-07	8.49229e-07	Rangap1
1662	ENSMUSG00000025156	2.26356	0.37063	0.0856528	4.32712	1.51074e-05	7.86401e-05	Gps1
1663	ENSMUSG00000029776	1.51126	0.370281	0.103589	3.57451	0.000350883	0.0014099	Hibadh
1664	ENSMUSG00000000384	0.765019	0.370253	0.135506	2.73238	0.0062878	0.0189974	Tbrg4
1665	ENSMUSG00000046516	10.1489	0.370082	0.0523725	7.06634	1.59077e-12	2.18352e-11	Cox17
1666	ENSMUSG00000021550	1.03831	0.369909	0.115188	3.21136	0.00132108	0.00471712	2210016F16Rik
1667	ENSMUSG00000032116	3.56242	0.369777	0.0861724	4.29113	1.77769e-05	9.11758e-05	Stt3a
1668	ENSMUSG00000016018	0.813898	0.369125	0.135804	2.71808	0.00656622	0.0197204	Skiv2l2
1669	ENSMUSG00000021241	1.33048	0.368676	0.111856	3.296	0.000980727	0.00358651	Isca2
1670	ENSMUSG00000020260	1.40906	0.368613	0.106145	3.47274	0.000515167	0.00199153	Pofut2
1671	ENSMUSG00000004530	2.26281	0.368445	0.086391	4.26485	2.00034e-05	0.000101278	Coro1c
1672	ENSMUSG00000044424	2.53528	0.368188	0.077334	4.76101	1.92627e-06	1.14981e-05	Gm9493
1673	ENSMUSG00000074238	2.15878	0.367994	0.092131	3.99425	6.48989e-05	0.000301137	Ap1ar
1674	ENSMUSG00000050188	0.799065	0.367776	0.131533	2.79606	0.00517294	0.0159531	Lsm10
1675	ENSMUSG00000023452	0.845054	0.36755	0.132484	2.7743	0.00553205	0.0169111	Pisd
1676	ENSMUSG00000027618	0.645722	0.366936	0.140403	2.61344	0.00896347	0.0260787	Nfs1
1677	ENSMUSG00000032883	2.13405	0.366371	0.10638	3.44399	0.000573203	0.00220181	Acsl3
1678	ENSMUSG00000038279	1.49389	0.366113	0.104954	3.48832	0.000486058	0.00189027	Nop2
1679	ENSMUSG00000022913	2.51496	0.366016	0.0788653	4.64103	3.46676e-06	1.99454e-05	Psmg1
1680	ENSMUSG00000021868	0.756347	0.365949	0.143529	2.54964	0.0107833	0.0307053	Ppif
1681	ENSMUSG00000020362	1.57981	0.365893	0.10955	3.33997	0.000837868	0.00311812	Cnot6
1682	ENSMUSG00000030611	2.64387	0.365838	0.0785403	4.65797	3.19349e-06	1.84905e-05	Mrps11
1683	ENSMUSG00000023456	19.0623	0.36573	0.0419234	8.72376	2.69119e-18	6.65318e-17	Tpi1
1684	ENSMUSG00000040188	0.946948	0.365633	0.124577	2.93501	0.00333542	0.010808	Scamp2
1685	ENSMUSG00000009549	7.38643	0.365457	0.0485224	7.53172	5.00763e-14	8.04145e-13	Srp14
1686	ENSMUSG00000005103	1.89947	0.36537	0.0984085	3.71279	0.000204985	0.000864232	Wdr1
1687	ENSMUSG00000063320	1.82274	0.365229	0.0914766	3.99259	6.53551e-05	0.000302998	1190007I07Rik
1688	ENSMUSG00000072889	1.03762	0.365075	0.137753	2.65022	0.00804385	0.0236477	Nfxl1
1689	ENSMUSG00000020456	1.09441	0.364855	0.119497	3.05326	0.00226373	0.00759292	Ogdh
1690	ENSMUSG00000014606	2.15205	0.364706	0.0888168	4.10628	4.02086e-05	0.000193432	Slc25a11
1691	ENSMUSG00000033809	0.784609	0.364594	0.131655	2.76931	0.00561759	0.0171438	Alg3
1692	ENSMUSG00000026851	1.00243	0.364372	0.119777	3.04209	0.00234944	0.00785714	BC005624
1693	ENSMUSG00000031059	9.72385	0.363895	0.0541183	6.72405	1.76737e-11	2.16987e-10	Ndufb11
1694	ENSMUSG00000021876	0.783106	0.363779	0.153398	2.37148	0.017717	0.0477418	Rnase4
1695	ENSMUSG00000038545	1.14788	0.363652	0.132434	2.74591	0.00603429	0.0183046	Cul7
1696	ENSMUSG00000024581	0.669121	0.363628	0.140648	2.58537	0.00972743	0.0280359	Napg
1697	ENSMUSG00000001305	2.7445	0.363164	0.0781851	4.64492	3.40204e-06	1.95979e-05	Rrp15
1698	ENSMUSG00000031458	1.94316	0.362965	0.0972607	3.73188	0.000190055	0.000807667	Coprs
1699	ENSMUSG00000021877	10.413	0.362458	0.0555974	6.51934	7.06185e-11	8.10015e-10	Arf4
1700	ENSMUSG00000030880	0.574117	0.36242	0.148615	2.43865	0.0147423	0.0406556	Polr3e
1701	ENSMUSG00000052681	5.17384	0.36235	0.0628726	5.76324	8.25155e-09	6.91925e-08	Rap1b
1702	ENSMUSG00000053898	1.02479	0.362318	0.125071	2.89689	0.00376879	0.0120487	Ech1
1703	ENSMUSG00000033751	3.17521	0.362318	0.0718833	5.04036	4.64665e-07	3.09538e-06	Gadd45gip1
1704	ENSMUSG00000030082	3.04838	0.362314	0.0840981	4.30824	1.64562e-05	8.49787e-05	Sec61a1
1705	ENSMUSG00000025937	0.806754	0.362239	0.134472	2.69379	0.00706453	0.021029	Lactb2
1706	ENSMUSG00000026087	4.95757	0.362085	0.0578413	6.25997	3.85054e-10	3.961e-09	Mrpl30
1707	ENSMUSG00000020307	4.71078	0.361844	0.0717705	5.04168	4.61473e-07	3.07637e-06	Cdc34
1708	ENSMUSG00000021248	6.98549	0.361444	0.0569499	6.3467	2.19986e-10	2.36766e-09	Tmed10
1709	ENSMUSG00000029815	1.98849	0.36111	0.0888691	4.06339	4.83653e-05	0.000228789	Malsu1
1710	ENSMUSG00000028669	1.66681	0.360937	0.0938065	3.84767	0.000119246	0.000525976	Pithd1
1711	ENSMUSG00000005656	3.66947	0.360927	0.0769934	4.68777	2.76205e-06	1.61574e-05	Snx6
1712	ENSMUSG00000024194	4.70678	0.36091	0.0670785	5.38041	7.43155e-08	5.5115e-07	Cuta
1713	ENSMUSG00000036282	0.85535	0.360614	0.143096	2.52008	0.0117327	0.0330902	Naa30
1714	ENSMUSG00000016541	3.78689	0.359699	0.0710256	5.06436	4.09769e-07	2.74988e-06	Atxn10
1715	ENSMUSG00000020182	0.89353	0.359535	0.136278	2.63825	0.00833362	0.0244064	Ddc
1716	ENSMUSG00000027679	5.22908	0.359511	0.0653761	5.49911	3.81703e-08	2.92995e-07	Dnajc19
1717	ENSMUSG00000014177	1.9899	0.359349	0.094755	3.7924	0.000149197	0.000643072	Tvp23b
1718	ENSMUSG00000090247	0.774008	0.359259	0.138427	2.5953	0.00945094	0.0273432	Bloc1s1
1719	ENSMUSG00000090213	0.533068	0.359044	0.152649	2.35208	0.0186687	0.0499943	Tmem189
1720	ENSMUSG00000004934	1.00117	0.358928	0.121242	2.96041	0.00307225	0.0100304	Pias4
1721	ENSMUSG00000020476	1.85033	0.358666	0.089381	4.01277	6.00103e-05	0.000280079	Dbnl
1722	ENSMUSG00000037470	0.761546	0.358539	0.142371	2.51834	0.0117909	0.0332334	Uggt1
1723	ENSMUSG00000045948	5.39067	0.358443	0.05758	6.22514	4.81116e-10	4.83407e-09	Mrps12
1724	ENSMUSG00000038335	1.25445	0.358013	0.109742	3.26231	0.00110508	0.00400096	Tsr1
1725	ENSMUSG00000071655	4.56703	0.357934	0.0622084	5.75378	8.72698e-09	7.30442e-08	Ubxn1
1726	ENSMUSG00000028614	0.854774	0.357625	0.128231	2.78891	0.00528865	0.0162823	Ndc1
1727	ENSMUSG00000033068	0.567815	0.357547	0.14936	2.39386	0.0166721	0.0452486	Entpd6
1728	ENSMUSG00000027531	2.47568	0.357087	0.0815439	4.37907	1.19185e-05	6.30533e-05	Impa1
1729	ENSMUSG00000059534	23.6752	0.356701	0.0408207	8.73824	2.36771e-18	5.90171e-17	Uqcr10
1730	ENSMUSG00000033047	3.72314	0.356007	0.072096	4.93796	7.89436e-07	5.04405e-06	Eif3l
1731	ENSMUSG00000022255	5.80072	0.355981	0.0595745	5.97539	2.29545e-09	2.0785e-08	Mtdh
1732	ENSMUSG00000042709	0.643279	0.355889	0.150923	2.35808	0.0183698	0.0492958	Atpaf2
1733	ENSMUSG00000025971	0.910892	0.355343	0.122619	2.89795	0.00375608	0.0120123	9430016H08Rik
1734	ENSMUSG00000027429	1.13782	0.355053	0.117496	3.02183	0.00251254	0.00834111	Sec23b
1735	ENSMUSG00000022174	12.7557	0.35458	0.0444217	7.98214	1.43815e-15	2.7184e-14	Dad1
1736	ENSMUSG00000025980	25.3279	0.354117	0.0381287	9.28742	1.58067e-20	4.99702e-19	Hspd1
1737	ENSMUSG00000034729	1.79689	0.353947	0.0919424	3.84966	0.000118284	0.000522489	Mrps10
1738	ENSMUSG00000089847	4.06657	0.353583	0.0714954	4.94554	7.59346e-07	4.85864e-06	Timm10b
1739	ENSMUSG00000022752	3.90417	0.35326	0.0683144	5.17109	2.32734e-07	1.61437e-06	Tomm70a
1740	ENSMUSG00000005973	2.34318	0.35317	0.108074	3.26786	0.00108363	0.00392641	Rcn1
1741	ENSMUSG00000035941	1.10926	0.353146	0.133715	2.64103	0.00826547	0.0242381	Ibtk
1742	ENSMUSG00000023973	1.00448	0.352399	0.122086	2.88649	0.00389567	0.0124063	Cnpy3
1743	ENSMUSG00000041203	5.60658	0.35232	0.0567111	6.21255	5.21313e-10	5.22061e-09	2310036O22Rik
1744	ENSMUSG00000028622	1.15277	0.352247	0.111444	3.16075	0.00157362	0.0055232	Mrpl37
1745	ENSMUSG00000058709	0.984561	0.351921	0.125897	2.7953	0.00518511	0.0159852	Egln2
1746	ENSMUSG00000043998	2.08692	0.351871	0.0949359	3.7064	0.000210224	0.000884266	Mgat2
1747	ENSMUSG00000028398	1.79951	0.351864	0.0909914	3.867	0.000110181	0.000488839	Tmem261
1748	ENSMUSG00000021967	4.90163	0.351748	0.060505	5.81354	6.11638e-09	5.2058e-08	Mrpl57
1749	ENSMUSG00000026260	4.95734	0.351403	0.0561602	6.25715	3.92076e-10	4.01956e-09	Ndufa10
1750	ENSMUSG00000004937	2.87743	0.351021	0.0769268	4.56305	5.04148e-06	2.80622e-05	Sgta
1751	ENSMUSG00000055553	0.788003	0.350736	0.131284	2.67158	0.00754961	0.022341	Kxd1
1752	ENSMUSG00000029642	8.80827	0.350265	0.0471559	7.4278	1.10419e-13	1.70089e-12	Polr1d
1753	ENSMUSG00000060227	0.982028	0.350215	0.124995	2.80183	0.0050814	0.0157028	Casc4
1754	ENSMUSG00000014504	5.69822	0.350011	0.053654	6.52348	6.86926e-11	7.89922e-10	Srp19
1755	ENSMUSG00000011179	7.28004	0.349212	0.0582414	5.99594	2.02316e-09	1.8467e-08	Odc1
1756	ENSMUSG00000021840	2.85972	0.349027	0.0935816	3.72965	0.000191742	0.000814074	Mapk1ip1l
1757	ENSMUSG00000003299	2.24836	0.348988	0.0814666	4.28381	1.83716e-05	9.39603e-05	Mrpl4
1758	ENSMUSG00000074656	22.7008	0.3487	0.0395398	8.81897	1.15514e-18	2.97743e-17	Eif2s2
1759	ENSMUSG00000002825	0.817293	0.348489	0.130015	2.68038	0.00735396	0.021819	Qtrt1
1760	ENSMUSG00000078941	2.54159	0.348337	0.0770182	4.52279	6.10307e-06	3.36206e-05	Ak6
1761	ENSMUSG00000003848	1.19045	0.348175	0.111983	3.10918	0.0018761	0.00644766	Nob1
1762	ENSMUSG00000018585	16.4894	0.34812	0.0428484	8.12446	4.49374e-16	8.98056e-15	Atox1
1763	ENSMUSG00000001018	0.943963	0.347849	0.121934	2.85276	0.00433416	0.0136257	Snapin
1764	ENSMUSG00000025858	2.24102	0.347776	0.0832027	4.17986	2.91683e-05	0.000143438	Get4
1765	ENSMUSG00000032560	0.634752	0.347774	0.144503	2.4067	0.0160975	0.043807	Dnajc13
1766	ENSMUSG00000015759	4.75668	0.347617	0.0701978	4.95197	7.34657e-07	4.71063e-06	Cnih1
1767	ENSMUSG00000028334	2.17798	0.34754	0.0816726	4.25529	2.08782e-05	0.000105413	Nans
1768	ENSMUSG00000029076	2.02332	0.347178	0.0876328	3.96173	7.44081e-05	0.000342345	Sdf4
1769	ENSMUSG00000029559	2.01156	0.346724	0.0956061	3.62659	0.000287191	0.00118011	2210016L21Rik
1770	ENSMUSG00000022682	1.44691	0.346701	0.118989	2.91372	0.00357146	0.0114889	Rrn3
1771	ENSMUSG00000021905	3.89571	0.346647	0.0644286	5.38032	7.43533e-08	5.5115e-07	Dph3
1772	ENSMUSG00000003464	1.36981	0.346562	0.106434	3.25613	0.00112941	0.00408253	Pex19
1773	ENSMUSG00000027706	8.30858	0.346345	0.0565931	6.11991	9.36297e-10	8.99896e-09	Sec62
1774	ENSMUSG00000024925	4.7934	0.346211	0.0682521	5.07252	3.92572e-07	2.64622e-06	Rnaseh2c
1775	ENSMUSG00000042660	0.644733	0.346121	0.142411	2.43045	0.0150803	0.0414742	Wdr55
1776	ENSMUSG00000021037	6.16645	0.345956	0.0538516	6.42426	1.32514e-10	1.45733e-09	Ahsa1
1777	ENSMUSG00000041891	3.02317	0.345562	0.0839834	4.11464	3.87785e-05	0.000187201	Lman1
1778	ENSMUSG00000024359	8.13822	0.345463	0.0561475	6.15277	7.61418e-10	7.46041e-09	Hspa9
1779	ENSMUSG00000025016	3.24246	0.345381	0.0782113	4.416	1.00543e-05	5.3882e-05	Tm9sf3
1780	ENSMUSG00000054408	1.81337	0.34512	0.0953094	3.62105	0.00029341	0.00120185	Spcs3
1781	ENSMUSG00000059811	1.38101	0.344945	0.113631	3.03567	0.00240002	0.00799684	Atl2
1782	ENSMUSG00000029465	5.02289	0.344879	0.0603147	5.71799	1.0779e-08	8.89074e-08	Arpc3
1783	ENSMUSG00000016427	5.89985	0.344687	0.062833	5.48577	4.11679e-08	3.14369e-07	Ndufa1
1784	ENSMUSG00000035152	1.64351	0.344473	0.100211	3.43749	0.000587125	0.00224862	Ap2b1
1785	ENSMUSG00000005054	7.5133	0.344426	0.0670205	5.13911	2.76043e-07	1.90026e-06	Cstb
1786	ENSMUSG00000035834	1.26798	0.344318	0.106282	3.23967	0.0011967	0.00430348	Polr3g
1787	ENSMUSG00000030805	0.668672	0.344291	0.144886	2.37628	0.0174883	0.0471674	Stx4a
1788	ENSMUSG00000001829	0.707723	0.344273	0.137514	2.50356	0.0122952	0.0345476	Clpb
1789	ENSMUSG00000038398	0.586636	0.344043	0.144233	2.38533	0.017064	0.0461466	Upf3a
1790	ENSMUSG00000035325	1.21802	0.34403	0.114916	2.99375	0.00275575	0.00908537	Sec31a
1791	ENSMUSG00000037296	2.65432	0.343927	0.0800994	4.29375	1.75678e-05	9.02564e-05	Lsm1
1792	ENSMUSG00000044709	1.93199	0.343499	0.0880415	3.90156	9.55745e-05	0.000428221	Gemin7
1793	ENSMUSG00000029486	2.81893	0.343216	0.0870807	3.94135	8.1024e-05	0.000368856	Mrpl1
1794	ENSMUSG00000021266	1.08713	0.342489	0.114937	2.97978	0.00288452	0.00946518	Wars
1795	ENSMUSG00000017686	0.703139	0.342346	0.138188	2.47739	0.0132347	0.0368792	Rhot1
1796	ENSMUSG00000035885	34.0683	0.342174	0.0360783	9.4842	2.44255e-21	8.26913e-20	Cox8a
1797	ENSMUSG00000030298	3.2085	0.341577	0.0713356	4.78831	1.68192e-06	1.01396e-05	Sec13
1798	ENSMUSG00000004100	2.53893	0.341577	0.0817	4.18087	2.90397e-05	0.000142961	Ppan
1799	ENSMUSG00000026659	0.949918	0.341557	0.119306	2.86286	0.00419838	0.0132632	Dusp12
1800	ENSMUSG00000063180	0.776977	0.341012	0.142007	2.40138	0.0163332	0.0443952	Gm10126
1801	ENSMUSG00000029467	1.94062	0.340724	0.106811	3.18997	0.00142288	0.00505078	Atp2a2
1802	ENSMUSG00000030512	7.16686	0.34071	0.0530757	6.41933	1.36876e-10	1.49985e-09	Snrpa1
1803	ENSMUSG00000026927	0.906987	0.340003	0.122973	2.76486	0.00569478	0.0173618	Sdccag3
1804	ENSMUSG00000019960	1.67099	0.338878	0.140573	2.41069	0.0159225	0.0433959	Dusp6
1805	ENSMUSG00000006699	10.8055	0.33873	0.0487781	6.9443	3.80332e-12	5.00835e-11	Cdc42
1806	ENSMUSG00000061461	1.21064	0.338222	0.111101	3.04429	0.0023323	0.00780847	Smim20
1807	ENSMUSG00000068040	0.687038	0.337607	0.143062	2.35987	0.0182815	0.0490733	Tm9sf4
1808	ENSMUSG00000055296	2.73851	0.337571	0.107786	3.13185	0.00173707	0.00602464	Tmem245
1809	ENSMUSG00000020706	1.83329	0.337502	0.0943208	3.57824	0.000345921	0.00139429	Ftsj3
1810	ENSMUSG00000059482	0.684402	0.337213	0.139491	2.41746	0.0156292	0.0428021	2610301B20Rik
1811	ENSMUSG00000014980	1.85762	0.336684	0.0901321	3.73545	0.000187379	0.000797788	Tsen15
1812	ENSMUSG00000032050	16.6093	0.336574	0.0682394	4.93224	8.129e-07	5.17938e-06	Rdx
1813	ENSMUSG00000030879	6.09987	0.336454	0.0536301	6.27362	3.52757e-10	3.64529e-09	Mrpl17
1814	ENSMUSG00000027287	3.0809	0.336065	0.0807705	4.16073	3.17227e-05	0.00015541	Snap23
1815	ENSMUSG00000063406	1.16621	0.335897	0.115283	2.91366	0.00357216	0.0114889	Tmed5
1816	ENSMUSG00000019297	1.04169	0.335723	0.117094	2.86712	0.00414227	0.0131225	Nop9
1817	ENSMUSG00000054115	1.84317	0.33379	0.101329	3.29414	0.00098724	0.00360597	Skp2
1818	ENSMUSG00000022757	1.29465	0.333702	0.108468	3.0765	0.00209447	0.00708279	Tfg
1819	ENSMUSG00000030894	1.53452	0.333226	0.128423	2.59474	0.00946615	0.0273611	Tpp1
1820	ENSMUSG00000051169	0.666001	0.333038	0.140799	2.36533	0.0180139	0.048441	Rpusd3
1821	ENSMUSG00000003153	33.6527	0.332342	0.0955363	3.4787	0.000503852	0.00195111	Slc2a3
1822	ENSMUSG00000064356	0.931458	0.332163	0.125876	2.6388	0.00831993	0.0243741	mt-Atp8
1823	ENSMUSG00000002014	5.97207	0.332137	0.0605641	5.48405	4.15691e-08	3.16672e-07	Ssr4
1824	ENSMUSG00000047843	7.30651	0.332075	0.0569022	5.83589	5.35055e-09	4.59711e-08	Bri3
1825	ENSMUSG00000029201	1.96526	0.3318	0.104013	3.18997	0.00142286	0.00505078	Ugdh
1826	ENSMUSG00000047044	1.88944	0.331728	0.0956907	3.46667	0.00052695	0.00203275	D030056L22Rik
1827	ENSMUSG00000032383	14.7557	0.33172	0.0496063	6.68704	2.2773e-11	2.7586e-10	Ppib
1828	ENSMUSG00000027374	2.70457	0.330611	0.0755502	4.37604	1.20853e-05	6.38244e-05	Mrps5
1829	ENSMUSG00000020954	1.6688	0.330007	0.101282	3.25828	0.00112089	0.00405497	Strn3
1830	ENSMUSG00000006024	2.76586	0.330005	0.078758	4.19011	2.78817e-05	0.000137859	Napa
1831	ENSMUSG00000054455	2.082	0.329071	0.0895897	3.67309	0.000239639	0.000997816	Vapb
1832	ENSMUSG00000030335	5.15722	0.328792	0.0556662	5.90649	3.49465e-09	3.07835e-08	Mrpl51
1833	ENSMUSG00000021928	1.31487	0.328551	0.106134	3.09563	0.00196394	0.00670385	Ebpl
1834	ENSMUSG00000025208	3.34407	0.328394	0.0660184	4.97427	6.54933e-07	4.23234e-06	Mrpl43
1835	ENSMUSG00000028140	1.55078	0.32796	0.115488	2.83976	0.00451474	0.01412	Mrpl9
1836	ENSMUSG00000025393	28.281	0.327564	0.0395467	8.28295	1.20162e-16	2.54727e-15	Atp5b
1837	ENSMUSG00000029580	173.305	0.327465	0.114411	2.86219	0.00420729	0.0132821	Actb
1838	ENSMUSG00000019139	2.40699	0.326821	0.0909888	3.59188	0.000328305	0.00132932	Isyna1
1839	ENSMUSG00000024646	8.78081	0.326521	0.0650972	5.0159	5.27854e-07	3.48814e-06	Cyb5a
1840	ENSMUSG00000021810	0.820955	0.325916	0.128663	2.53309	0.0113061	0.0320263	Ecd
1841	ENSMUSG00000030615	2.53485	0.325599	0.0809691	4.02128	5.78829e-05	0.000270846	Tmem126a
1842	ENSMUSG00000027018	5.3486	0.32546	0.0714494	4.55511	5.23573e-06	2.90729e-05	Hat1
1843	ENSMUSG00000062397	8.74578	0.325433	0.0484587	6.71567	1.87205e-11	2.2891e-10	Zfp706
1844	ENSMUSG00000028577	2.62477	0.324975	0.0845461	3.84377	0.000121161	0.000533895	Plaa
1845	ENSMUSG00000079477	3.951	0.324783	0.0725543	4.47642	7.59057e-06	4.13629e-05	Rab7
1846	ENSMUSG00000025785	3.65402	0.324709	0.0675896	4.80412	1.5543e-06	9.44552e-06	Exosc7
1847	ENSMUSG00000078570	1.27124	0.324438	0.107297	3.02375	0.00249662	0.00829738	1110065P20Rik
1848	ENSMUSG00000032437	2.36882	0.324423	0.0874433	3.71009	0.000207185	0.000872697	Stt3b
1849	ENSMUSG00000022427	6.14557	0.324378	0.0526071	6.16606	7.00137e-10	6.88975e-09	Tomm22
1850	ENSMUSG00000026761	1.32703	0.324082	0.105217	3.08014	0.002069	0.00700976	Orc4
1851	ENSMUSG00000029860	0.745068	0.32395	0.13647	2.37379	0.0176065	0.0474581	Zyx
1852	ENSMUSG00000024145	1.57256	0.323645	0.101074	3.20204	0.00136456	0.00486087	Pigf
1853	ENSMUSG00000018669	1.32468	0.323494	0.10391	3.11322	0.00185057	0.0063748	Cdk5rap3
1854	ENSMUSG00000039768	1.83338	0.323435	0.0946143	3.41846	0.000629769	0.0024008	Dnajc11
1855	ENSMUSG00000031672	3.7885	0.323411	0.0707786	4.56933	4.8928e-06	2.73858e-05	Got2
1856	ENSMUSG00000017221	2.55901	0.32336	0.0764805	4.22801	2.35768e-05	0.000117854	Psmd3
1857	ENSMUSG00000031701	4.64223	0.323316	0.0637126	5.0746	3.88312e-07	2.61945e-06	Dnaja2
1858	ENSMUSG00000028608	1.46835	0.323246	0.102926	3.14056	0.00168623	0.00586175	0610037L13Rik
1859	ENSMUSG00000027787	1.70304	0.322693	0.0968429	3.33213	0.000861833	0.0031916	Nmd3
1860	ENSMUSG00000021917	6.33907	0.322604	0.061727	5.22631	1.72926e-07	1.22288e-06	Spcs1
1861	ENSMUSG00000036751	30.8341	0.322253	0.0376818	8.55197	1.21e-17	2.82947e-16	Cox6b1
1862	ENSMUSG00000020022	9.73022	0.322041	0.0456222	7.05888	1.67855e-12	2.29014e-11	Ndufa12
1863	ENSMUSG00000052456	3.33173	0.321959	0.0679992	4.73474	2.19332e-06	1.29726e-05	Asna1
1864	ENSMUSG00000046432	23.9822	0.32161	0.0489189	6.57436	4.88638e-11	5.71316e-10	Ngfrap1
1865	ENSMUSG00000033285	1.08835	0.32157	0.11671	2.75529	0.00586394	0.0178356	Wdr3
1866	ENSMUSG00000049760	7.74424	0.321566	0.0543589	5.91561	3.30639e-09	2.92672e-08	2410015M20Rik
1867	ENSMUSG00000020952	0.876262	0.321472	0.131181	2.4506	0.014262	0.0394751	Scfd1
1868	ENSMUSG00000050565	2.70875	0.321341	0.0843903	3.8078	0.000140211	0.000610137	Tor1aip2
1869	ENSMUSG00000020775	1.86956	0.320969	0.0905902	3.54309	0.000395469	0.00156822	Mrpl38
1870	ENSMUSG00000016554	3.8494	0.320852	0.0652452	4.91763	8.75961e-07	5.55387e-06	Eif3d
1871	ENSMUSG00000012405	27.1672	0.320463	0.0317141	10.1047	5.26336e-24	2.2849e-22	Rpl15
1872	ENSMUSG00000020224	8.1293	0.32045	0.0480114	6.67447	2.48125e-11	2.98177e-10	Llph
1873	ENSMUSG00000028409	2.41088	0.320193	0.0803148	3.98673	6.69905e-05	0.000309844	Smu1
1874	ENSMUSG00000022313	0.886845	0.319554	0.124925	2.55798	0.0105283	0.0300578	Utp23
1875	ENSMUSG00000032902	20.9504	0.319189	0.0971512	3.28549	0.00101806	0.00370808	Slc16a1
1876	ENSMUSG00000037416	1.31367	0.318896	0.124136	2.56892	0.0102015	0.0292259	Dmxl1
1877	ENSMUSG00000000399	3.34582	0.318803	0.0737553	4.32244	1.54312e-05	8.01415e-05	Ndufa9
1878	ENSMUSG00000022890	21.0741	0.318506	0.0410615	7.75679	8.71031e-15	1.52271e-13	Atp5j
1879	ENSMUSG00000023092	1.90686	0.318407	0.103188	3.08569	0.00203078	0.00690601	Fhl1
1880	ENSMUSG00000071528	25.8521	0.318149	0.039798	7.9941	1.30523e-15	2.48789e-14	Usmg5
1881	ENSMUSG00000055760	1.15693	0.318094	0.116748	2.72462	0.00643752	0.0193852	Gemin6
1882	ENSMUSG00000021607	3.3795	0.317969	0.0692704	4.59026	4.42686e-06	2.49162e-05	Mrpl36
1883	ENSMUSG00000022962	2.08661	0.317911	0.0908301	3.50007	0.000465145	0.00181516	Gart
1884	ENSMUSG00000004070	1.51651	0.317828	0.0998289	3.18373	0.00145392	0.00515089	Hmox2
1885	ENSMUSG00000031010	2.09502	0.316499	0.106286	2.9778	0.00290323	0.00950938	Usp9x
1886	ENSMUSG00000020075	4.43831	0.315624	0.078541	4.01858	5.85494e-05	0.000273824	Ddx21
1887	ENSMUSG00000020840	3.37624	0.315558	0.0718527	4.39174	1.1245e-05	5.97339e-05	Blmh
1888	ENSMUSG00000013662	1.80207	0.315298	0.0928359	3.39629	0.000683058	0.00258332	Atad1
1889	ENSMUSG00000003644	1.17886	0.315086	0.116314	2.70894	0.00674992	0.0201852	Rps6ka1
1890	ENSMUSG00000062797	2.88871	0.314939	0.0774505	4.06633	4.77599e-05	0.000226161	l7Rn6
1891	ENSMUSG00000059518	2.01664	0.314621	0.0896362	3.50997	0.00044815	0.00175412	Znhit1
1892	ENSMUSG00000038717	19.8159	0.313468	0.0367749	8.52395	1.54201e-17	3.54194e-16	Atp5l
1893	ENSMUSG00000026466	0.842861	0.313223	0.128887	2.43021	0.01509	0.0414883	Tor1aip1
1894	ENSMUSG00000037570	1.59933	0.312567	0.093695	3.33601	0.000849908	0.00315387	Mcrs1
1895	ENSMUSG00000029199	0.76859	0.312567	0.131841	2.37078	0.0177508	0.047816	Lias
1896	ENSMUSG00000020946	0.850853	0.312472	0.125357	2.49267	0.0126787	0.0354606	Gosr2
1897	ENSMUSG00000037072	7.09678	0.311384	0.0565175	5.50952	3.59806e-08	2.77359e-07	Sep15
1898	ENSMUSG00000026511	5.87088	0.311203	0.0582556	5.34203	9.19126e-08	6.74149e-07	Srp9
1899	ENSMUSG00000033429	1.50228	0.310988	0.106677	2.91522	0.00355436	0.0114438	Mcee
1900	ENSMUSG00000017781	1.43655	0.310846	0.106988	2.90544	0.0036674	0.0117411	Pitpna
1901	ENSMUSG00000030342	2.81212	0.310685	0.116805	2.65986	0.00781742	0.0230659	Cd9
1902	ENSMUSG00000025781	13.1828	0.310247	0.0438991	7.06729	1.57986e-12	2.17183e-11	Atp5c1
1903	ENSMUSG00000022241	1.95454	0.309054	0.0905627	3.4126	0.000643472	0.00245098	Tars
1904	ENSMUSG00000034932	8.24485	0.308861	0.049755	6.20763	5.37893e-10	5.37478e-09	Mrpl54
1905	ENSMUSG00000007815	10.1525	0.308765	0.0498752	6.19076	5.98753e-10	5.94364e-09	Rhoa
1906	ENSMUSG00000030654	14.4786	0.307771	0.0575004	5.35249	8.675e-08	6.3783e-07	Arl6ip1
1907	ENSMUSG00000032301	9.04677	0.307489	0.0504554	6.09426	1.09943e-09	1.04125e-08	Psma4
1908	ENSMUSG00000028961	1.81245	0.307484	0.0904669	3.39885	0.000676688	0.0025635	Pgd
1909	ENSMUSG00000021806	1.25151	0.307283	0.130092	2.36205	0.0181744	0.0488148	Nid2
1910	ENSMUSG00000070372	2.77285	0.306519	0.082913	3.69687	0.000218272	0.000915996	Capza1
1911	ENSMUSG00000025823	5.23267	0.306362	0.0686895	4.4601	8.19226e-06	4.44569e-05	Pdia4
1912	ENSMUSG00000034974	1.28058	0.306252	0.1096	2.79428	0.00520152	0.0160249	Dapk3
1913	ENSMUSG00000020430	1.82589	0.306229	0.0905559	3.38165	0.000720507	0.00271477	Pes1
1914	ENSMUSG00000030802	1.58221	0.306199	0.0947154	3.23283	0.00122572	0.00439564	Bckdk
1915	ENSMUSG00000034285	2.62184	0.306193	0.0916172	3.34209	0.000831501	0.0030965	Nipsnap1
1916	ENSMUSG00000000826	1.49471	0.306173	0.0996091	3.07375	0.00211387	0.00713546	Dnajc5
1917	ENSMUSG00000028098	1.57849	0.305889	0.0985627	3.1035	0.00191247	0.00653965	Rnf115
1918	ENSMUSG00000015112	1.65145	0.305828	0.0969514	3.15445	0.00160801	0.00562213	Slc25a13
1919	ENSMUSG00000042719	0.894504	0.304679	0.127375	2.39199	0.0167574	0.0454256	Naa25
1920	ENSMUSG00000067722	2.36716	0.304548	0.0809712	3.76118	0.00016911	0.000722042	BC003965
1921	ENSMUSG00000026878	4.70288	0.303925	0.0661387	4.59527	4.32193e-06	2.43861e-05	Rab14
1922	ENSMUSG00000023068	1.58044	0.303651	0.0989347	3.06921	0.00214626	0.00723366	Nus1
1923	ENSMUSG00000107002	4.59575	0.303619	0.0639188	4.75007	2.03342e-06	1.20662e-05	0610012G03Rik
1924	ENSMUSG00000057788	0.900265	0.303269	0.123345	2.45871	0.0139435	0.0386525	Ddx49
1925	ENSMUSG00000029500	1.1087	0.302685	0.115793	2.61401	0.00894863	0.0260478	Pgam5
1926	ENSMUSG00000003346	1.76688	0.302427	0.0961642	3.1449	0.00166145	0.00578446	Abhd17a
1927	ENSMUSG00000050212	1.15186	0.300922	0.118159	2.54676	0.0108728	0.030905	Eva1b
1928	ENSMUSG00000036513	2.0843	0.300919	0.0850024	3.54013	0.000399932	0.00158246	Commd2
1929	ENSMUSG00000014551	3.3577	0.300554	0.0686889	4.37559	1.21105e-05	6.39198e-05	Mrps25
1930	ENSMUSG00000001847	6.80461	0.299978	0.0527828	5.68325	1.32157e-08	1.0783e-07	Rac1
1931	ENSMUSG00000026553	1.71672	0.299894	0.101855	2.94433	0.00323652	0.0105288	Copa
1932	ENSMUSG00000033953	1.4608	0.299761	0.104079	2.88012	0.00397526	0.0126287	Ppp3r1
1933	ENSMUSG00000029147	3.27652	0.299173	0.0724056	4.13191	3.59765e-05	0.00017474	Ppm1g
1934	ENSMUSG00000007338	3.16135	0.298827	0.0707284	4.22499	2.38953e-05	0.000119319	Mrpl49
1935	ENSMUSG00000005510	4.27865	0.298467	0.0597298	4.99695	5.82442e-07	3.79929e-06	Ndufs3
1936	ENSMUSG00000031711	1.37029	0.298242	0.10617	2.80911	0.00496787	0.0153987	Zfp330
1937	ENSMUSG00000020530	2.04276	0.298208	0.0891052	3.3467	0.000817809	0.00305223	Ggnbp2
1938	ENSMUSG00000024587	3.98332	0.297598	0.0670554	4.4381	9.07569e-06	4.89558e-05	Nars
1939	ENSMUSG00000058076	2.2744	0.297577	0.0870245	3.41946	0.000627446	0.00239295	Sdhc
1940	ENSMUSG00000020780	1.12343	0.297261	0.113037	2.62976	0.00854454	0.0249596	Srp68
1941	ENSMUSG00000018293	60.3469	0.297088	0.035888	8.2782	1.2505e-16	2.64471e-15	Pfn1
1942	ENSMUSG00000031575	2.26126	0.297016	0.088093	3.37162	0.000747283	0.00280401	Ash2l
1943	ENSMUSG00000015247	2.2733	0.296965	0.0937945	3.16613	0.00154483	0.00543898	Nipsnap3b
1944	ENSMUSG00000031697	3.44661	0.296338	0.0717947	4.12757	3.66616e-05	0.000177687	Orc6
1945	ENSMUSG00000068290	1.60037	0.296225	0.0987714	2.9991	0.00270781	0.00893707	Ddrgk1
1946	ENSMUSG00000027422	8.28893	0.29537	0.0740503	3.98877	6.64169e-05	0.000307606	Rrbp1
1947	ENSMUSG00000032557	1.72229	0.294449	0.0985762	2.98702	0.00281711	0.00927418	Uba5
1948	ENSMUSG00000025731	2.06323	0.294376	0.0957394	3.07476	0.00210671	0.00711887	0610011F06Rik
1949	ENSMUSG00000026112	1.18772	0.294263	0.11923	2.46803	0.0135859	0.0377766	Coa5
1950	ENSMUSG00000007458	2.11239	0.293631	0.0858577	3.41997	0.00062628	0.00238985	M6pr
1951	ENSMUSG00000031176	1.03626	0.293578	0.12154	2.41548	0.0157144	0.0430095	Dynlt3
1952	ENSMUSG00000024835	1.1742	0.292751	0.113816	2.57214	0.0101072	0.0289986	Coro1b
1953	ENSMUSG00000042305	2.47837	0.292188	0.0839186	3.48181	0.000498044	0.00193027	Tmem183a
1954	ENSMUSG00000028896	1.67147	0.291693	0.0960646	3.03642	0.00239403	0.00798567	Rcc1
1955	ENSMUSG00000074516	26.8746	0.291246	0.0298476	9.75777	1.70874e-22	6.43294e-21	Gm10709
1956	ENSMUSG00000021621	2.10613	0.289679	0.0866662	3.34247	0.000830357	0.00309397	Zcchc9
1957	ENSMUSG00000016619	1.36972	0.288399	0.106961	2.69631	0.00701115	0.0208838	Nup50
1958	ENSMUSG00000034088	3.24674	0.288194	0.0806691	3.57254	0.000353535	0.00141868	Hdlbp
1959	ENSMUSG00000027108	3.35295	0.287807	0.0721249	3.9904	6.59611e-05	0.000305651	Ola1
1960	ENSMUSG00000043284	2.66072	0.287637	0.0763553	3.76709	0.000165164	0.000705857	Tmem11
1961	ENSMUSG00000026457	2.07364	0.287468	0.0909355	3.16123	0.00157106	0.00551635	Adipor1
1962	ENSMUSG00000035027	5.48789	0.286995	0.0557473	5.14814	2.63087e-07	1.8152e-06	Map2k2
1963	ENSMUSG00000032002	6.77824	0.286715	0.054164	5.29346	1.20026e-07	8.63599e-07	Dcun1d5
1964	ENSMUSG00000020255	1.12549	0.286701	0.113431	2.52753	0.0114868	0.032457	D10Wsu102e
1965	ENSMUSG00000039183	1.52816	0.28669	0.0978237	2.93067	0.00338227	0.010952	Nubp2
1966	ENSMUSG00000029777	3.03863	0.286459	0.0757649	3.7809	0.000156265	0.000670667	Gars
1967	ENSMUSG00000106918	5.68661	0.286129	0.0570687	5.01377	5.33729e-07	3.51928e-06	Mrpl33
1968	ENSMUSG00000028656	2.15465	0.285706	0.0847243	3.37219	0.000745736	0.00279936	Cap1
1969	ENSMUSG00000024889	1.07709	0.285528	0.116723	2.4462	0.014437	0.0398985	Rce1
1970	ENSMUSG00000038510	2.7074	0.285514	0.0775816	3.68017	0.000233075	0.000973615	Rpf2
1971	ENSMUSG00000003037	2.1506	0.284842	0.0836446	3.40539	0.000660703	0.00251028	Rab8a
1972	ENSMUSG00000030189	3.35868	0.284651	0.0824797	3.45117	0.000558165	0.00215042	Ybx3
1973	ENSMUSG00000060038	1.07159	0.284527	0.112017	2.54004	0.0110839	0.0314461	Dhps
1974	ENSMUSG00000036934	1.96821	0.284369	0.0936975	3.03497	0.00240558	0.00801241	4921524J17Rik
1975	ENSMUSG00000028683	1.05365	0.28426	0.116854	2.43262	0.01499	0.0412509	Eif2b3
1976	ENSMUSG00000029064	6.07797	0.284063	0.068322	4.15771	3.21461e-05	0.000157315	Gnb1
1977	ENSMUSG00000021728	58.9733	0.283901	0.0965242	2.94125	0.00326893	0.0106114	Emb
1978	ENSMUSG00000017386	1.36539	0.28349	0.106055	2.67304	0.00751677	0.0222511	Traf4
1979	ENSMUSG00000058267	7.60613	0.282793	0.0481332	5.87522	4.2228e-09	3.66987e-08	Mrps14
1980	ENSMUSG00000022781	1.81705	0.282733	0.0914977	3.09005	0.0020012	0.0068182	Pak2
1981	ENSMUSG00000042737	3.53863	0.282272	0.0719445	3.92347	8.72819e-05	0.000394377	Dpm3
1982	ENSMUSG00000020571	12.4126	0.281716	0.0554323	5.08217	3.73149e-07	2.52655e-06	Pdia6
1983	ENSMUSG00000030417	7.77355	0.281714	0.0530289	5.31246	1.08158e-07	7.85051e-07	Pdcd5
1984	ENSMUSG00000039515	1.10707	0.281212	0.113568	2.47615	0.0132807	0.0369845	Ppp2r4
1985	ENSMUSG00000032504	1.19968	0.28092	0.110257	2.54787	0.0108384	0.030817	Pdcd6ip
1986	ENSMUSG00000038622	1.55959	0.280504	0.0981294	2.85851	0.0042564	0.0134091	Med30
1987	ENSMUSG00000057497	4.7433	0.280349	0.0642321	4.36462	1.27341e-05	6.6939e-05	Fam136a
1988	ENSMUSG00000035596	1.15486	0.280142	0.115667	2.42198	0.0154363	0.0423634	Mboat7
1989	ENSMUSG00000028847	1.52126	0.279749	0.0978631	2.85857	0.00425553	0.0134091	Trappc3
1990	ENSMUSG00000033581	2.78032	0.27918	0.08338	3.34829	0.000813124	0.003036	Igf2bp2
1991	ENSMUSG00000071662	5.22502	0.279138	0.0585011	4.77151	1.82849e-06	1.09577e-05	Polr2g
1992	ENSMUSG00000028029	5.21222	0.278971	0.0559315	4.98772	6.10953e-07	3.96791e-06	Aimp1
1993	ENSMUSG00000063696	32.0906	0.278944	0.0561533	4.96753	6.78095e-07	4.3789e-06	Gm8730
1994	ENSMUSG00000021242	7.86535	0.278759	0.0597908	4.66223	3.12797e-06	1.81691e-05	Npc2
1995	ENSMUSG00000068856	2.69734	0.278564	0.0788615	3.53233	0.000411922	0.00162565	Sf3b4
1996	ENSMUSG00000027162	1.87479	0.27819	0.0919583	3.02518	0.00248486	0.00826133	Lin7c
1997	ENSMUSG00000025130	7.5291	0.278054	0.0699207	3.97671	6.98762e-05	0.000322476	P4hb
1998	ENSMUSG00000003444	2.93894	0.277946	0.0713788	3.89396	9.86218e-05	0.000441003	Med29
1999	ENSMUSG00000003680	1.45779	0.277811	0.103306	2.6892	0.00716229	0.0212991	Taf6l
[truncated: 1,389 more rows]
